# Supplementary material for: Extracellular Vesicles Derived From Streptococcus anginosus Aggravate Lupus Nephritis by Triggering TLR2‐MyD88‐NF‐κB Signalling in NK Cells
Source: J Extracell Vesicles. 2025 Jul 17;14(7):e70134. doi: 10.1002/jev2.70134 (PMC12269530; doi:10.1002/jev2.70134)
Supplement: Supplementary file 1 — Supporting Table 1: jev270134‐sup‐0001‐tableS1.xlsx [file JEV2-14-e70134-s004.xlsx]

## Sheet: Table S1
Table S1. Characteristics of all participants in this study, related to Figures 1
		Sample Collecting
sample	Diagnosis	EDTA-Blood	Serum	Feces	Gender	AGE	BMI	Duration (Y)	SLEDAI Score	Anti-dsDNA	Anti-ANA	Anti-Sm
SLE1	Systemic Lupus Erythematosus	√	√	√	F	56	20.85	21	21	＋	－	＋
SLE2	Systemic Lupus Erythematosus	√			F	38	20.16	0.3	11	＋	＋	－
SLE3	Systemic Lupus Erythematosus	√			F	62	23.06	12	8	＋	＋	＋
SLE4	Systemic Lupus Erythematosus	√	√	√	F	61	21.24	8	18	＋	＋	＋
SLE5	Systemic Lupus Erythematosus	√	√	√	F	70	22.09	7	14	＋	＋	－
SLE6	Systemic Lupus Erythematosus	√			F	34	24.19	4	13	＋	＋	＋
SLE7	Systemic Lupus Erythematosus	√	√	√	F	62	24.54	0.5	16	＋	＋	＋
SLE8	Systemic Lupus Erythematosus	√			F	31	23.18	15	17	＋	＋	＋
SLE9	Systemic Lupus Erythematosus	√			F	71	24.53	7	15	＋	－	＋
SLE10	Systemic Lupus Erythematosus	√	√	√	F	44	23.67	10	8	＋	＋	＋
SLE11	Systemic Lupus Erythematosus	√	√	√	F	28	22.69	12	10	＋	＋	＋
SLE12	Systemic Lupus Erythematosus	√	√	√	F	62	19.22	20	6	＋	＋	－
SLE13	Systemic Lupus Erythematosus	√			F	36	20.17	15	8	＋	＋	＋
SLE14	Systemic Lupus Erythematosus	√	√	√	F	44	21.35	11	15	＋	＋	＋
SLE15	Systemic Lupus Erythematosus	√			F	34	19.09	7	10	＋	＋	＋
SLE16	Systemic Lupus Erythematosus	√	√	√	M	58	23.89	17	16	＋	＋	＋
SLE17	Systemic Lupus Erythematosus	√			F	39	21.15	1	13	＋	＋	－
SLE18	Systemic Lupus Erythematosus	√	√	√	F	25	20.91	12	14	＋	＋	＋
SLE19	Systemic Lupus Erythematosus	√			F	67	23.58	9	8	－	＋	＋
SLE20	Systemic Lupus Erythematosus	√	√	√	F	62	23.36	18	5	－	＋	＋
SLE21	Systemic Lupus Erythematosus	√			M	40	19.11	12	12	＋	＋	＋
SLE22	Systemic Lupus Erythematosus	√			F	35	20.48	21	11	＋	＋	＋
SLE23	Systemic Lupus Erythematosus	√	√	√	F	40	23.15	1	13	＋	＋	＋
SLE24	Systemic Lupus Erythematosus	√	√		F	41	23.72	2	7	＋	＋	－
SLE25	Systemic Lupus Erythematosus	√		√	F	22	24.73	8	22	＋	＋	＋
SLE26	Systemic Lupus Erythematosus	√	√		F	57	21.09	10	10	＋	＋	－
SLE27	Systemic Lupus Erythematosus	√		√	F	17	26.6	3	12	＋	－	－
SLE28	Systemic Lupus Erythematosus	√	√	√	F	30	21.05	15	20	－	－	＋
SLE29	Systemic Lupus Erythematosus	√		√	F	37	26.87	2	6	＋	＋	－
SLE30	Systemic Lupus Erythematosus	√	√	√	F	33	23.36	4	12	＋	＋	＋
SLE31	Systemic Lupus Erythematosus	√		√	M	29	23.66	3	10	＋	＋	－
SLE32	Systemic Lupus Erythematosus	√		√	F	37	24.61	6	18	＋	－	－
SLE33	Systemic Lupus Erythematosus	√	√		F	34	26.65	2	12	＋	－	＋
SLE34	Systemic Lupus Erythematosus	√		√	M	29	25.08	2	8	＋	＋	＋
SLE35	Systemic Lupus Erythematosus	√	√		M	37	23.39	6	14	＋	＋	－
SLE36	Systemic Lupus Erythematosus	√		√	F	57	21.29	4	4	－	－	＋
SLE37	Systemic Lupus Erythematosus	√	√		F	44	21.03	4	10	－	＋	＋
SLE38	Systemic Lupus Erythematosus	√		√	F	35	21.99	3	10	＋	＋	－
SLE39	Systemic Lupus Erythematosus	√		√	F	30	26.37	2	8	－	－	＋
SLE40	Systemic Lupus Erythematosus	√	√		F	22	24.79	19	22	＋	＋	＋
SLE41	Systemic Lupus Erythematosus	√	√		F	36	22.31	11	16	＋	－	＋
SLE42	Systemic Lupus Erythematosus	√			F	48	23.06	10	12	＋	＋	－
SLE43	Systemic Lupus Erythematosus	√			F	22	25.09	9	12	＋	－	＋
SLE44	Systemic Lupus Erythematosus	√	√		F	26	24.72	16	14	－	－	＋
SLE45	Systemic Lupus Erythematosus	√			F	26	24.08	11	12	＋	＋	－
SLE46	Systemic Lupus Erythematosus	√	√		F	32	26.46	3	6	－	＋	＋
SLE47	Systemic Lupus Erythematosus	√		√	F	64	24.36	3	2	－	＋	＋
SLE48	Systemic Lupus Erythematosus	√			F	20	26.82	1	14	－	－	＋
SLE49	Systemic Lupus Erythematosus	√		√	M	42	21.52	2	8	＋	＋	－
SLE50	Systemic Lupus Erythematosus	√	√		F	28	24.86	3	14	＋	＋	－
SLE51	Systemic Lupus Erythematosus	√			F	51	26.59	0.5	4	＋	－	－
SLE52	Systemic Lupus Erythematosus	√	√	√	F	52	24.58	8	8	＋	＋	－
SLE53	Systemic Lupus Erythematosus	√			F	42	22.94	6	10	＋	－	＋
SLE54	Systemic Lupus Erythematosus	√		√	F	53	26.28	3	0	＋	＋	－
HC1	Healthy Control	√	√		F	57	21.2	－	NA	NA	NA	NA
HC2	Healthy Control	√	√	√	F	41	22.09	－	NA	NA	NA	NA
HC3	Healthy Control	√			F	32	21.38	－	NA	NA	NA	NA
HC4	Healthy Control	√	√	√	F	30	24.03	－	NA	NA	NA	NA
HC5	Healthy Control	√			F	41	21.68	－	NA	NA	NA	NA
HC6	Healthy Control	√			F	62	23.22	－	NA	NA	NA	NA
HC7	Healthy Control	√	√	√	F	31	21.6	－	NA	NA	NA	NA
HC8	Healthy Control	√			F	62	20.99	－	NA	NA	NA	NA
HC9	Healthy Control	√	√	√	F	38	24.35	－	NA	NA	NA	NA					#N/A
HC10	Healthy Control	√			F	33	20.72	－	NA	NA	NA	NA						F	M
HC11	Healthy Control	√			F	67	21.95	－	NA	NA	NA	NA					SLE	44	6
HC12	Healthy Control	√	√	√	F	47	19.27	－	NA	NA	NA	NA					HC	39	4
HC13	Healthy Control	√	√	√	F	49	23.98	－	NA	NA	NA	NA
HC14	Healthy Control	√	√	√	F	37	24.72	－	NA	NA	NA	NA
HC15	Healthy Control	√			F	64	24.52	－	NA	NA	NA	NA
HC16	Healthy Control	√	√	√	F	48	21.35	－	NA	NA	NA	NA
HC17	Healthy Control	√			F	66	19.78	－	NA	NA	NA	NA
HC18	Healthy Control	√	√	√	F	64	22.12	－	NA	NA	NA	NA
HC19	Healthy Control	√			F	68	24.49	－	NA	NA	NA	NA
HC20	Healthy Control	√	√	√	M	68	22.53	－	NA	NA	NA	NA
HC21	Healthy Control	√	√	√	F	48	19.48	－	NA	NA	NA	NA
HC22	Healthy Control	√	√	√	F	45	21.6	－	NA	NA	NA	NA
HC23	Healthy Control	√			F	46	24.76	－	NA	NA	NA	NA
HC24	Healthy Control	√	√		F	70	21.06	－	NA	NA	NA	NA
HC25	Healthy Control	√		√	F	22	25.34	－	NA	NA	NA	NA
HC26	Healthy Control	√	√		F	53	23.33	－	NA	NA	NA	NA
HC27	Healthy Control	√		√	M	31	22.71	－	NA	NA	NA	NA
HC28	Healthy Control	√	√		F	35	24.22	－	NA	NA	NA	NA
HC29	Healthy Control	√			M	34	24.02	－	NA	NA	NA	NA
HC30	Healthy Control	√	√		F	60	24.85	－	NA	NA	NA	NA
HC31	Healthy Control	√	√	√	F	42	23.33	－	NA	NA	NA	NA
HC32	Healthy Control	√	√		F	44	22.28	－	NA	NA	NA	NA
HC33	Healthy Control	√			F	55	23.08	－	NA	NA	NA	NA
HC34	Healthy Control	√	√		F	28	21.77	－	NA	NA	NA	NA
HC35	Healthy Control	√			F	58	21.66	－	NA	NA	NA	NA
HC36	Healthy Control	√	√		F	40	26.91	－	NA	NA	NA	NA
HC37	Healthy Control	√		√	M	27	21.08	－	NA	NA	NA	NA
HC38	Healthy Control	√	√	√	F	52	24.13	－	NA	NA	NA	NA
HC39	Healthy Control	√		√	F	38	25.21	－	NA	NA	NA	NA
HC40	Healthy Control	√		√	F	50	23.71	－	NA	NA	NA	NA
HC41	Healthy Control	√	√		F	45	24.44	－	NA	NA	NA	NA
HC42	Healthy Control	√	√		F	51	25.58	－	NA	NA	NA	NA
HC43	Healthy Control	√	√	√	F	33	21.35	－	NA	NA	NA	NA
