# Supplementary material for: Extracellular Vesicles Derived From Streptococcus anginosus Aggravate Lupus Nephritis by Triggering TLR2‐MyD88‐NF‐κB Signalling in NK Cells
Source: J Extracell Vesicles. 2025 Jul 17;14(7):e70134. doi: 10.1002/jev2.70134 (PMC12269530; doi:10.1002/jev2.70134)
Supplement: Supplementary file 4 — Supporting Material: jev270134‐sup‐0004‐SuppMat.xlsx [file JEV2-14-e70134-s003.xlsx]

## Sheet: SA
Protein IDs	Majority protein IDs	Protein names	Gene names	Fasta headers	Number of proteins	Peptides	Razor + unique peptides	Unique peptides	Sequence coverage [%]	Mol. weight [kDa]	Sequence length	Score	iBAQ peptides	Peptides SaEVs-1	Peptides SaEVs-2	Peptides SaEVs-3	Razor + unique peptides SaEVs-1	Razor + unique peptides SaEVs-2	Razor + unique peptides SaEVs-3	Unique peptides SaEVs-1	Unique peptides SaEVs-2	Unique peptides SaEVs-3	Sequence coverage SaEVs-1 [%]	Sequence coverage SaEVs-2 [%]	Sequence coverage SaEVs-3 [%]	Intensity	Intensity SaEVs-1	Intensity SaEVs-2	Intensity SaEVs-3	iBAQ	iBAQ SaEVs-1	iBAQ SaEVs-2	iBAQ SaEVs-3
W1TV25;A0A412PM99	W1TV25;A0A412PM99	Fc receptor;YSIRK-type signal peptide-containing protein	Q615_SPAC00114G0118;DWX18_07770	tr|W1TV25|W1TV25_STRAP Fc receptor OS=Streptococcus anginosus DORA_7 OX=1403946 GN=Q615_SPAC00114G0118 PE=4 SV=1;tr|A0A412PM99|A0A412PM99_STRAP YSIRK-type signal peptide-containing protein OS=Streptococcus anginosus OX=1328 GN=DWX18_07770 PE=4 SV=1	2	47	47	47	46.2	122.36	1080	323.31	79	44	41	27	44	41	27	44	41	27	44.3	41.4	27.8	8709900000	4416600000	2542000000	1751200000	88547000	41058000	28923000	18567000
W1TRQ2;A0A413KJI9;I0SE92;A0AAP6EMS6;A0AAN4T598;A0AAD2T7W7;A0A2T0G1T4;A0AAP2P073;A0A448AGH3;E6J1Z2	W1TRQ2;A0A413KJI9;I0SE92;A0AAP6EMS6;A0AAN4T598;A0AAD2T7W7;A0A2T0G1T4;A0AAP2P073;A0A448AGH3;E6J1Z2	Lysine--tRNA ligase	lysS;	tr|W1TRQ2|W1TRQ2_STRAP Lysine--tRNA ligase OS=Streptococcus anginosus DORA_7 OX=1403946 GN=lysS PE=3 SV=1;tr|A0A413KJI9|A0A413KJI9_STRAP Lysine--tRNA ligase OS=Streptococcus anginosus OX=1328 GN=lysS PE=3 SV=1;tr|I0SE92|I0SE92_STRAP Lysine--tRNA ligase OS=	10	13	13	2	39.2	56.356	495	323.31	29	13	6	8	13	6	8	2	2	2	39.2	16	25.5	774460000	489350000	121040000	164070000	18412000	10407000	3411800	4593400
W1U0H1;E6J1K6;A0AAN4P7P8;A0AAD2T7L4;A0A0P0NA56;I0SD67	W1U0H1;E6J1K6;A0AAN4P7P8;A0AAD2T7L4;A0A0P0NA56;I0SD67	Glyceraldehyde-3-phosphate dehydrogenase	Q615_SPAC00115G0011;gap	tr|W1U0H1|W1U0H1_STRAP Glyceraldehyde-3-phosphate dehydrogenase OS=Streptococcus anginosus DORA_7 OX=1403946 GN=Q615_SPAC00115G0011 PE=3 SV=1;tr|E6J1K6|E6J1K6_STRAP Glyceraldehyde-3-phosphate dehydrogenase OS=Streptococcus anginosus F0211 OX=706437 GN=gap	6	16	16	16	64.5	35.894	335	323.31	16	16	15	15	16	15	15	16	15	15	64.5	55.2	64.2	28497000000	8772500000	10788000000	8936100000	1658300000	513900000	600510000	543910000
A0A412PLP4;W1TQL0;A0A2T0G7P8;A0AAP6BPJ0;E6J2P5;A0AAP2K7J2;A0AAD2TAG9;A0AAN4P7I0;A0A4U9Y0F3;A0A448AK57;I0SLI3;J9PTI1;Q9RMK6;A0A7U3NR68;A0EKH4;C9WLM3;A0EKH3;A0A4Y5UGY4;Q2V1I9;H6V188;A0A0N9H6T5;A0A0X7ZQP3;Q2V1I1;Q2VQH6;A0A0N9GY35;A0A0N9H697;Q9RMK7;A0A0N9H4E0;A0A0N9H517;L0CUB7;A0EKH2;Q2V1H6;Q2V1I2;Q2V1I3;H6V191;Q2V1J0;E9L425	A0A412PLP4;W1TQL0;A0A2T0G7P8;A0AAP6BPJ0;E6J2P5;A0AAP2K7J2;A0AAD2TAG9;A0AAN4P7I0;A0A4U9Y0F3;A0A448AK57;I0SLI3	DNA-directed RNA polymerase subunit beta;	rpoB;	tr|A0A412PLP4|A0A412PLP4_STRAP DNA-directed RNA polymerase subunit beta OS=Streptococcus anginosus OX=1328 GN=rpoB PE=3 SV=1;tr|W1TQL0|W1TQL0_STRAP DNA-directed RNA polymerase subunit beta OS=Streptococcus anginosus DORA_7 OX=1403946 GN=rpoB PE=3 SV=1;tr|A	37	35	35	35	39.1	132.71	1188	323.31	79	33	23	26	33	23	26	33	23	26	37.4	23.3	26.4	4205400000	1936300000	1031900000	1237200000	48774000	21657000	11825000	15291000
W1TSF7;A0A413KKE1;A0AAN4T5P8;A0A448AG11;A0A0P0N9J3;A0AAP2P193;E6J437;I0SE35;A0AAD2T861;A0A4U9ZJD8	W1TSF7;A0A413KKE1;A0AAN4T5P8;A0A448AG11;A0A0P0N9J3;A0AAP2P193;E6J437;I0SE35;A0AAD2T861;A0A4U9ZJD8	Periplasmic binding protein;Siderophore ABC transporter substrate-binding protein	Q615_SPAC00129G0029;	tr|W1TSF7|W1TSF7_STRAP Periplasmic binding protein OS=Streptococcus anginosus DORA_7 OX=1403946 GN=Q615_SPAC00129G0029 PE=3 SV=1;tr|A0A413KKE1|A0A413KKE1_STRAP Siderophore ABC transporter substrate-binding protein OS=Streptococcus anginosus OX=1328 GN=DWX1	10	18	18	18	68.8	34.831	324	323.31	25	17	14	14	17	14	14	17	14	14	66.4	51.5	54.3	7487000000	2955300000	2290400000	2241200000	261650000	94788000	82857000	84011000
W1TZH2;A0A413KSY2;A0AAP2K9Z7;A0AAN4T4Q8;A0A2T0FY41;A0AAP6BMJ4;A0A448AH27;A0AAD2Y9V0;A0A4U9YYB1;E6J363;I0SIZ6	W1TZH2;A0A413KSY2;A0AAP2K9Z7;A0AAN4T4Q8;A0A2T0FY41;A0AAP6BMJ4;A0A448AH27;A0AAD2Y9V0;A0A4U9YYB1	NADH oxidase;	Q615_SPAC00027G0047;DWX18_00240;	tr|W1TZH2|W1TZH2_STRAP NADH oxidase OS=Streptococcus anginosus DORA_7 OX=1403946 GN=Q615_SPAC00027G0047 PE=3 SV=1;tr|A0A413KSY2|A0A413KSY2_STRAP NADH oxidase OS=Streptococcus anginosus OX=1328 GN=DWX18_00240 PE=3 SV=1;tr|A0AAP2K9Z7|A0AAP2K9Z7_STRAP FAD-dep	11	20	20	20	57.8	49.86	457	323.31	24	19	15	15	19	15	15	19	15	15	52.5	42.2	42.2	7010800000	3233700000	1783700000	1993500000	235980000	96559000	61949000	77476000
W1TUW7;I0SE83;E6J202;A0AAN4P852;A0AAD2T6L4;A0A0P0N989;A0A4Y5UH60;A7L750;L0CUS7;H6V0Q2;H6V0N0;A0A0N9H6J1;A0A0X7ZKE5;A0A1S6ELE7	W1TUW7;I0SE83;E6J202;A0AAN4P852;A0AAD2T6L4;A0A0P0N989;A0A4Y5UH60	Elongation factor Tu;	tuf;	tr|W1TUW7|W1TUW7_STRAP Elongation factor Tu OS=Streptococcus anginosus DORA_7 OX=1403946 GN=tuf PE=3 SV=1;tr|I0SE83|I0SE83_STRAP Elongation factor Tu OS=Streptococcus anginosus subsp. whileyi CCUG 39159 OX=1095729 GN=tuf PE=3 SV=1;tr|E6J202|E6J202_STRAP El	14	22	22	8	66.6	44.062	398	323.31	24	22	14	14	22	14	14	8	7	7	66.6	44.2	48.7	40868000000	22742000000	9849100000	8276700000	1461400000	838010000	314810000	308580000
W1TQZ1;A0A412PLM3;A0AAP2P0T9;A0AAD2YB53;A0A448AKC6;A0A2T0G7Q7;E6J2P4;I0SLG8;A0AAP6BR75;A0AAN4T4X5	W1TQZ1;A0A412PLM3;A0AAP2P0T9;A0AAD2YB53;A0A448AKC6;A0A2T0G7Q7;E6J2P4;I0SLG8;A0AAP6BR75;A0AAN4T4X5	DNA-directed RNA polymerase subunit beta;	rpoC;	tr|W1TQZ1|W1TQZ1_STRAP DNA-directed RNA polymerase subunit beta OS=Streptococcus anginosus DORA_7 OX=1403946 GN=rpoC PE=3 SV=1;tr|A0A412PLM3|A0A412PLM3_STRAP DNA-directed RNA polymerase subunit beta OS=Streptococcus anginosus OX=1328 GN=rpoC PE=3 SV=1;tr	10	43	43	43	43.6	135.44	1212	323.31	88	40	31	31	40	31	31	40	31	31	41.1	30.3	31.5	5503300000	2492100000	1544600000	1466600000	57582000	25781000	16502000	15300000
A0A412PKQ4;W1U6G4;A0AAP6BPK2;A0AAP2P198;A0A2T0G7N3;A0AAN4P8Y6;A0A3S4P5A7;A0AAD2T7Q9;A0A4U9Y222;E6J2N7;I0SJS1;H6V2J0;A0A0N9H5J0;H6V2G8;H6V2E9;H6V2F5;L0CT23	A0A412PKQ4;W1U6G4;A0AAP6BPK2;A0AAP2P198;A0A2T0G7N3;A0AAN4P8Y6;A0A3S4P5A7;A0AAD2T7Q9;A0A4U9Y222;E6J2N7;I0SJS1	Formate acetyltransferase;	pflB;Q615_SPAC00016G0002;	tr|A0A412PKQ4|A0A412PKQ4_STRAP Formate acetyltransferase OS=Streptococcus anginosus OX=1328 GN=pflB PE=3 SV=1;tr|W1U6G4|W1U6G4_STRAP Formate acetyltransferase OS=Streptococcus anginosus DORA_7 OX=1403946 GN=Q615_SPAC00016G0002 PE=3 SV=1;tr|A0AAP6BPK2|A0AAP	17	29	29	29	52.3	87.533	771	323.31	49	29	23	22	29	23	22	29	23	22	52.3	43.7	41	15390000000	11160000000	2327400000	1902600000	190840000	141430000	19790000	29623000
A0A0P0N951;A0A3E5D6R6;A0AAD2T739;A0AAN4T549;E6J2F6;I0S9P8;W1TXK6;H6V1J2;H6V1I9;H6V1J3;L0CUX5;A0A0N9H7E9;H6V1I2;A0A0X7ZH07;A0A0N9H6Y9;A0A0N9H6Y2;A0A0N9H6X5;A0A0N9H3W4;A0A0N9H587;A0A0X7ZJW9;A0A109P191;A0A0X7ZQD1;L0CU90;A0A0X9DT20;A0A0N7EZH5;A0A1S6EL09	A0A0P0N951;A0A3E5D6R6;A0AAD2T739;A0AAN4T549;E6J2F6;I0S9P8;W1TXK6	Pyruvate kinase	pyk;	tr|A0A0P0N951|A0A0P0N951_STRAP Pyruvate kinase OS=Streptococcus anginosus OX=1328 GN=pyk PE=3 SV=1;tr|A0A3E5D6R6|A0A3E5D6R6_STRAP Pyruvate kinase OS=Streptococcus anginosus OX=1328 GN=pyk PE=3 SV=1;tr|A0AAD2T739|A0AAD2T739_STRAP Pyruvate kinase OS=Streptoc	26	21	21	21	56.6	54.413	500	323.31	32	21	16	16	21	16	16	21	16	16	56.6	41.2	45.4	6361100000	3485000000	1447200000	1428900000	160620000	79206000	42197000	39219000
W1TVW3;I0SB69;E6J030;A0AAN4T5W2;A0A2I1UX49;A0AAP2KAD8;A0AAD2YAK5;A0A448AI49;A0A0P0N7W3	W1TVW3;I0SB69;E6J030;A0AAN4T5W2;A0A2I1UX49;A0AAP2KAD8;A0AAD2YAK5;A0A448AI49;A0A0P0N7W3	Ornithine carbamoyltransferase	Q615_SPAC00113G0271;	tr|W1TVW3|W1TVW3_STRAP Ornithine carbamoyltransferase OS=Streptococcus anginosus DORA_7 OX=1403946 GN=Q615_SPAC00113G0271 PE=3 SV=1;tr|I0SB69|I0SB69_STRAP Ornithine carbamoyltransferase OS=Streptococcus anginosus subsp. whileyi CCUG 39159 OX=1095729 GN=arg	9	13	13	13	53.8	37.807	338	323.31	19	13	10	9	13	10	9	13	10	9	53.8	39.3	41.4	5914900000	3785200000	1063600000	1066200000	209150000	147680000	22788000	38684000
W1TRA3;A0A412PLL0;I0SLI9;A0AAP2P1A2;A0AAN4T4W0;A0A2T0G7N9;A0AAP6BPL1	W1TRA3;A0A412PLL0;I0SLI9;A0AAP2P1A2;A0AAN4T4W0;A0A2T0G7N9;A0AAP6BPL1	Phosphoglycerate kinase;	pgk;	tr|W1TRA3|W1TRA3_STRAP Phosphoglycerate kinase OS=Streptococcus anginosus DORA_7 OX=1403946 GN=pgk PE=3 SV=1;tr|A0A412PLL0|A0A412PLL0_STRAP Phosphoglycerate kinase OS=Streptococcus anginosus OX=1328 GN=pgk PE=3 SV=1;tr|I0SLI9|I0SLI9_STRAP Phosphoglycerate	7	25	25	5	75.7	42.241	399	323.31	27	23	18	20	23	18	20	4	4	5	75.4	59.1	63.9	8478200000	4239900000	1907100000	2331200000	283050000	134220000	66378000	82454000
A0A413KML8;W1TSJ8;A0A2T0G7S0;Q6VBA2;A0A0P0N6A9;A0A2T0GBG9;A0AAD2T9Y0;I0SGR2;Q8KJ20;A0AAP6BRT8;A0AAN4T5Y9;A0AAP2K7A0;E6J0V5;C9WLC8;C9WLE9;C0SN05;C0SN07;Q93TK6;C9WLD3;C9WLE7;C9WLF6;C0SN06;C0SN04;C9WLD4;D1KJY1;D1KK34;D1KK04;D1KK64;D1KK25	A0A413KML8;W1TSJ8;A0A2T0G7S0;Q6VBA2;A0A0P0N6A9;A0A2T0GBG9;A0AAD2T9Y0;I0SGR2;Q8KJ20;A0AAP6BRT8;A0AAN4T5Y9;A0AAP2K7A0;E6J0V5;C9WLC8	Chaperonin GroEL	groL;groEL;	tr|A0A413KML8|A0A413KML8_STRAP Chaperonin GroEL OS=Streptococcus anginosus OX=1328 GN=groL PE=3 SV=1;tr|W1TSJ8|W1TSJ8_STRAP Chaperonin GroEL OS=Streptococcus anginosus DORA_7 OX=1403946 GN=groEL PE=3 SV=1;tr|A0A2T0G7S0|A0A2T0G7S0_STRAP Chaperonin GroEL OS=	29	27	27	27	66.5	56.918	540	323.31	31	26	19	23	26	19	23	26	19	23	65.9	48.1	58.1	7163400000	3074800000	2132300000	1956300000	210980000	83259000	66519000	61204000
W1TYK8;A0AAP2K6S0;A0AAN4P8S0;A0A413KRC7;I0SFI1;A0AAP6BPP4;A0A4U9ZQX3;A0A448AKS2;A0A2T0G0W8;E6IYE7;A0AAD2YBE2	W1TYK8;A0AAP2K6S0;A0AAN4P8S0;A0A413KRC7;I0SFI1;A0AAP6BPP4;A0A4U9ZQX3;A0A448AKS2;A0A2T0G0W8;E6IYE7;A0AAD2YBE2	Protein translocase subunit SecA;Preprotein translocase subunit SecA;	secA;	tr|W1TYK8|W1TYK8_STRAP Protein translocase subunit SecA OS=Streptococcus anginosus DORA_7 OX=1403946 GN=secA PE=3 SV=1;tr|A0AAP2K6S0|A0AAP2K6S0_STRAP Preprotein translocase subunit SecA OS=Streptococcus anginosus OX=1328 GN=secA PE=4 SV=1;tr|A0AAN4P8S0|A0A	11	28	28	28	46	95.157	839	323.31	56	26	19	12	26	19	12	26	19	12	43.4	29.7	19.9	2002800000	1128100000	602390000	272260000	25329000	12382000	8753000	4193700
W1U276;A0A412PL79;I0SK64;E6J0F4;A0AAP6BMZ2;A0AAN4T5D8;A0A2T0G0L7;A0AAD2T6G3;A0A3S4LR80	W1U276;A0A412PL79;I0SK64;E6J0F4;A0AAP6BMZ2;A0AAN4T5D8;A0A2T0G0L7;A0AAD2T6G3;A0A3S4LR80	Cell division protein FtsZ;	ftsZ;	tr|W1U276|W1U276_STRAP Cell division protein FtsZ OS=Streptococcus anginosus DORA_7 OX=1403946 GN=ftsZ PE=3 SV=1;tr|A0A412PL79|A0A412PL79_STRAP Cell division protein FtsZ OS=Streptococcus anginosus OX=1328 GN=ftsZ PE=3 SV=1;tr|I0SK64|I0SK64_STRAP Cell divi	9	16	16	16	52.1	44.818	424	323.31	21	15	13	12	15	13	12	15	13	12	47.4	44.3	38.7	5763300000	2941100000	1247800000	1574300000	234870000	114020000	54170000	66686000
A0A2I1UWE6;A0AAD2T6W9;A0AAN4P6W9;A0AAP6BMM5;E6J393;I0SCS7;W1U032;A0A2T0G397;E5G5A0;E5G5A3;E5G5A1;E5G597;E5G5A2;E5G599;E5G598;E5G596;E5LAH6;E5LAH4;E5LAH5;E5LAI0;E5LAI1	A0A2I1UWE6;A0AAD2T6W9;A0AAN4P6W9;A0AAP6BMM5;E6J393;I0SCS7;W1U032;A0A2T0G397;E5G5A0;E5G5A3;E5G5A1;E5G597;E5G5A2;E5G599;E5G598;E5G596	Enolase	eno;	tr|A0A2I1UWE6|A0A2I1UWE6_STRAP Enolase OS=Streptococcus anginosus OX=1328 GN=eno PE=3 SV=1;tr|A0AAD2T6W9|A0AAD2T6W9_STRAP Enolase OS=Streptococcus anginosus SK1138 OX=1161422 GN=eno PE=3 SV=1;tr|A0AAN4P6W9|A0AAN4P6W9_STRAP Enolase OS=Streptococcus anginosu	21	24	24	24	76.5	47.147	434	323.31	27	24	21	21	24	21	21	24	21	21	76.5	68	68	34348000000	17160000000	8264100000	8924200000	911590000	445590000	221170000	244830000
W1TUP9;A0AAN4P7C3;A0A0P0N9Z0;E6J1K8;A0A4U9ZX57;I0SD96;A0AAD2T7L5	W1TUP9;A0AAN4P7C3;A0A0P0N9Z0;E6J1K8;A0A4U9ZX57;I0SD96;A0AAD2T7L5	Elongation factor G;Translation elongation factors;	fusA;ANG6_0262;	tr|W1TUP9|W1TUP9_STRAP Elongation factor G OS=Streptococcus anginosus DORA_7 OX=1403946 GN=fusA PE=3 SV=1;tr|A0AAN4P7C3|A0AAN4P7C3_STRAP Translation elongation factors OS=Streptococcus anginosus T5 OX=1163302 GN=ANG6_0262 PE=4 SV=1;tr|A0A0P0N9Z0|A0A0P0N9Z0	7	29	29	29	64.2	76.87	693	323.31	42	28	22	23	28	22	23	28	22	23	62.5	46	49.8	9033000000	4764800000	2240100000	2028100000	153480000	69491000	42895000	41095000
W1TV85;A0A412PMB4	W1TV85	R28 protein (Fragment)	Q615_SPAC00130G0001	tr|W1TV85|W1TV85_STRAP R28 protein (Fragment) OS=Streptococcus anginosus DORA_7 OX=1403946 GN=Q615_SPAC00130G0001 PE=4 SV=1	2	34	34	23	49.3	82.363	763	323.31	47	34	28	27	34	28	27	23	19	17	49.3	43.6	39.3	7679100000	2755900000	2674000000	2249300000	146920000	48629000	53700000	44592000
W1TSQ8;A0AAP2K6T9;A0A412PMQ2;I0SFP2;A0A448AKH5;A0AAD2T9H2;E6IYI6;A0A4U9ZRI0;A0A2T0G162;A0AAP6BP10	W1TSQ8;A0AAP2K6T9;A0A412PMQ2;I0SFP2;A0A448AKH5;A0AAD2T9H2;E6IYI6;A0A4U9ZRI0;A0A2T0G162;A0AAP6BP10	Chaperone protein DnaK;Molecular chaperone DnaK;	dnaK;	tr|W1TSQ8|W1TSQ8_STRAP Chaperone protein DnaK OS=Streptococcus anginosus DORA_7 OX=1403946 GN=dnaK PE=2 SV=1;tr|A0AAP2K6T9|A0AAP2K6T9_STRAP Molecular chaperone DnaK OS=Streptococcus anginosus OX=1328 GN=dnaK PE=4 SV=1;tr|A0A412PMQ2|A0A412PMQ2_STRAP Chapero	10	25	25	2	53.9	65.346	610	323.31	38	25	18	20	25	18	20	2	2	2	53.9	35.7	41.1	9434900000	4207700000	2401700000	2825500000	185160000	78988000	45510000	60664000
W1TV42;A0A412PPI5;E6IZX7;A0AAP2K881;A0AAN4T5R8;A0AAD2T9G5;A0A2T0G5T0;A0A0P0N7L0;I0SB74;A0A4U9YLK6	W1TV42;A0A412PPI5;E6IZX7;A0AAP2K881;A0AAN4T5R8;A0AAD2T9G5;A0A2T0G5T0;A0A0P0N7L0;I0SB74;A0A4U9YLK6	ATP synthase subunit beta;	atpD;	tr|W1TV42|W1TV42_STRAP ATP synthase subunit beta OS=Streptococcus anginosus DORA_7 OX=1403946 GN=atpD PE=3 SV=1;tr|A0A412PPI5|A0A412PPI5_STRAP ATP synthase subunit beta OS=Streptococcus anginosus OX=1328 GN=atpD PE=3 SV=1;tr|E6IZX7|E6IZX7_STRAP ATP synthas	10	18	18	18	54.3	50.727	468	323.31	25	18	10	15	18	10	15	18	10	15	54.3	30.1	47.4	3664600000	2154800000	845450000	664310000	113670000	65238000	27865000	20564000
W1TRE5;A0A4U9ZF85;A0AAP2K6T5;A0A2T0G1Q9;A0AAP6BNJ8;A0AAD2T6R9;A0A3S4MEI3;E6J204;I0SE26;I0SE99;A0AAP6BSP7	W1TRE5;A0A4U9ZF85;A0AAP2K6T5;A0A2T0G1Q9;A0AAP6BNJ8;A0AAD2T6R9;A0A3S4MEI3;E6J204	Lysozyme;	Q615_SPAC00133G0068;NCTC11062_01294;	tr|W1TRE5|W1TRE5_STRAP Lysozyme OS=Streptococcus anginosus DORA_7 OX=1403946 GN=Q615_SPAC00133G0068 PE=3 SV=1;tr|A0A4U9ZF85|A0A4U9ZF85_STRAP Lysozyme OS=Streptococcus anginosus OX=1328 GN=NCTC11062_01294 PE=3 SV=1;tr|A0AAP2K6T5|A0AAP2K6T5_STRAP GBS Bsp-lik	11	17	17	3	26.4	105.64	967	323.31	50	17	12	14	17	12	14	3	3	3	26.4	16.9	20.8	2672400000	1212900000	627480000	832080000	44995000	18466000	11463000	15066000
W1TZD0;A0A412PLB6;A0A3S4MUD3;A0A2T0G0P8;A0AAP6BN13;A0AAP2P162;A0AAN4T579;E6J0F5;A0A4U9YD59;I0SK70;A0AAD2T6K6	W1TZD0;A0A412PLB6;A0A3S4MUD3;A0A2T0G0P8;A0AAP6BN13;A0AAP2P162;A0AAN4T579;E6J0F5;A0A4U9YD59;I0SK70;A0AAD2T6K6	Cell division protein FtsA;	ftsA;	tr|W1TZD0|W1TZD0_STRAP Cell division protein FtsA OS=Streptococcus anginosus DORA_7 OX=1403946 GN=ftsA PE=3 SV=1;tr|A0A412PLB6|A0A412PLB6_STRAP Cell division protein FtsA OS=Streptococcus anginosus OX=1328 GN=ftsA PE=3 SV=1;tr|A0A3S4MUD3|A0A3S4MUD3_STRAP C	11	20	20	20	72.7	50.332	461	323.31	25	19	12	13	19	12	13	19	12	13	70.9	38.2	46.9	3419000000	2106100000	602390000	710550000	82653000	46216000	15792000	20645000
W1TVC9;A0AAP2K6M5;A0A0P0N898;E6J031;A0AAD2YAZ1;A0A060N0S9;I0SBF8;A0A4V6L309;A0AAN4T5U6;A0A2T0G016	W1TVC9;A0AAP2K6M5;A0A0P0N898;E6J031;A0AAD2YAZ1;A0A060N0S9;I0SBF8;A0A4V6L309;A0AAN4T5U6;A0A2T0G016	Arginine deiminase;	arcA;	tr|W1TVC9|W1TVC9_STRAP Arginine deiminase OS=Streptococcus anginosus DORA_7 OX=1403946 GN=arcA PE=3 SV=1;tr|A0AAP2K6M5|A0AAP2K6M5_STRAP Arginine deiminase OS=Streptococcus anginosus OX=1328 GN=arcA PE=4 SV=1;tr|A0A0P0N898|A0A0P0N898_STRAP Arginine deiminas	10	25	25	25	73.3	46.46	409	323.31	31	24	22	17	24	22	17	24	22	17	73.3	65	52.3	25612000000	12551000000	8856200000	4204600000	670770000	311760000	232260000	126750000
W1TSU2;A0A412PLB2;A0AAP6BPM1;A0AAD2T9S0;E6J0R7;I0SGP9;A0AAN4T4V4;A0A448AKD3;A0A4U9Y4L2	W1TSU2;A0A412PLB2;A0AAP6BPM1;A0AAD2T9S0;E6J0R7;I0SGP9;A0AAN4T4V4;A0A448AKD3;A0A4U9Y4L2	ATPase AAA-2 protein;ATP-dependent Clp protease ATP-binding subunit	Q615_SPAC00126G0001;DWX18_09195	tr|W1TSU2|W1TSU2_STRAP ATPase AAA-2 protein OS=Streptococcus anginosus DORA_7 OX=1403946 GN=Q615_SPAC00126G0001 PE=4 SV=1;tr|A0A412PLB2|A0A412PLB2_STRAP ATP-dependent Clp protease ATP-binding subunit OS=Streptococcus anginosus OX=1328 GN=DWX18_09195 PE=4 S	9	27	27	3	49.9	78.702	709	323.31	48	26	21	19	26	21	19	3	3	3	48.9	35.8	35.4	3412000000	1406300000	981040000	1024700000	65331000	25834000	19516000	19981000
W1TYN0;A0A412PMQ0	W1TYN0;A0A412PMQ0	Trigger factor	tig	tr|W1TYN0|W1TYN0_STRAP Trigger factor OS=Streptococcus anginosus DORA_7 OX=1403946 GN=tig PE=3 SV=1;tr|A0A412PMQ0|A0A412PMQ0_STRAP Trigger factor OS=Streptococcus anginosus OX=1328 GN=tig PE=3 SV=1	2	23	23	1	56.9	47.448	427	323.31	24	23	13	15	23	13	15	1	0	0	56.9	31.9	41.9	4599200000	2615900000	808930000	1174400000	148160000	78366000	28671000	41122000
W1TVU2;A0A413KRF0;A0AAD2T969;A0A4U9ZVP6;A0A2T0G0X7;E6IYH2;I0SFH2;A0AAP6BPU6;A0AAP2P176;A0AAN4P8U3;A0A448AKP7;E6IYH1	W1TVU2;A0A413KRF0;A0AAD2T969;A0A4U9ZVP6;A0A2T0G0X7;E6IYH2	Oligopeptide-binding protein amiA;Peptide ABC transporter substrate-binding protein	Q615_SPAC00127G0063;	tr|W1TVU2|W1TVU2_STRAP Oligopeptide-binding protein amiA OS=Streptococcus anginosus DORA_7 OX=1403946 GN=Q615_SPAC00127G0063 PE=3 SV=1;tr|A0A413KRF0|A0A413KRF0_STRAP Peptide ABC transporter substrate-binding protein OS=Streptococcus anginosus OX=1328 GN=DW	12	29	29	24	59.9	72.354	658	323.31	40	28	23	25	28	23	25	23	18	20	58.5	47.7	52.4	8766600000	3920000000	2462600000	2384000000	198650000	84710000	57504000	56433000
W1TUR5;A0A413KPB7;A0A6G4MXR3;I0SE37;A0AAN4P885;A0A448AFY5;A0A3E5D5W7;E6J3S7;A0AAP6BQJ4;A0AAD2T8B1;A0A2T0G1V9	W1TUR5;A0A413KPB7;A0A6G4MXR3;I0SE37;A0AAN4P885;A0A448AFY5;A0A3E5D5W7;E6J3S7;A0AAP6BQJ4;A0AAD2T8B1;A0A2T0G1V9	Phosphoenolpyruvate-protein phosphotransferase	Q615_SPAC00133G0016;	tr|W1TUR5|W1TUR5_STRAP Phosphoenolpyruvate-protein phosphotransferase OS=Streptococcus anginosus DORA_7 OX=1403946 GN=Q615_SPAC00133G0016 PE=3 SV=1;tr|A0A413KPB7|A0A413KPB7_STRAP Phosphoenolpyruvate-protein phosphotransferase OS=Streptococcus anginosus OX=	11	22	22	22	51	63.398	577	323.31	33	19	15	14	19	15	14	19	15	14	41.2	35.5	33.6	2928000000	1650700000	820780000	456560000	64293000	30192000	21609000	12492000
W1TTC6;A0A0P0NB98;A0AAN4T5V7;A0A2T0G4D3;A0A2T0FY82;I0S835;A0AAD2T8L8;E6IZ99	W1TTC6;A0A0P0NB98;A0AAN4T5V7;A0A2T0G4D3;A0A2T0FY82;I0S835;A0AAD2T8L8;E6IZ99	Inosine-5-monophosphate dehydrogenase;	guaB;	tr|W1TTC6|W1TTC6_STRAP Inosine-5-monophosphate dehydrogenase OS=Streptococcus anginosus DORA_7 OX=1403946 GN=guaB PE=3 SV=1;tr|A0A0P0NB98|A0A0P0NB98_STRAP Inosine-5-monophosphate dehydrogenase OS=Streptococcus anginosus OX=1328 GN=guaB PE=3 SV=1;tr|A0AAN	8	18	18	18	58	53.057	493	320.5	30	18	13	13	18	13	13	18	13	13	58	34.7	34.7	1854100000	1004400000	345350000	504360000	45541000	22104000	8893800	14543000
W1TU49;A0A412PMG1;I0SCS1;E6J376;A0AAN4P774;A0AAD2T7C1;A0A2T0G6D0;A0A0P0N7W1	W1TU49;A0A412PMG1;I0SCS1;E6J376;A0AAN4P774;A0AAD2T7C1;A0A2T0G6D0;A0A0P0N7W1	ABC transporter substrate-binding protein PnrA-like domain-containing protein;	Q615_SPAC00114G0004;	tr|W1TU49|W1TU49_STRAP ABC transporter substrate-binding protein PnrA-like domain-containing protein OS=Streptococcus anginosus DORA_7 OX=1403946 GN=Q615_SPAC00114G0004 PE=3 SV=1;tr|A0A412PMG1|A0A412PMG1_STRAP BMP family ABC transporter substrate-binding p	8	11	11	11	47	37.084	351	316.95	25	10	8	8	10	8	8	10	8	8	44.4	32.5	32.5	8237400000	4476900000	1876400000	1884200000	286820000	155240000	68203000	63370000
A0A3S4LXU9;W1TLU9;A0AAN4T4Y5;A0AAD2T8U8;A0A2T0G8M6;A0A0P0NAI1;E6J2U0;I0SIG0	A0A3S4LXU9;W1TLU9;A0AAN4T4Y5;A0AAD2T8U8;A0A2T0G8M6;A0A0P0NAI1;E6J2U0;I0SIG0	Large ribosomal subunit protein uL2;	rplB;	tr|A0A3S4LXU9|A0A3S4LXU9_STRAP Large ribosomal subunit protein uL2 OS=Streptococcus anginosus OX=1328 GN=rplB PE=3 SV=1;tr|W1TLU9|W1TLU9_STRAP Large ribosomal subunit protein uL2 OS=Streptococcus anginosus DORA_7 OX=1403946 GN=rplB PE=3 SV=1;tr|A0AAN4T4Y5|	8	10	10	10	54.9	29.931	277	311.51	19	10	8	9	10	8	9	10	8	9	54.9	38.6	49.8	7918000000	3057100000	2373400000	2487600000	341310000	114580000	115480000	111250000
A0A412PLI9;W1TTP4;A0A2T0FYZ4;A0AAP2K7M8;A0AAN4T5Y0;A0AAP6ENT0;A0A448AFV2;A0AAD2T806;A0A4U9ZR87;I0S5Y9;E6J3M8;W1TZL2	A0A412PLI9;W1TTP4;A0A2T0FYZ4;A0AAP2K7M8;A0AAN4T5Y0;A0AAP6ENT0;A0A448AFV2;A0AAD2T806;A0A4U9ZR87;I0S5Y9	Endolytic murein transglycosylase;	mltG;	tr|A0A412PLI9|A0A412PLI9_STRAP Endolytic murein transglycosylase OS=Streptococcus anginosus OX=1328 GN=mltG PE=3 SV=1;tr|W1TTP4|W1TTP4_STRAP Endolytic murein transglycosylase OS=Streptococcus anginosus DORA_7 OX=1403946 GN=mltG PE=3 SV=1;tr|A0A2T0FYZ4|A0A2	12	21	21	21	56.6	59.248	535	307.12	34	21	18	18	21	18	18	21	18	18	56.6	48.2	48.2	2006300000	702050000	638330000	665940000	48851000	17694000	15012000	16145000
W1TV72;A0A412PPG0;A0AAN4P9U6;A0A2T0G062;I0SB87;E6IZY5;A0AAP2K951;A0AAD2T997;A0A4U9YKU0;A0A448AHX5;A0AAP6BNT0	W1TV72;A0A412PPG0;A0AAN4P9U6;A0A2T0G062;I0SB87;E6IZY5;A0AAP2K951;A0AAD2T997;A0A4U9YKU0;A0A448AHX5;A0AAP6BNT0	Septation ring formation regulator EzrA;	ezrA;	tr|W1TV72|W1TV72_STRAP Septation ring formation regulator EzrA OS=Streptococcus anginosus DORA_7 OX=1403946 GN=ezrA PE=3 SV=1;tr|A0A412PPG0|A0A412PPG0_STRAP Septation ring formation regulator EzrA OS=Streptococcus anginosus OX=1328 GN=ezrA PE=3 SV=1;tr|A0A	11	16	16	16	40.1	66.323	574	303.36	30	15	10	9	15	10	9	15	10	9	38	23.9	20.9	1180100000	640890000	304750000	234440000	27365000	13354000	8138000	5872700
W1TS23;A0A412PMA0;I0SC52;E6J1P9;A0AAP2K7Z3;A0AAD2YAF2;A0AAN4P8L2;A0A3S4LXJ6;A0A2T0G9F4;A0A4U9XXP6;A0AAP6BPW4	W1TS23;A0A412PMA0;I0SC52;E6J1P9;A0AAP2K7Z3;A0AAD2YAF2;A0AAN4P8L2;A0A3S4LXJ6;A0A2T0G9F4;A0A4U9XXP6;A0AAP6BPW4	General stress protein;CHAP domain-containing protein;	Q615_SPAC00130G0073;DWX18_07665;	tr|W1TS23|W1TS23_STRAP General stress protein OS=Streptococcus anginosus DORA_7 OX=1403946 GN=Q615_SPAC00130G0073 PE=4 SV=1;tr|A0A412PMA0|A0A412PMA0_STRAP CHAP domain-containing protein OS=Streptococcus anginosus OX=1328 GN=DWX18_07665 PE=4 SV=1;tr|I0SC52|	11	10	10	10	41.9	41.567	396	302.4	19	10	9	8	10	9	8	10	9	8	41.9	32.3	37.4	1916700000	634470000	582340000	699870000	75500000	24162000	27492000	23845000
A0A412PKG0	A0A412PKG0	Stress response regulator gls24 homolog	DWX18_10920	tr|A0A412PKG0|A0A412PKG0_STRAP Stress response regulator gls24 homolog OS=Streptococcus anginosus OX=1328 GN=DWX18_10920 PE=3 SV=1	1	14	14	14	74	22.676	208	301.33	15	13	11	13	13	11	13	13	11	13	70.2	60.6	73.1	12060000000	5463100000	2930000000	3666900000	569480000	219280000	160370000	189830000
W1TWS7;A0AAN4P9G2;A0A412PNQ0;A0AAP2K8B0;A0AAP6BNV0;A0AAD2Y9A6;A0A4U9Y9S5;A0A3S4M1V1;A0A2T0GA64;I0SKH3;E6J0P2	W1TWS7;A0AAN4P9G2;A0A412PNQ0;A0AAP2K8B0;A0AAP6BNV0;A0AAD2Y9A6;A0A4U9Y9S5;A0A3S4M1V1;A0A2T0GA64;I0SKH3;E6J0P2	Dihydroxyacetone kinase;Predicted kinase;	Q615_SPAC00113G0480;ANG6_1327;	tr|W1TWS7|W1TWS7_STRAP Dihydroxyacetone kinase OS=Streptococcus anginosus DORA_7 OX=1403946 GN=Q615_SPAC00113G0480 PE=4 SV=1;tr|A0AAN4P9G2|A0AAN4P9G2_STRAP Predicted kinase OS=Streptococcus anginosus T5 OX=1163302 GN=ANG6_1327 PE=4 SV=1;tr|A0A412PNQ0|A0A41	11	17	17	17	44.5	60.15	555	299.96	31	16	10	11	16	10	11	16	10	11	42.9	24.5	29.9	1835400000	1024800000	215010000	595570000	35711000	17379000	4270400	14062000
W1TRR3;E6J203;A0A2I1UTY3;I0SDY2;A0AAP6BP79;A0A3S4NI45	W1TRR3;E6J203;A0A2I1UTY3;I0SDY2;A0AAP6BP79	Triosephosphate isomerase;	tpiA;	tr|W1TRR3|W1TRR3_STRAP Triosephosphate isomerase OS=Streptococcus anginosus DORA_7 OX=1403946 GN=tpiA PE=3 SV=1;tr|E6J203|E6J203_STRAP Triosephosphate isomerase OS=Streptococcus anginosus F0211 OX=706437 GN=tpiA PE=3 SV=1;tr|A0A2I1UTY3|A0A2I1UTY3_STRAP Tri	6	8	8	8	51.2	26.755	252	298.08	14	8	5	6	8	5	6	8	5	6	51.2	39.3	44	1808200000	908850000	439280000	460030000	45370000	30211000	8941800	6216300
W1U036;I0SCQ0;A0AAP6EMA0;A0AAN4P708;A0A412PMD5;A0AAP2P0K0;A0AAD2T6V7;A0A4U9Z0L6;A0A2T0G3A3;E6J388;A0A3S4LQH9	W1U036;I0SCQ0;A0AAP6EMA0;A0AAN4P708;A0A412PMD5;A0AAP2P0K0;A0AAD2T6V7;A0A4U9Z0L6;A0A2T0G3A3;E6J388;A0A3S4LQH9	Asparagine--tRNA ligase;	asnS;	tr|W1U036|W1U036_STRAP Asparagine--tRNA ligase OS=Streptococcus anginosus DORA_7 OX=1403946 GN=asnS PE=3 SV=1;tr|I0SCQ0|I0SCQ0_STRAP Asparagine--tRNA ligase OS=Streptococcus anginosus subsp. whileyi CCUG 39159 OX=1095729 GN=asnS PE=3 SV=1;tr|A0AAP6EMA0|A0A	11	15	15	15	41.5	51.18	448	297.21	26	15	7	5	15	7	5	15	7	5	41.5	13.8	13.2	1750100000	1214400000	324070000	211580000	53031000	32927000	12464000	7639500
A0AAD2YAP4;A0A413KJ22;W1TVD9;H6V0Y8;A0AAN4P9H5;H6V0Y2;C9WLP8;A0A1S6JLY9;A0AAP6BMV1;Q2V167;F5TZ64;A0A7U3S040;A0A0N7EZG1;A0A0N7EZG2;Q2V162;H6DAN3;C9WLS6;A0A0N9H761;A0A0N9H6L3;Q2V169;A0A1S6JLV5;A0A0N7EZG4;A0A2T0FZX0;A0A1S6JLZ7;A0A1S6JM09;A0A1S6JME4;I0SJD3;E6J038;A0A068AX19;O33606;H6V0Y5;H6V0Y4;A0A109NX61;A0A0N9H6W8;A0A0N9H4Y3;A0A0N9H471;A0A109P1B1;C9WLQ4;Q2V164;A0A0X7ZMI4;D6P863;Q2V163;A0A7U3S0D8;H6…	A0AAD2YAP4;A0A413KJ22;W1TVD9;H6V0Y8;A0AAN4P9H5;H6V0Y2;C9WLP8;A0A1S6JLY9;A0AAP6BMV1;Q2V167;F5TZ64;A0A7U3S040;A0A0N7EZG1;A0A0N7EZG2;Q2V162	Superoxide dismutase;	sodA;	tr|A0AAD2YAP4|A0AAD2YAP4_STRAP Superoxide dismutase OS=Streptococcus anginosus SK1138 OX=1161422 GN=sodA PE=3 SV=1;tr|A0A413KJ22|A0A413KJ22_STRAP Superoxide dismutase OS=Streptococcus anginosus OX=1328 GN=sodA PE=3 SV=1;tr|W1TVD9|W1TVD9_STRAP Superoxide di	59	9	9	9	75.1	22.372	201	293.18	11	9	4	6	9	4	6	9	4	6	75.1	38.8	50.7	2604700000	1099300000	1016400000	488960000	101940000	32518000	39667000	29751000
A0AAD2T7L6;A0A418G5L6;I0SD33;E6J2R1;A0AAP6BQE8;A0AAN4P932;A0AAP2KAB8;A0A412PLU9;A0A448AJV6;A0A2T0G8Q2;W1TUI5	A0AAD2T7L6;A0A418G5L6;I0SD33;E6J2R1;A0AAP6BQE8;A0AAN4P932;A0AAP2KAB8;A0A412PLU9;A0A448AJV6;A0A2T0G8Q2;W1TUI5	Elongation factor Ts;	tsf;	tr|A0AAD2T7L6|A0AAD2T7L6_STRAP Elongation factor Ts OS=Streptococcus anginosus SK1138 OX=1161422 GN=tsf PE=3 SV=1;tr|A0A418G5L6|A0A418G5L6_STRAP Elongation factor Ts OS=Streptococcus anginosus OX=1328 GN=tsf PE=3 SV=1;tr|I0SD33|I0SD33_STRAP Elongation fact	11	12	12	12	50.4	37.458	347	292.93	22	9	10	11	9	10	11	9	10	11	42.9	42.7	45.2	2844200000	1427900000	545570000	870720000	89442000	42195000	19116000	28130000
W1TWL2;I0SKL5;E6J0P8;A0AAN4T5X5;A0AAD2T6M0;A0A0P0N6H9	W1TWL2;I0SKL5;E6J0P8;A0AAN4T5X5;A0AAD2T6M0;A0A0P0N6H9	Fructose-bisphosphate aldolase	Q615_SPAC00113G0486;	tr|W1TWL2|W1TWL2_STRAP Fructose-bisphosphate aldolase OS=Streptococcus anginosus DORA_7 OX=1403946 GN=Q615_SPAC00113G0486 PE=4 SV=1;tr|I0SKL5|I0SKL5_STRAP Fructose-bisphosphate aldolase OS=Streptococcus anginosus subsp. whileyi CCUG 39159 OX=1095729 GN=fba	6	13	13	13	55.3	31.508	293	282.35	13	13	9	11	13	9	11	13	9	11	55.3	44.7	51.9	4044200000	2528000000	922060000	594200000	96255000	38316000	24002000	33937000
W1TW31;A0A412PPC7;I0SB84;A0AAD2T970;A0AAN4T5X9;A0A5N1G939;A0A3S4MU70;A0A2T0G012;E6J015;A0AAP6BR43	W1TW31;A0A412PPC7;I0SB84;A0AAD2T970;A0AAN4T5X9;A0A5N1G939;A0A3S4MU70;A0A2T0G012;E6J015;A0AAP6BR43	Foldase protein PrsA;	prsA;	tr|W1TW31|W1TW31_STRAP Foldase protein PrsA OS=Streptococcus anginosus DORA_7 OX=1403946 GN=prsA PE=3 SV=1;tr|A0A412PPC7|A0A412PPC7_STRAP Foldase protein PrsA OS=Streptococcus anginosus OX=1328 GN=prsA PE=3 SV=1;tr|I0SB84|I0SB84_STRAP Foldase protein PrsA	10	16	16	16	50	34.488	312	281.93	20	14	15	15	14	15	15	14	15	15	43.6	49.7	47.1	14342000000	5284500000	4566000000	4491700000	676670000	248860000	218670000	209140000
W1U273;E6J0E9;A0AAN4P8B7;A0A412PL78;A0A0P0N6S4;W1U5F2	W1U273;E6J0E9;A0AAN4P8B7;A0A412PL78;A0A0P0N6S4	DivIVA protein;DivIVA domain protein;	Q615_SPAC00113G0383;HMPREF0813_00719;	tr|W1U273|W1U273_STRAP DivIVA protein OS=Streptococcus anginosus DORA_7 OX=1403946 GN=Q615_SPAC00113G0383 PE=3 SV=1;tr|E6J0E9|E6J0E9_STRAP DivIVA domain protein OS=Streptococcus anginosus F0211 OX=706437 GN=HMPREF0813_00719 PE=3 SV=1;tr|A0AAN4P8B7|A0AAN4P8	6	9	9	9	44.8	29.887	261	280.46	16	9	8	8	9	8	8	9	8	8	44.8	37.2	37.2	1367100000	572880000	344980000	449280000	58677000	23250000	17452000	17975000
W1TU74;E6J1F2;A0AAN4PA05;A0A2I1UUK0;I0SA11;A0AAD2T9R1;A0A0P0NAB9	W1TU74;E6J1F2;A0AAN4PA05;A0A2I1UUK0;I0SA11;A0AAD2T9R1;A0A0P0NAB9	Elongation factor P;	efp;	tr|W1TU74|W1TU74_STRAP Elongation factor P OS=Streptococcus anginosus DORA_7 OX=1403946 GN=efp PE=3 SV=1;tr|E6J1F2|E6J1F2_STRAP Elongation factor P OS=Streptococcus anginosus F0211 OX=706437 GN=efp PE=3 SV=1;tr|A0AAN4PA05|A0AAN4PA05_STRAP Translation elong	7	9	9	9	80.6	20.752	186	269.15	11	9	5	8	9	5	8	9	5	8	80.6	35.5	61.8	1288100000	772340000	245490000	270240000	83786000	46931000	12906000	23950000
W1U015;I0SA16;A0AAD2YB02;A0A0P0NB03;E6J1E4;A0AAN4P9Y5;A0A2T0G742	W1U015;I0SA16;A0AAD2YB02;A0A0P0NB03;E6J1E4;A0AAN4P9Y5;A0A2T0G742	Small ribosomal subunit protein bS6	rpsF	tr|W1U015|W1U015_STRAP Small ribosomal subunit protein bS6 OS=Streptococcus anginosus DORA_7 OX=1403946 GN=rpsF PE=3 SV=1;tr|I0SA16|I0SA16_STRAP Small ribosomal subunit protein bS6 OS=Streptococcus anginosus subsp. whileyi CCUG 39159 OX=1095729 GN=rpsF PE=	7	6	6	6	72.9	11.152	96	268.15	7	6	5	5	6	5	5	6	5	5	72.9	64.6	64.6	2407200000	1481300000	508120000	417740000	234660000	137270000	45809000	51576000
W1TSZ2;A0A412PN15;A0AAP6BPY1;A0AAN4T507;I0S7M0;A0A2T0G470;A0AAD2YAE2;A0A4V0A454;E6IZ25;A0A448AJQ2;A0AAP2KAS9	W1TSZ2;A0A412PN15;A0AAP6BPY1;A0AAN4T507;I0S7M0;A0A2T0G470;A0AAD2YAE2;A0A4V0A454;E6IZ25;A0A448AJQ2;A0AAP2KAS9	Arginine--tRNA ligase;	argS;	tr|W1TSZ2|W1TSZ2_STRAP Arginine--tRNA ligase OS=Streptococcus anginosus DORA_7 OX=1403946 GN=argS PE=3 SV=1;tr|A0A412PN15|A0A412PN15_STRAP Arginine--tRNA ligase OS=Streptococcus anginosus OX=1328 GN=argS PE=3 SV=1;tr|A0AAP6BPY1|A0AAP6BPY1_STRAP Arginine--t	11	23	23	23	52.1	63.179	562	263.39	39	21	10	12	21	10	12	21	10	12	50.5	20.1	25.6	1508000000	719680000	425100000	363200000	34022000	14313000	10857000	8852000
W1TYM5;A0A412PMS0	W1TYM5;A0A412PMS0	Bacterial extracellular solute-binding protein, family 5;Peptide ABC transporter substrate-binding protein	Q615_SPAC00127G0062;	tr|W1TYM5|W1TYM5_STRAP Bacterial extracellular solute-binding protein, family 5 OS=Streptococcus anginosus DORA_7 OX=1403946 GN=Q615_SPAC00127G0062 PE=3 SV=1;tr|A0A412PMS0|A0A412PMS0_STRAP Peptide ABC transporter substrate-binding protein OS=Streptococcus	2	20	18	4	42.9	73.164	659	262.1	42	19	11	17	17	9	15	3	2	4	41.6	23.1	39	741790000	420470000	123650000	197670000	13818000	7299200	2809300	3709600
W1TQR0;A0A413KTP9;A0A2T0G339;A0AAN4P7T2;A0AAP2P1I1;I0SKW8;A0AAD2Y9X9;A0A448AGK8;A0AAP6BMT6;A0A4U9Z724;E6J2J4	W1TQR0;A0A413KTP9;A0A2T0G339;A0AAN4P7T2;A0AAP2P1I1;I0SKW8;A0AAD2Y9X9;A0A448AGK8;A0AAP6BMT6;A0A4U9Z724;E6J2J4	Phosphoglucomutase;	Q615_SPAC00134G0016;DWX18_01150;	tr|W1TQR0|W1TQR0_STRAP Phosphoglucomutase OS=Streptococcus anginosus DORA_7 OX=1403946 GN=Q615_SPAC00134G0016 PE=3 SV=1;tr|A0A413KTP9|A0A413KTP9_STRAP Phosphoglucomutase OS=Streptococcus anginosus OX=1328 GN=DWX18_01150 PE=3 SV=1;tr|A0A2T0G339|A0A2T0G339_S	11	20	20	20	44.6	63.088	572	260.18	39	18	14	15	18	14	15	18	14	15	40.9	32	35.5	1547200000	956110000	276100000	314960000	31456000	18395000	6267700	6793000
W1TLF0;I0S855;A0AAP2KA07;A0A413KII0;E6J2V2;A0AAN4T5S9;A0AAD2T927;A0A448AJF5;A0A2T0G631;A0AAP6EPM2	W1TLF0;I0S855;A0AAP2KA07;A0A413KII0;E6J2V2;A0AAN4T5S9;A0AAD2T927;A0A448AJF5;A0A2T0G631;A0AAP6EPM2	ATP-dependent zinc metalloprotease FtsH	ftsH;	tr|W1TLF0|W1TLF0_STRAP ATP-dependent zinc metalloprotease FtsH OS=Streptococcus anginosus DORA_7 OX=1403946 GN=ftsH PE=3 SV=1;tr|I0S855|I0S855_STRAP ATP-dependent zinc metalloprotease FtsH OS=Streptococcus anginosus subsp. whileyi CCUG 39159 OX=1095729 GN=	10	21	21	21	39.5	71.631	656	257.17	37	20	14	16	20	14	16	20	14	16	38	24.2	32	2873200000	1384100000	638080000	850980000	65254000	30736000	15354000	19164000
W1U285;E6J0G4;A0AAP2K7K8;A0AAN4P8C8;A0AAD2Y9L0;A0A448AIG5;A0A4U9YCQ4;A0A0P0N7R4;I0SK62	W1U285;E6J0G4;A0AAP2K7K8;A0AAN4P8C8;A0AAD2Y9L0;A0A448AIG5;A0A4U9YCQ4;A0A0P0N7R4;I0SK62	Ferritin-like protein;	Q615_SPAC00113G0398;HMPREF0813_00734;	tr|W1U285|W1U285_STRAP Ferritin-like protein OS=Streptococcus anginosus DORA_7 OX=1403946 GN=Q615_SPAC00113G0398 PE=3 SV=1;tr|E6J0G4|E6J0G4_STRAP Ferritin-like protein OS=Streptococcus anginosus F0211 OX=706437 GN=HMPREF0813_00734 PE=3 SV=1;tr|A0AAP2K7K8|A	9	6	6	6	61.1	19.721	175	256.39	9	6	4	5	6	4	5	6	4	5	61.1	30.9	52.6	4523400000	2391300000	951210000	1180900000	304990000	112000000	83757000	109230000
A0A413KPI4;A0A2T0G467;W1TSZ6;W1TQ66	A0A413KPI4;A0A2T0G467;W1TSZ6	Extracellular solute-binding protein;Sugar ABC transporter substrate-binding protein	DWX18_05780;	tr|A0A413KPI4|A0A413KPI4_STRAP Extracellular solute-binding protein OS=Streptococcus anginosus OX=1328 GN=DWX18_05780 PE=3 SV=1;tr|A0A2T0G467|A0A2T0G467_STRAP Sugar ABC transporter substrate-binding protein OS=Streptococcus anginosus OX=1328 GN=C6A27_04300	4	14	14	2	41.9	45.165	420	256.08	28	13	13	13	13	13	13	2	2	2	39.8	37.9	37.9	12391000000	5632400000	3535000000	3223700000	389270000	167660000	118200000	103400000
W1TWX2;A0A412PNX2;A0A2T0GDJ5;A0A0P0N702;I0SKJ1;E6J113;A0AAN4T685;A0AAD2T6G1;A0A2T0FRN8	W1TWX2;A0A412PNX2;A0A2T0GDJ5;A0A0P0N702;I0SKJ1;E6J113;A0AAN4T685;A0AAD2T6G1;A0A2T0FRN8	3-oxoacyl-[acyl-carrier-protein] synthase 2	Q615_SPAC00113G0535;	tr|W1TWX2|W1TWX2_STRAP 3-oxoacyl-[acyl-carrier-protein] synthase 2 OS=Streptococcus anginosus DORA_7 OX=1403946 GN=Q615_SPAC00113G0535 PE=3 SV=1;tr|A0A412PNX2|A0A412PNX2_STRAP 3-oxoacyl-[acyl-carrier-protein] synthase 2 OS=Streptococcus anginosus OX=1328 G	9	8	8	8	31.5	43.495	410	249.53	16	6	4	5	6	4	5	6	4	5	26.3	14.9	20.5	750760000	334460000	182210000	234090000	38323000	14916000	9940400	13467000
W1TUR9;E6J1M9;A0AAP2KAJ6;A0AAN4T4X9;A0AAD2T7W5;A0A0P0NA76;A0A448AK51;A0A2T0FZG1;I0SD92	W1TUR9;E6J1M9;A0AAP2KAJ6;A0AAN4T4X9;A0AAD2T7W5;A0A0P0NA76;A0A448AK51;A0A2T0FZG1;I0SD92	Glucose-6-phosphate isomerase;	pgi;	tr|W1TUR9|W1TUR9_STRAP Glucose-6-phosphate isomerase OS=Streptococcus anginosus DORA_7 OX=1403946 GN=pgi PE=3 SV=1;tr|E6J1M9|E6J1M9_STRAP Glucose-6-phosphate isomerase OS=Streptococcus anginosus F0211 OX=706437 GN=pgi PE=3 SV=1;tr|A0AAP2KAJ6|A0AAP2KAJ6_STR	9	19	19	19	49	49.654	449	245.87	25	18	9	10	18	9	10	18	9	10	44.5	24.1	21.6	2420000000	1442000000	481900000	496120000	68930000	32997000	16959000	18973000
W1TVB8;A0AAN4P8I2;A0A412PM80;A0A448AJ90;E6J130;A0AAD2T8J6;A0A0P0N731;A0AAP2P0Z3;I0SC24;W1TXD3	W1TVB8;A0AAN4P8I2;A0A412PM80;A0A448AJ90;E6J130;A0AAD2T8J6;A0A0P0N731;A0AAP2P0Z3	Aldehyde-alcohol dehydrogenase;NAD-dependent aldehyde dehydrogenases	Q615_SPAC00130G0031;ANG6_0842	tr|W1TVB8|W1TVB8_STRAP Aldehyde-alcohol dehydrogenase OS=Streptococcus anginosus DORA_7 OX=1403946 GN=Q615_SPAC00130G0031 PE=3 SV=1;tr|A0AAN4P8I2|A0AAN4P8I2_STRAP NAD-dependent aldehyde dehydrogenases OS=Streptococcus anginosus T5 OX=1163302 GN=ANG6_0842 P	10	21	21	8	27.2	96.624	883	235.8	49	20	14	12	20	14	12	7	5	5	25.8	19.3	17.4	1922300000	1020000000	444770000	457570000	36527000	19576000	8612400	8338800
W1U1U9;A0A412PPD2;A0AAN4T5V1;A0AAP6ENW8;A0A2T0G032;A0A3S4LR08	W1U1U9;A0A412PPD2;A0AAN4T5V1;A0AAP6ENW8;A0A2T0G032;A0A3S4LR08	Alanine--tRNA ligase;	alaS;	tr|W1U1U9|W1U1U9_STRAP Alanine--tRNA ligase OS=Streptococcus anginosus DORA_7 OX=1403946 GN=alaS PE=3 SV=1;tr|A0A412PPD2|A0A412PPD2_STRAP Alanine--tRNA ligase OS=Streptococcus anginosus OX=1328 GN=alaS PE=3 SV=1;tr|A0AAN4T5V1|A0AAN4T5V1_STRAP Alanyl-tRNA s	6	24	24	3	37.2	97.247	872	231.17	57	22	16	12	22	16	12	3	0	0	35.1	20.8	14.3	1215300000	667390000	290930000	257030000	19388000	9978000	4900200	4509300
W1TLL9;A0A412PN33;E6IZ28;A0AAN4P7T1;A0AAD2T8R9;A0A2T0G468;A0A0P0NAS1;A0A3S5E1W7;I0S7M9;A0AAP2K9L6	W1TLL9;A0A412PN33;E6IZ28;A0AAN4P7T1;A0AAD2T8R9;A0A2T0G468;A0A0P0NAS1;A0A3S5E1W7;I0S7M9;A0AAP2K9L6	Alpha-1,4 glucan phosphorylase;	Q615_SPAC00137G0081;glgP;	tr|W1TLL9|W1TLL9_STRAP Alpha-1,4 glucan phosphorylase OS=Streptococcus anginosus DORA_7 OX=1403946 GN=Q615_SPAC00137G0081 PE=3 SV=1;tr|A0A412PN33|A0A412PN33_STRAP Alpha-1,4 glucan phosphorylase OS=Streptococcus anginosus OX=1328 GN=glgP PE=3 SV=1;tr|E6IZ28	10	9	9	9	20.6	85.41	752	230.78	39	8	1	4	8	1	4	8	1	4	19.3	1.3	7	274940000	240230000	7268800	27436000	1592700	1223500	186380	182820
W1TXG9;I0S9S9;A0AAP2P138;A0A413KME5;A0A2T0G2Y3;A0AAN4P868;A0A3S4LW41;A0AAP6BMU4;E6J2B9;A0AAD2Y9S0;A0A4U9ZBK1	W1TXG9;I0S9S9;A0AAP2P138;A0A413KME5;A0A2T0G2Y3;A0AAN4P868;A0A3S4LW41;A0AAP6BMU4;E6J2B9;A0AAD2Y9S0;A0A4U9ZBK1	Phosphoglucomutase;	Q615_SPAC00116G0001;HMPREF1043_1870;	tr|W1TXG9|W1TXG9_STRAP Phosphoglucomutase OS=Streptococcus anginosus DORA_7 OX=1403946 GN=Q615_SPAC00116G0001 PE=3 SV=1;tr|I0S9S9|I0S9S9_STRAP Phosphoglucomutase OS=Streptococcus anginosus subsp. whileyi CCUG 39159 OX=1095729 GN=HMPREF1043_1870 PE=3 SV=1;t	11	9	9	9	21.8	63.987	563	230.74	33	9	6	7	9	6	7	9	6	7	21.8	12.8	16.5	390020000	234760000	61184000	94077000	10842000	6499500	1799100	2543700
W1TU10;I0SD57;A0AAD2Y9Y0;A0A4U9ZZY7;A0A0P0NAW0;E6J2R2;A0AAN4P7Y2;A0A3G1J9I6;A0A3G1J9H5	W1TU10;I0SD57;A0AAD2Y9Y0;A0A4U9ZZY7;A0A0P0NAW0;E6J2R2;A0AAN4P7Y2;A0A3G1J9I6;A0A3G1J9H5	Small ribosomal subunit protein uS2	rpsB	tr|W1TU10|W1TU10_STRAP Small ribosomal subunit protein uS2 OS=Streptococcus anginosus DORA_7 OX=1403946 GN=rpsB PE=3 SV=1;tr|I0SD57|I0SD57_STRAP Small ribosomal subunit protein uS2 OS=Streptococcus anginosus subsp. whileyi CCUG 39159 OX=1095729 GN=rpsB PE=	9	14	14	14	57.7	29.184	260	229.17	16	14	9	9	14	9	9	14	9	9	57.7	41.9	38.8	4930800000	3101800000	931090000	897900000	263330000	160800000	50832000	51702000
I0SKK8;W1TW33;A0A448AIQ4;A0A412PNP7;A0AAP2P1N2;A0AAN4P9I7;A0A2T0GA59;E6J0P9;A0A4U9Y9T8;A0AAP6BPW8;A0AAD2T6B0;W1U0Y6	I0SKK8;W1TW33;A0A448AIQ4;A0A412PNP7;A0AAP2P1N2;A0AAN4P9I7;A0A2T0GA59;E6J0P9;A0A4U9Y9T8;A0AAP6BPW8;A0AAD2T6B0	ABC transporter, substrate-binding protein, family 5;Bacterial extracellular solute-binding protein, family 5	HMPREF1043_1853;	tr|I0SKK8|I0SKK8_STRAP ABC transporter, substrate-binding protein, family 5 OS=Streptococcus anginosus subsp. whileyi CCUG 39159 OX=1095729 GN=HMPREF1043_1853 PE=3 SV=1;tr|W1TW33|W1TW33_STRAP Bacterial extracellular solute-binding protein, family 5 OS=Stre	12	20	17	17	44.5	72.167	649	226.83	42	19	14	17	16	11	14	16	11	14	43.1	26.5	36.7	1096900000	545550000	245440000	305930000	21894000	10381000	5303200	6209400
W1TSN1;A0A0P0NAQ1;I0SFF0;E6J1R7;A0AAN4PA66;A0AAD2T9I8;A0A2T0GDC0	W1TSN1;A0A0P0NAQ1;I0SFF0;E6J1R7;A0AAN4PA66;A0AAD2T9I8;A0A2T0GDC0	Universal stress protein;	Q615_SPAC00127G0034;C6A27_07300;	tr|W1TSN1|W1TSN1_STRAP Universal stress protein OS=Streptococcus anginosus DORA_7 OX=1403946 GN=Q615_SPAC00127G0034 PE=3 SV=1;tr|A0A0P0NAQ1|A0A0P0NAQ1_STRAP Universal stress protein OS=Streptococcus anginosus OX=1328 GN=C6A27_07300 PE=3 SV=1;tr|I0SFF0|I0SF	7	9	9	9	76	16.645	150	226.25	10	9	6	6	9	6	6	9	6	6	76	51.3	50	1468700000	869470000	298550000	300700000	95248000	55171000	22191000	17886000
W1TRN8;A0A0N7JDX5;I0SE60;E6J3V3;A0AAP2K7H7;A0AAD2YA51;A0A4U9ZJA0;A0A2T0G3J3	W1TRN8;A0A0N7JDX5;I0SE60;E6J3V3;A0AAP2K7H7;A0AAD2YA51;A0A4U9ZJA0;A0A2T0G3J3	Galactose-6-phosphate isomerase;Galactose-6-phosphate isomerase subunit LacA	Q615_SPAC00129G0006;lacA	tr|W1TRN8|W1TRN8_STRAP Galactose-6-phosphate isomerase OS=Streptococcus anginosus DORA_7 OX=1403946 GN=Q615_SPAC00129G0006 PE=3 SV=1;tr|A0A0N7JDX5|A0A0N7JDX5_STRAP Galactose-6-phosphate isomerase subunit LacA OS=Streptococcus anginosus OX=1328 GN=lacA PE=3	8	3	3	3	24.5	15.87	143	224.56	10	3	2	3	3	2	3	3	2	3	24.5	23.8	24.5	1468800000	822430000	583900000	62473000	40064000	23468000	14895000	1700400
W1TQX9;A0A412PLK6;A0AAP2P0U6;A0AAD2YBC0;E6J0R5;A0AAP6BR85;A0AAN4T4X0;A0A4V6Z3W7;A0A3S4P601;A0A2T0G7U4;I0SGP0	W1TQX9;A0A412PLK6;A0AAP2P0U6;A0AAD2YBC0	Glutamine--fructose-6-phosphate aminotransferase [isomerizing]	glmS;	tr|W1TQX9|W1TQX9_STRAP Glutamine--fructose-6-phosphate aminotransferase [isomerizing] OS=Streptococcus anginosus DORA_7 OX=1403946 GN=glmS PE=3 SV=1;tr|A0A412PLK6|A0A412PLK6_STRAP Glutamine--fructose-6-phosphate aminotransferase [isomerizing] OS=Streptococ	11	21	21	21	47.2	65.544	604	220.83	39	20	10	13	20	10	13	20	10	13	45	21.5	28.8	2299000000	1129500000	437330000	732230000	45361000	20854000	9885800	14621000
W1TU62;A0A412PQP9;A0A2T0G2W8;A0A448AGD4;A0AAN4P898;A0AAD2T707;I0S9P5;A0AAP2P0V7;A0AAP6BMV9;A0A4V6Z4C9;E6J2C1	W1TU62;A0A412PQP9;A0A2T0G2W8;A0A448AGD4;A0AAN4P898;A0AAD2T707;I0S9P5	Aminopeptidase;	Q615_SPAC00116G0003;DWX18_01525;	tr|W1TU62|W1TU62_STRAP Aminopeptidase OS=Streptococcus anginosus DORA_7 OX=1403946 GN=Q615_SPAC00116G0003 PE=3 SV=1;tr|A0A412PQP9|A0A412PQP9_STRAP Aminopeptidase OS=Streptococcus anginosus OX=1328 GN=DWX18_01525 PE=3 SV=1;tr|A0A2T0G2W8|A0A2T0G2W8_STRAP Ami	11	17	17	17	26.9	95.42	847	219.77	51	16	13	12	16	13	12	16	13	12	26.1	19.1	19.2	815420000	406070000	233220000	176120000	14862000	6850900	4573000	3438100
W1TVT3;A0A413KRE2;A0AAP2K9I6;A0AAP6BR79;A0A3S4MVJ9;I0SFI3;A0AAN4T5K1;A0A4U9ZPZ5;A0A2T0G0X8;E6IYG1;A0AAD2T9J1	W1TVT3;A0A413KRE2;A0AAP2K9I6;A0AAP6BR79;A0A3S4MVJ9;I0SFI3;A0AAN4T5K1;A0A4U9ZPZ5;A0A2T0G0X8;E6IYG1	PTS system, sucrose-specific IIBC component;PTS beta-glucoside transporter subunit IIBCA	Q615_SPAC00127G0053;	tr|W1TVT3|W1TVT3_STRAP PTS system, sucrose-specific IIBC component OS=Streptococcus anginosus DORA_7 OX=1403946 GN=Q615_SPAC00127G0053 PE=4 SV=1;tr|A0A413KRE2|A0A413KRE2_STRAP PTS beta-glucoside transporter subunit IIBCA OS=Streptococcus anginosus OX=1328	11	9	9	9	24.8	66.113	632	217.66	19	9	8	9	9	8	9	9	8	9	24.8	20.1	24.8	2680400000	1166000000	638840000	875510000	102650000	49558000	17886000	35205000
W1TLM6;A0A412PN11	W1TLM6;A0A412PN11	Aspartate--tRNA ligase	aspS	tr|W1TLM6|W1TLM6_STRAP Aspartate--tRNA ligase OS=Streptococcus anginosus DORA_7 OX=1403946 GN=aspS PE=3 SV=1;tr|A0A412PN11|A0A412PN11_STRAP Aspartate--tRNA ligase OS=Streptococcus anginosus OX=1328 GN=aspS PE=3 SV=1	2	13	13	4	28.3	66.246	584	217.57	35	11	7	9	11	7	9	4	2	3	25	16.4	18.3	561130000	261060000	88352000	211720000	13179000	5354200	2033900	5791300
W1TW03;A0A412PNP0;A0AAP6BN24;A0AAP2P0N0;A0AAN4P8N2;A0AAD2T649;A0A4U9YAH4;A0A448AIK9;A0A2T0GA30;E6J0L4;I0SDJ2	W1TW03;A0A412PNP0;A0AAP6BN24;A0AAP2P0N0;A0AAN4P8N2;A0AAD2T649;A0A4U9YAH4;A0A448AIK9;A0A2T0GA30;E6J0L4;I0SDJ2	peptidoglycan glycosyltransferase	Q615_SPAC00113G0452;DWX18_04455	tr|W1TW03|W1TW03_STRAP peptidoglycan glycosyltransferase OS=Streptococcus anginosus DORA_7 OX=1403946 GN=Q615_SPAC00113G0452 PE=4 SV=1;tr|A0A412PNP0|A0A412PNP0_STRAP peptidoglycan glycosyltransferase OS=Streptococcus anginosus OX=1328 GN=DWX18_04455 PE=4 S	11	17	17	17	31.6	79.094	722	213.33	42	16	12	12	16	12	12	16	12	12	30.1	20.8	22	707840000	313300000	188720000	205820000	15652000	6853700	4207600	4590600
W1TRK7;I0SE34;E6J3T1;A0AAP6EMQ3;A0AAN4P8F8;A0AAD2T8D0;A0A6G4MXV4;A0A4U9ZIU3;A0A413KPB1;A0A3S5E1P5;A0A2T0G1X5	W1TRK7;I0SE34;E6J3T1;A0AAP6EMQ3;A0AAN4P8F8;A0AAD2T8D0;A0A6G4MXV4;A0A4U9ZIU3;A0A413KPB1;A0A3S5E1P5;A0A2T0G1X5	Ribonucleoside-diphosphate reductase subunit beta	Q615_SPAC00133G0012;	tr|W1TRK7|W1TRK7_STRAP Ribonucleoside-diphosphate reductase subunit beta OS=Streptococcus anginosus DORA_7 OX=1403946 GN=Q615_SPAC00133G0012 PE=3 SV=1;tr|I0SE34|I0SE34_STRAP Ribonucleoside-diphosphate reductase subunit beta OS=Streptococcus anginosus subsp	11	8	8	8	30.4	36.873	319	213.22	12	8	1	2	8	1	2	8	1	2	30.4	2.8	6.6	197270000	141640000	19899000	35730000	14302000	9665800	1658300	2977500
W1TZP6;I0SCU3;A0AAD2T7P5;A0A3E5D6U2;A0A0P0N8Z7;E6J3B3;A0AAN4T4Q5	W1TZP6;I0SCU3;A0AAD2T7P5;A0A3E5D6U2;A0A0P0N8Z7;E6J3B3;A0AAN4T4Q5	L-lactate dehydrogenase;	ldh;	tr|W1TZP6|W1TZP6_STRAP L-lactate dehydrogenase OS=Streptococcus anginosus DORA_7 OX=1403946 GN=ldh PE=3 SV=1;tr|I0SCU3|I0SCU3_STRAP L-lactate dehydrogenase OS=Streptococcus anginosus subsp. whileyi CCUG 39159 OX=1095729 GN=ldh PE=3 SV=1;tr|A0AAD2T7P5|A0AAD	7	9	9	9	33.9	35.334	327	207.75	14	9	7	7	9	7	7	9	7	7	33.9	22.6	22.6	7974100000	3419000000	2566900000	1988200000	488670000	198370000	161820000	128480000
W1TM41;A0AAN4P9B8;A0AAD2T8K6;A0A0P0NB76;E6IZ77;I0SBI7	W1TM41;A0AAN4P9B8;A0AAD2T8K6;A0A0P0NB76;E6IZ77;I0SBI7	Small ribosomal subunit protein uS4;Ribosomal protein S4;	rpsD;ANG6_1247;	tr|W1TM41|W1TM41_STRAP Small ribosomal subunit protein uS4 OS=Streptococcus anginosus DORA_7 OX=1403946 GN=rpsD PE=3 SV=1;tr|A0AAN4P9B8|A0AAN4P9B8_STRAP Ribosomal protein S4 OS=Streptococcus anginosus T5 OX=1163302 GN=ANG6_1247 PE=4 SV=1;tr|A0AAD2T8K6|A0AA	6	16	16	16	67	23.029	203	205.19	16	15	10	8	15	10	8	15	10	8	67	53.7	37.4	14442000000	7722400000	2720300000	3999600000	862800000	456130000	162960000	243710000
W1U5W8;I0SIW6;E6J3C5;A0AAN4P720;A0A0P0N8U3;A0AAD2Y9K1;A0A418G806;A0A3S4NIG7	W1U5W8;I0SIW6;E6J3C5;A0AAN4P720;A0A0P0N8U3;A0AAD2Y9K1;A0A418G806;A0A3S4NIG7	RNA polymerase sigma factor SigA	sigA;rpoD	tr|W1U5W8|W1U5W8_STRAP RNA polymerase sigma factor SigA OS=Streptococcus anginosus DORA_7 OX=1403946 GN=sigA PE=3 SV=1;tr|I0SIW6|I0SIW6_STRAP RNA polymerase sigma factor SigA OS=Streptococcus anginosus subsp. whileyi CCUG 39159 OX=1095729 GN=rpoD PE=3 SV=1	8	8	8	8	40.3	42.439	370	203.03	21	6	6	4	6	6	4	6	6	4	37.3	27	24.3	575390000	446070000	81963000	47359000	2657800	1311400	987250	359170
A0A412PKH4;W1U0U2;A0AAP2K840;E6J168;A0A4V6L136;A0A448AJ83;A0AAP6BQ59;A0AAD2YA80;I0SC50;A0AAN4T5F9;A0A0P0N6G2	A0A412PKH4;W1U0U2;A0AAP2K840;E6J168;A0A4V6L136;A0A448AJ83;A0AAP6BQ59;A0AAD2YA80;I0SC50;A0AAN4T5F9;A0A0P0N6G2	Zinc ABC transporter substrate-binding protein AdcA;Periplasmic solute binding family protein	DWX18_10855;	tr|A0A412PKH4|A0A412PKH4_STRAP Zinc ABC transporter substrate-binding protein AdcA OS=Streptococcus anginosus OX=1328 GN=DWX18_10855 PE=3 SV=1;tr|W1U0U2|W1U0U2_STRAP Periplasmic solute binding family protein OS=Streptococcus anginosus DORA_7 OX=1403946 GN=	11	15	15	15	45.8	56.248	500	201.77	29	14	8	9	14	8	9	14	8	9	43.6	23.8	27	957620000	618300000	164850000	174470000	22824000	13618000	4549600	4656400
W1TTN5;A0A412PQS3;A0A6G4N0W8;A0AAP2K6Y3;A0AAN4T577;A0A2T0G1K6;A0AAP6BQD1	W1TTN5;A0A412PQS3;A0A6G4N0W8;A0AAP2K6Y3;A0AAN4T577;A0A2T0G1K6;A0AAP6BQD1	Tagatose 1,6-diphosphate aldolase;	lacD;	tr|W1TTN5|W1TTN5_STRAP Tagatose 1,6-diphosphate aldolase OS=Streptococcus anginosus DORA_7 OX=1403946 GN=lacD PE=3 SV=1;tr|A0A412PQS3|A0A412PQS3_STRAP Tagatose 1,6-diphosphate aldolase OS=Streptococcus anginosus OX=1328 GN=lacD PE=3 SV=1;tr|A0A6G4N0W8|A0A6	7	13	13	12	54.3	36.571	326	198.83	24	13	8	12	13	8	12	12	8	11	54.3	29.8	49.1	3871800000	1867600000	989020000	1015200000	128900000	56504000	39365000	33029000
W1TW42;A0A412PNU1;A0AAP6ELX0;E6J0W9;A0AAD2Y9D6;I0SKG3;A0AAN4P9R6;A0A4U9Y9R9;A0A2T0GA67;A0AAP2K825;A0A3S5E1U6;W1TY94	W1TW42;A0A412PNU1;A0AAP6ELX0;E6J0W9;A0AAD2Y9D6;I0SKG3;A0AAN4P9R6;A0A4U9Y9R9;A0A2T0GA67;A0AAP2K825;A0A3S5E1U6	Glycine--tRNA ligase beta subunit;	glyS;	tr|W1TW42|W1TW42_STRAP Glycine--tRNA ligase beta subunit OS=Streptococcus anginosus DORA_7 OX=1403946 GN=glyS PE=3 SV=1;tr|A0A412PNU1|A0A412PNU1_STRAP Glycine--tRNA ligase beta subunit OS=Streptococcus anginosus OX=1328 GN=glyS PE=3 SV=1;tr|A0AAP6ELX0|A0AA	12	19	19	19	31.1	76.707	679	197.6	42	17	13	8	17	13	8	17	13	8	28.3	21.2	14.9	1133600000	545920000	294370000	293290000	23861000	11685000	6424400	5751900
W1U0Y5;A0A412PME8;A0AAP2K5U2;A0A2T0G595;A0A3S4MTY2;E6IZQ4;A0A0P0N864;A0AAD2Y9Q8;A0AAN4T4P3;I0SES6	W1U0Y5;A0A412PME8;A0AAP2K5U2;A0A2T0G595;A0A3S4MTY2;E6IZQ4;A0A0P0N864;A0AAD2Y9Q8;A0AAN4T4P3;I0SES6	ABC transporter, permease protein;ABC transporter permease subunit	Q615_SPAC00114G0085;DWX18_07205	tr|W1U0Y5|W1U0Y5_STRAP ABC transporter, permease protein OS=Streptococcus anginosus DORA_7 OX=1403946 GN=Q615_SPAC00114G0085 PE=3 SV=1;tr|A0A412PME8|A0A412PME8_STRAP ABC transporter permease subunit OS=Streptococcus anginosus OX=1328 GN=DWX18_07205 PE=3 SV	10	15	15	15	27.4	79.231	727	197.55	33	15	14	13	15	14	13	15	14	13	27.4	25.2	24.1	2709300000	925130000	829560000	954590000	78024000	26012000	24289000	27722000
W1U0D2;A0A412PQP0;I0S9R6;A0AAP2K819;A0AAN4T550;A0A2T0G2Z6;E6J2F5;A0AAD2T6V3;A0A4U9Z9U2	W1U0D2;A0A412PQP0;I0S9R6;A0AAP2K819;A0AAN4T550;A0A2T0G2Z6;E6J2F5;A0AAD2T6V3;A0A4U9Z9U2	ATP-dependent 6-phosphofructokinase;	pfkA;	tr|W1U0D2|W1U0D2_STRAP ATP-dependent 6-phosphofructokinase OS=Streptococcus anginosus DORA_7 OX=1403946 GN=pfkA PE=3 SV=1;tr|A0A412PQP0|A0A412PQP0_STRAP ATP-dependent 6-phosphofructokinase OS=Streptococcus anginosus OX=1328 GN=pfkA PE=3 SV=1;tr|I0S9R6|I0S9	9	10	10	10	40.8	35.623	336	196.19	19	10	8	7	10	8	7	10	8	7	40.8	35.1	32.4	1292300000	706490000	303870000	281910000	53143000	25658000	15232000	12254000
W1TSF2;A0A412PMQ5;I0SFL3;A0A448AKP2;A0AAP2P0X0;A0AAN4P8U6;E6IYH5;A0AAP6EMY7;A0A2T0G0Y9;A0AAD2YAY0;A0A5N1GBB0	W1TSF2;A0A412PMQ5;I0SFL3;A0A448AKP2;A0AAP2P0X0;A0AAN4P8U6;E6IYH5;A0AAP6EMY7;A0A2T0G0Y9;A0AAD2YAY0;A0A5N1GBB0	CTP synthase	pyrG;	tr|W1TSF2|W1TSF2_STRAP CTP synthase OS=Streptococcus anginosus DORA_7 OX=1403946 GN=pyrG PE=3 SV=1;tr|A0A412PMQ5|A0A412PMQ5_STRAP CTP synthase OS=Streptococcus anginosus OX=1328 GN=pyrG PE=3 SV=1;tr|I0SFL3|I0SFL3_STRAP CTP synthase OS=Streptococcus anginos	11	13	13	13	31.9	59.584	536	195.5	28	13	9	8	13	9	8	13	9	8	31.9	21.1	21.5	1128600000	663960000	263280000	201360000	34478000	18721000	9168100	6588500
W1TZR2;A0A412PLF8;A0A2T0FZ40;E6J3L1;I0S5Z5;A0AAP6ENI7;A0AAP2K7N7;A0AAN4T622;A0AAD2T820;A0A3E5D5G1	W1TZR2;A0A412PLF8;A0A2T0FZ40;E6J3L1;I0S5Z5;A0AAP6ENI7;A0AAP2K7N7;A0AAN4T622;A0AAD2T820;A0A3E5D5G1	6-phosphogluconate dehydrogenase, decarboxylating	Q615_SPAC00121G0020;	tr|W1TZR2|W1TZR2_STRAP 6-phosphogluconate dehydrogenase, decarboxylating OS=Streptococcus anginosus DORA_7 OX=1403946 GN=Q615_SPAC00121G0020 PE=3 SV=1;tr|A0A412PLF8|A0A412PLF8_STRAP 6-phosphogluconate dehydrogenase, decarboxylating OS=Streptococcus anginos	10	12	12	12	36.9	52.4	474	194.78	28	10	8	9	10	8	9	10	8	9	32.1	24.9	27.4	1019900000	664440000	182800000	172670000	22869000	13984000	3928600	4956100
W1U5N7;A0A412PMA5;A0A6G4MYN3;A0A4U9Z0T3;E6J3B1;A0AAN4T4S8;A0A0P0N7S9;A0AAD2T754;I0SCN8	W1U5N7;A0A412PMA5;A0A6G4MYN3;A0A4U9Z0T3;E6J3B1;A0AAN4T4S8;A0A0P0N7S9;A0AAD2T754;I0SCN8	30S ribosomal protein S1;	Q615_SPAC00028G0011;DWX18_06860;	tr|W1U5N7|W1U5N7_STRAP 30S ribosomal protein S1 OS=Streptococcus anginosus DORA_7 OX=1403946 GN=Q615_SPAC00028G0011 PE=3 SV=1;tr|A0A412PMA5|A0A412PMA5_STRAP 30S ribosomal protein S1 OS=Streptococcus anginosus OX=1328 GN=DWX18_06860 PE=3 SV=1;tr|A0A6G4MYN3|	9	15	15	15	38.1	43.991	399	192.13	23	14	13	13	14	13	13	14	13	13	38.1	34.8	34.8	9118400000	3671200000	3019900000	2427300000	387400000	157160000	126030000	104210000
W1TSD8;A0A413KP38;I0SE32;A0A2T0G3V2;A0AAP6BPY4;A0A3S4LPS5;E6J3V6;A0AAD2YA53;A0A2T0GES4;A0AAN4P937	W1TSD8;A0A413KP38;I0SE32;A0A2T0G3V2;A0AAP6BPY4;A0A3S4LPS5;E6J3V6;A0AAD2YA53;A0A2T0GES4;A0AAN4P937	Tagatose 1,6-diphosphate aldolase;	lacD;	tr|W1TSD8|W1TSD8_STRAP Tagatose 1,6-diphosphate aldolase OS=Streptococcus anginosus DORA_7 OX=1403946 GN=lacD PE=3 SV=1;tr|A0A413KP38|A0A413KP38_STRAP Tagatose 1,6-diphosphate aldolase OS=Streptococcus anginosus OX=1328 GN=lacD PE=3 SV=1;tr|I0SE32|I0SE32_S	10	10	9	9	39.9	35.231	316	191.3	23	10	4	7	9	4	6	9	4	6	39.9	13.6	26.6	1458500000	700000000	319630000	438920000	59813000	27558000	13473000	18781000
W1TL27;E6J2T7;A0AAN4P7R8;A0AAD2T8K0;A0A2T0G9W7;A0A0P0NAY1;A0AAP2K8F6;I0SIC0	W1TL27;E6J2T7;A0AAN4P7R8;A0AAD2T8K0;A0A2T0G9W7;A0A0P0NAY1;A0AAP2K8F6;I0SIC0	Small ribosomal subunit protein uS3;	rpsC;	tr|W1TL27|W1TL27_STRAP Small ribosomal subunit protein uS3 OS=Streptococcus anginosus DORA_7 OX=1403946 GN=rpsC PE=3 SV=1;tr|E6J2T7|E6J2T7_STRAP Small ribosomal subunit protein uS3 OS=Streptococcus anginosus F0211 OX=706437 GN=rpsC PE=3 SV=1;tr|A0AAN4P7R8|	8	8	8	8	45.2	24.05	217	191.13	13	8	7	7	8	7	7	8	7	7	45.2	41.9	41.9	7451500000	3924800000	1580700000	1946000000	379600000	161350000	99981000	118270000
W1TVI0;A0A412PPL7;I0SI44;A0AAD2T957;A0A418G866;A0A448AHT0;E6IYY6;A0AAN4P878;A0A0N7JDP6;A0AAP2K6E6	W1TVI0;A0A412PPL7;I0SI44;A0AAD2T957;A0A418G866;A0A448AHT0;E6IYY6;A0AAN4P878;A0A0N7JDP6;A0AAP2K6E6	Catabolite control protein A;	Q615_SPAC00113G0146;ccpA;	tr|W1TVI0|W1TVI0_STRAP Catabolite control protein A OS=Streptococcus anginosus DORA_7 OX=1403946 GN=Q615_SPAC00113G0146 PE=4 SV=1;tr|A0A412PPL7|A0A412PPL7_STRAP Catabolite control protein A OS=Streptococcus anginosus OX=1328 GN=ccpA PE=4 SV=1;tr|I0SI44|I0S	10	13	13	13	60.2	36.995	334	191.03	20	13	6	10	13	6	10	13	6	10	60.2	23.1	43.7	505860000	346350000	36134000	123380000	18692000	12133000	1806700	4753000
W1U075;A0A413KT06;A0AAN4P6T3;I0SIZ2;A0AAP6BMJ6;E6J346;A0AAD2T7N5;A0A4U9YZY9;A0A3S4MEW8;A0A2T0FY34;A0AAP2K6U3	W1U075;A0A413KT06;A0AAN4P6T3;I0SIZ2;A0AAP6BMJ6;E6J346;A0AAD2T7N5;A0A4U9YZY9;A0A3S4MEW8;A0A2T0FY34;A0AAP2K6U3	GMP synthase [glutamine-hydrolyzing];	guaA;	tr|W1U075|W1U075_STRAP GMP synthase [glutamine-hydrolyzing] OS=Streptococcus anginosus DORA_7 OX=1403946 GN=guaA PE=3 SV=1;tr|A0A413KT06|A0A413KT06_STRAP GMP synthase [glutamine-hydrolyzing] OS=Streptococcus anginosus OX=1328 GN=guaA PE=3 SV=1;tr|A0AAN4P6T	11	16	16	16	41	57.394	519	188.99	34	16	8	11	16	8	11	16	8	11	41	19.5	29.3	880890000	518000000	173560000	189340000	21610000	12033000	4467400	5109100
W1TSW1;A0A412PLE0;A0AAP2K8X9;A0AAP6EN66;A0AAN4PA00;I0SGS0;A0A448AK96;A0A2T0G7S7;A0AAD2T9X9;A0A4U9Y5V0;E6J0T5	W1TSW1;A0A412PLE0;A0AAP2K8X9;A0AAP6EN66;A0AAN4PA00;I0SGS0;A0A448AK96;A0A2T0G7S7;A0AAD2T9X9;A0A4U9Y5V0;E6J0T5	Proline--tRNA ligase;	proS;	tr|W1TSW1|W1TSW1_STRAP Proline--tRNA ligase OS=Streptococcus anginosus DORA_7 OX=1403946 GN=proS PE=3 SV=1;tr|A0A412PLE0|A0A412PLE0_STRAP Proline--tRNA ligase OS=Streptococcus anginosus OX=1328 GN=proS PE=3 SV=1;tr|A0AAP2K8X9|A0AAP2K8X9_STRAP Proline--tRNA	11	19	19	19	44.1	69.437	619	188.3	33	16	7	10	16	7	10	16	7	10	35.7	16.3	22.6	358370000	183920000	78703000	95739000	7498000	3062600	2290300	2145100
W1TSK5;A0A412PMW6;A0AAP6BPM8;A0AAP2K6Y2;A0A448AF43;I0SFL5;A0A2T0G0U4;E6J1U2;A0AAD2T998;A0A4U9ZT05;A0AAN4T699;A0AAN4PA18	W1TSK5;A0A412PMW6;A0AAP6BPM8;A0AAP2K6Y2;A0A448AF43;I0SFL5;A0A2T0G0U4;E6J1U2;A0AAD2T998;A0A4U9ZT05	Lipoprotein;	Q615_SPAC00127G0004;DWX18_06790;	tr|W1TSK5|W1TSK5_STRAP Lipoprotein OS=Streptococcus anginosus DORA_7 OX=1403946 GN=Q615_SPAC00127G0004 PE=3 SV=1;tr|A0A412PMW6|A0A412PMW6_STRAP Lipoprotein OS=Streptococcus anginosus OX=1328 GN=DWX18_06790 PE=3 SV=1;tr|A0AAP6BPM8|A0AAP6BPM8_STRAP MetQ/NlpA	12	10	10	10	44.2	31.391	283	186.92	17	9	8	8	9	8	8	9	8	8	39.9	36.7	33.6	1435600000	747040000	295980000	392570000	60747000	32071000	12644000	16032000
W1U1W5;A0A412PPB7;A0AAN4PBL3;I0SB38;A0A448AI31;A0A2T0G027;A0AAP2K911;E6J027;A0AAD2T8W4;A0A4U9YJ67;A0AAP6EN93	W1U1W5;A0A412PPB7;A0AAN4PBL3;I0SB38;A0A448AI31;A0A2T0G027;A0AAP2K911;E6J027;A0AAD2T8W4;A0A4U9YJ67;A0AAP6EN93	ArcT protein;Sapep family Mn(2+)-dependent dipeptidase;	Q615_SPAC00113G0268;DWX18_03955;	tr|W1U1W5|W1U1W5_STRAP ArcT protein OS=Streptococcus anginosus DORA_7 OX=1403946 GN=Q615_SPAC00113G0268 PE=4 SV=1;tr|A0A412PPB7|A0A412PPB7_STRAP Sapep family Mn(2+)-dependent dipeptidase OS=Streptococcus anginosus OX=1328 GN=DWX18_03955 PE=4 SV=1;tr|A0AAN4	11	15	15	15	46.6	48.82	444	184.99	24	14	14	12	14	14	12	14	14	12	44.8	45.3	40.1	2455500000	1062900000	791930000	600760000	81433000	33799000	23323000	24311000
I0SIC1;A0AAP6EPA5;A0AAN4P7L0;A0AAD2YAT6;A0A2T0G8T5;E6J2R6;A0A2T0GD11;A7DUN3;A7DUN2;A6PXU7;D0V5A4	I0SIC1;A0AAP6EPA5;A0AAN4P7L0;A0AAD2YAT6;A0A2T0G8T5;E6J2R6;A0A2T0GD11;A7DUN3;A7DUN2;A6PXU7	DNA-directed RNA polymerase subunit alpha	rpoA;	tr|I0SIC1|I0SIC1_STRAP DNA-directed RNA polymerase subunit alpha OS=Streptococcus anginosus subsp. whileyi CCUG 39159 OX=1095729 GN=rpoA PE=3 SV=1;tr|A0AAP6EPA5|A0AAP6EPA5_STRAP DNA-directed RNA polymerase subunit alpha OS=Streptococcus anginosus OX=1328 G	11	13	13	1	43.9	34.344	312	182.62	20	12	9	9	12	9	9	1	0	0	40.1	27.2	27.9	1958600000	785130000	449970000	723540000	83677000	33209000	17274000	33194000
W1TVJ9;A0A426SKI9;A0AAD2YAL9;A0A0P0N763;I0SB85;E6IZ11;A0AAP2P0Q1;A0AAN4P9C2;A0A2T0G5R0	W1TVJ9;A0A426SKI9;A0AAD2YAL9;A0A0P0N763;I0SB85;E6IZ11;A0AAP2P0Q1;A0AAN4P9C2;A0A2T0G5R0	Glucose-1-phosphate thymidylyltransferase	Q615_SPAC00113G0166;	tr|W1TVJ9|W1TVJ9_STRAP Glucose-1-phosphate thymidylyltransferase OS=Streptococcus anginosus DORA_7 OX=1403946 GN=Q615_SPAC00113G0166 PE=3 SV=1;tr|A0A426SKI9|A0A426SKI9_STRAP Glucose-1-phosphate thymidylyltransferase OS=Streptococcus anginosus OX=1328 GN=rf	9	9	9	9	49.1	32.134	289	181.75	16	9	5	6	9	5	6	9	5	6	49.1	21.1	25.6	843930000	547680000	132110000	164140000	46225000	28407000	8256800	9561700
W1TUM8;I0SCV6;E6J377;A0AAP6BMN0;A0AAN4P721;A0AAD2T775;A0A413KS42;A0A2T0G392;A0AAP2K6N8	W1TUM8;I0SCV6;E6J377;A0AAP6BMN0;A0AAN4P721;A0AAD2T775;A0A413KS42;A0A2T0G392;A0AAP2K6N8	ABC transporter domain-containing protein;ABC transporter, ATP-binding protein	Q615_SPAC00114G0003;	tr|W1TUM8|W1TUM8_STRAP ABC transporter domain-containing protein OS=Streptococcus anginosus DORA_7 OX=1403946 GN=Q615_SPAC00114G0003 PE=4 SV=1;tr|I0SCV6|I0SCV6_STRAP ABC transporter, ATP-binding protein OS=Streptococcus anginosus subsp. whileyi CCUG 39159	9	11	11	11	22.9	55.655	511	180.9	33	11	5	8	11	5	8	11	5	8	22.9	10.6	17.4	672260000	284060000	199990000	188210000	19138000	7374900	6060200	5703200
A0A6G4MYX9;W1U5J4;A0A412PKB5;A0A6G4N165;W1U0D5	A0A6G4MYX9	LPXTG cell wall anchor domain-containing protein	G5T13_05860	tr|A0A6G4MYX9|A0A6G4MYX9_STRAP LPXTG cell wall anchor domain-containing protein OS=Streptococcus anginosus OX=1328 GN=G5T13_05860 PE=4 SV=1	5	25	16	12	26.3	116.16	1088	180.42	67	24	21	24	15	13	15	11	10	11	25.1	26.3	26.3	3029800000	1197900000	905450000	926450000	41445000	16506000	11947000	12991000
A0AAD2YAK4;E6J2S6	A0AAD2YAK4;E6J2S6	Large ribosomal subunit protein uL18	rplR	tr|A0AAD2YAK4|A0AAD2YAK4_STRAP Large ribosomal subunit protein uL18 OS=Streptococcus anginosus SK1138 OX=1161422 GN=rplR PE=3 SV=1;tr|E6J2S6|E6J2S6_STRAP Large ribosomal subunit protein uL18 OS=Streptococcus anginosus F0211 OX=706437 GN=rplR PE=3 SV=1	2	5	5	1	51.7	12.866	118	180.2	6	5	3	3	5	3	3	1	0	1	51.7	37.3	22.9	1840500000	1240500000	313070000	286950000	198470000	106800000	43844000	47824000
A0A2T0G301;A0AAP6BMU3;A0AAN4P7Y0;A0A448AGH4;A0AAP2K9A1;A0A4U9ZDS4;A0AAD2T778;E6J2C4;I0S9T4	A0A2T0G301;A0AAP6BMU3;A0AAN4P7Y0;A0A448AGH4;A0AAP2K9A1;A0A4U9ZDS4;A0AAD2T778;E6J2C4;I0S9T4	PTS fructose transporter subunit IIC;Fructose-specific PTS transporter subunit EIIC	C6A27_05050;SFH28_01720	tr|A0A2T0G301|A0A2T0G301_STRAP PTS fructose transporter subunit IIC OS=Streptococcus anginosus OX=1328 GN=C6A27_05050 PE=4 SV=1;tr|A0AAP6BMU3|A0AAP6BMU3_STRAP Fructose-specific PTS transporter subunit EIIC OS=Streptococcus anginosus OX=1328 GN=SFH28_01720	9	15	15	1	28.2	67.045	649	179.12	31	15	9	13	15	9	13	1	1	1	28.2	15.4	23.7	3077500000	959900000	1101500000	1016100000	84772000	24538000	29827000	30407000
W1TW15;A0AAP6BQH9;A0A412PPD3;I0SBG6;A0AAN4P9T4;A0A2T0G031;A0AAD2T9I2;A0AAP2K957;A0A4U9YME3;A0A448AI08	W1TW15;A0AAP6BQH9;A0A412PPD3;I0SBG6;A0AAN4P9T4;A0A2T0G031;A0AAD2T9I2;A0AAP2K957;A0A4U9YME3;A0A448AI08	Cation-transporting P-type ATPase N-terminal domain-containing protein;Cation-translocating P-type ATPase	Q615_SPAC00113G0235;	tr|W1TW15|W1TW15_STRAP Cation-transporting P-type ATPase N-terminal domain-containing protein OS=Streptococcus anginosus DORA_7 OX=1403946 GN=Q615_SPAC00113G0235 PE=4 SV=1;tr|A0AAP6BQH9|A0AAP6BQH9_STRAP Cation-translocating P-type ATPase OS=Streptococcus a	10	16	16	16	24.2	96.97	897	178.14	44	15	12	10	15	12	10	15	12	10	22.1	19.1	15.2	915430000	397330000	264460000	253640000	17500000	7598700	4642700	5259000
W1TYB8;A0A0P0N9F9;I0SE45;A0AAN4P9E4;A0AAD2YAM5;A0A2T0GAE3;E6J430	W1TYB8;A0A0P0N9F9;I0SE45;A0AAN4P9E4;A0AAD2YAM5;A0A2T0GAE3;E6J430	2,3-bisphosphoglycerate-dependent phosphoglycerate mutase	gpmA;	tr|W1TYB8|W1TYB8_STRAP 2,3-bisphosphoglycerate-dependent phosphoglycerate mutase OS=Streptococcus anginosus DORA_7 OX=1403946 GN=gpmA PE=3 SV=1;tr|A0A0P0N9F9|A0A0P0N9F9_STRAP 2,3-bisphosphoglycerate-dependent phosphoglycerate mutase OS=Streptococcus angino	7	11	11	11	63.9	26.051	230	169.63	16	10	10	9	10	10	9	10	10	9	59.6	53	56.1	2734100000	1382700000	789170000	562150000	111460000	57286000	27272000	26906000
W1TTQ5;A0A412PLD8;A0A2T0FZ38;A0AAP6BQB3;A0AAP2KB06;A0AAD2T8F3;A0AAN4PA24;A0A4U9ZNN8;A0A3S4MT42;E6J3L3;I0S5Y3	W1TTQ5;A0A412PLD8;A0A2T0FZ38;A0AAP6BQB3;A0AAP2KB06;A0AAD2T8F3;A0AAN4PA24;A0A4U9ZNN8;A0A3S4MT42;E6J3L3	PTS system, IIBC component;PTS glucose/maltose transporter subunit IIBCA	Q615_SPAC00121G0018;DWX18_09105	tr|W1TTQ5|W1TTQ5_STRAP PTS system, IIBC component OS=Streptococcus anginosus DORA_7 OX=1403946 GN=Q615_SPAC00121G0018 PE=4 SV=1;tr|A0A412PLD8|A0A412PLD8_STRAP PTS glucose/maltose transporter subunit IIBCA OS=Streptococcus anginosus OX=1328 GN=DWX18_09105 P	11	8	8	8	16.9	78.022	728	168.92	30	8	7	8	8	7	8	8	7	8	16.9	14.6	16.9	885620000	329460000	289580000	266580000	23752000	9366900	6640800	7744100
W1TWG4;A0A412PNQ5;A0A3S5E1U3;A0AAP6EM99;A0AAP2K7P2;E6J0K9;A0A4U9YAQ1;A0AAN4P8H3;A0A2T0GA23;I0SDL6;A0AAD2T6H7	W1TWG4;A0A412PNQ5;A0A3S5E1U3;A0AAP6EM99;A0AAP2K7P2;E6J0K9;A0A4U9YAQ1;A0AAN4P8H3;A0A2T0GA23;I0SDL6	Mid-cell-anchored protein Z;	mapZ;	tr|W1TWG4|W1TWG4_STRAP Mid-cell-anchored protein Z OS=Streptococcus anginosus DORA_7 OX=1403946 GN=mapZ PE=3 SV=1;tr|A0A412PNQ5|A0A412PNQ5_STRAP Mid-cell-anchored protein Z OS=Streptococcus anginosus OX=1328 GN=mapZ PE=3 SV=1;tr|A0A3S5E1U3|A0A3S5E1U3_STRAP	11	11	11	11	29.3	54.436	498	166.2	24	10	8	10	10	8	10	10	8	10	29.1	22.7	26.3	483700000	196640000	101480000	185570000	18455000	7631100	3725200	7098300
I0SE74;A0A412PNF1;A0A0P0N9V3;E6J3V0;A0A4U9ZIB6;W1TVH6;A0AAN4T5L1;A0A2T0G3T0;A0AAD2T7W1	I0SE74;A0A412PNF1;A0A0P0N9V3;E6J3V0;A0A4U9ZIB6;W1TVH6;A0AAN4T5L1;A0A2T0G3T0	PTS system sugar-specific permease protein;PTS galactitol transporter subunit IIC	HMPREF1043_1322;	tr|I0SE74|I0SE74_STRAP PTS system sugar-specific permease protein OS=Streptococcus anginosus subsp. whileyi CCUG 39159 OX=1095729 GN=HMPREF1043_1322 PE=4 SV=1;tr|A0A412PNF1|A0A412PNF1_STRAP PTS galactitol transporter subunit IIC OS=Streptococcus anginosus	9	4	4	4	9	53.245	491	164.13	21	3	2	3	3	2	3	3	2	3	9	5.9	5.9	941430000	482360000	55064000	404010000	19455000	7958200	2272300	9224500
W1U2N0;A0A412PNY6;E6J116;A0AAD2Y9G8;A0A0P0N6Y6;A0AAP2K8E2;I0SKK6;A0A448AIQ7;A0AAN4PA79	W1U2N0;A0A412PNY6;E6J116;A0AAD2Y9G8;A0A0P0N6Y6;A0AAP2K8E2;I0SKK6;A0A448AIQ7;A0AAN4PA79	Enoyl-[acyl carrier protein] reductase II;Enoyl-[acyl-carrier-protein] reductase FabK	Q615_SPAC00113G0538;	tr|W1U2N0|W1U2N0_STRAP Enoyl-[acyl carrier protein] reductase II OS=Streptococcus anginosus DORA_7 OX=1403946 GN=Q615_SPAC00113G0538 PE=4 SV=1;tr|A0A412PNY6|A0A412PNY6_STRAP Enoyl-[acyl-carrier-protein] reductase FabK OS=Streptococcus anginosus OX=1328 GN=	9	12	12	12	58.6	34.266	324	160.77	18	10	7	7	10	7	7	10	7	7	50.3	30.9	27.5	817960000	468260000	152740000	196960000	33465000	14817000	8151300	10496000
W1U5X2;A0A412PQ18	W1U5X2;A0A412PQ18	LPXTG-motif protein cell wall anchor protein;LPXTG cell wall anchor domain-containing protein	Q615_SPAC00027G0058;	tr|W1U5X2|W1U5X2_STRAP LPXTG-motif protein cell wall anchor protein OS=Streptococcus anginosus DORA_7 OX=1403946 GN=Q615_SPAC00027G0058 PE=4 SV=1;tr|A0A412PQ18|A0A412PQ18_STRAP LPXTG cell wall anchor domain-containing protein OS=Streptococcus anginosus OX=	2	16	16	1	25	84.339	771	160.59	63	13	13	14	13	13	14	1	1	1	20.9	19.5	22	635410000	213040000	174900000	247470000	9024700	2986300	2615600	3422800
W1TUU3;A0AAP6BNM2;A0AAP2P0D1;A0A412PPT5;A0AAD2T945;A0A4U9YPA1;I0SHU9;A0A3S4NIU0;A0AAN4T590;E6IYW4;A0A2T0G5U4	W1TUU3;A0AAP6BNM2;A0AAP2P0D1;A0A412PPT5;A0AAD2T945;A0A4U9YPA1;I0SHU9;A0A3S4NIU0;A0AAN4T590;E6IYW4;A0A2T0G5U4	S1 RNA binding protein;Tex family protein;	Q615_SPAC00113G0072;SFH28_04805;	tr|W1TUU3|W1TUU3_STRAP S1 RNA binding protein OS=Streptococcus anginosus DORA_7 OX=1403946 GN=Q615_SPAC00113G0072 PE=4 SV=1;tr|A0AAP6BNM2|A0AAP6BNM2_STRAP Tex family protein OS=Streptococcus anginosus OX=1328 GN=SFH28_04805 PE=4 SV=1;tr|A0AAP2P0D1|A0AAP2P0	11	16	16	16	27.9	78.626	709	160	47	15	10	9	15	10	9	15	10	9	26.1	18.8	16.4	692350000	433640000	132620000	126090000	11926000	7803900	2017800	2104000
E6J2K9;A0AAD2T6R8;A0A2T0FQR4;A0A0P0N9J8;A0AAN4P893;W1TXE0;A0A412PQH6;I0SL15	E6J2K9;A0AAD2T6R8;A0A2T0FQR4;A0A0P0N9J8;A0AAN4P893;W1TXE0;A0A412PQH6;I0SL15	Large ribosomal subunit protein uL10;	rplJ;	tr|E6J2K9|E6J2K9_STRAP Large ribosomal subunit protein uL10 OS=Streptococcus anginosus F0211 OX=706437 GN=rplJ PE=3 SV=1;tr|A0AAD2T6R8|A0AAD2T6R8_STRAP Large ribosomal subunit protein uL10 OS=Streptococcus anginosus SK1138 OX=1161422 GN=rplJ PE=3 SV=1;tr|A	8	9	9	9	59.6	17.394	166	159.49	13	7	9	9	7	9	9	7	9	9	48.8	59.6	59.6	4338500000	1647000000	1203500000	1488000000	292520000	100760000	85286000	106480000
A0A6G4MZE3;W1TZR3;A0AAN4PDD8;A0A2T0FRP9;A0A2I1UWI5;I0SKG0;A0AAP6BNX1;E6J102;A0AAD2T5Y7;A0A4U9YA72	A0A6G4MZE3;W1TZR3;A0AAN4PDD8;A0A2T0FRP9;A0A2I1UWI5;I0SKG0;A0AAP6BNX1;E6J102;A0AAD2T5Y7;A0A4U9YA72	PTS system mannose-specific EIIAB component	manX;	tr|A0A6G4MZE3|A0A6G4MZE3_STRAP PTS system mannose-specific EIIAB component OS=Streptococcus anginosus OX=1328 GN=manX PE=4 SV=1;tr|W1TZR3|W1TZR3_STRAP PTS system mannose-specific EIIAB component OS=Streptococcus anginosus DORA_7 OX=1403946 GN=Q615_SPAC0011	10	12	12	12	50.5	35.16	329	153.91	18	12	8	9	12	8	9	12	8	9	50.5	36.5	41	2791000000	1193200000	718900000	878860000	79579000	32936000	30600000	16044000
W1TVX8;E6J0K5;A0AAP6BNW1;A0AAN4P8G8;A0A4V6L2B2;A0A412PNP9;A0A2T0GA18;A0A2T0FU37;I0SDI1;A0AAD2T6Q8	W1TVX8;E6J0K5;A0AAP6BNW1;A0AAN4P8G8;A0A4V6L2B2;A0A412PNP9;A0A2T0GA18;A0A2T0FU37;I0SDI1;A0AAD2T6Q8	Ribonuclease Y	rny;	tr|W1TVX8|W1TVX8_STRAP Ribonuclease Y OS=Streptococcus anginosus DORA_7 OX=1403946 GN=rny PE=3 SV=1;tr|E6J0K5|E6J0K5_STRAP Ribonuclease Y OS=Streptococcus anginosus F0211 OX=706437 GN=rny PE=3 SV=1;tr|A0AAP6BNW1|A0AAP6BNW1_STRAP Ribonuclease Y OS=Streptoco	10	12	12	12	27.1	60.346	535	153.33	33	9	6	7	9	6	7	9	6	7	21.9	12.9	17.8	481290000	241420000	92791000	147080000	9890900	4457800	2614400	2818700
W1TXS5;A0A412PLR8;A0AAN4P7E0;A0A3S5E1X2;A0AAD2T7K4;A0A4V0A0J2;A0A2T0G8R8;I0SD28;A0AAP6EPU1;A0AAP2K8W5;E6J1P0;W1U390	W1TXS5;A0A412PLR8;A0AAN4P7E0;A0A3S5E1X2;A0AAD2T7K4;A0A4V0A0J2;A0A2T0G8R8;I0SD28;A0AAP6EPU1;A0AAP2K8W5;E6J1P0	Toxic anion resistance protein;	Q615_SPAC00115G0042;DWX18_08590;	tr|W1TXS5|W1TXS5_STRAP Toxic anion resistance protein OS=Streptococcus anginosus DORA_7 OX=1403946 GN=Q615_SPAC00115G0042 PE=4 SV=1;tr|A0A412PLR8|A0A412PLR8_STRAP Toxic anion resistance protein OS=Streptococcus anginosus OX=1328 GN=DWX18_08590 PE=4 SV=1;tr	12	12	12	12	38.1	47.359	423	153.32	29	11	9	7	11	9	7	11	9	7	35.9	26.7	22.7	527650000	239100000	154510000	134030000	13504000	4949900	4885700	3668200
W1TTC7;A0A413KN08;A0A2T0G1I5;A0AAP6BS18;A0AAN4P827;I0SE31	W1TTC7;A0A413KN08;A0A2T0G1I5;A0AAP6BS18	6-phospho-beta-galactosidase;	lacG;	tr|W1TTC7|W1TTC7_STRAP 6-phospho-beta-galactosidase OS=Streptococcus anginosus DORA_7 OX=1403946 GN=lacG PE=3 SV=1;tr|A0A413KN08|A0A413KN08_STRAP 6-phospho-beta-galactosidase OS=Streptococcus anginosus OX=1328 GN=lacG PE=3 SV=1;tr|A0A2T0G1I5|A0A2T0G1I5_STR	6	12	12	12	40	53.885	468	152.31	27	12	6	4	12	6	4	12	6	4	40	16.9	11.8	692350000	409570000	168420000	114370000	15108000	6069800	5513700	3524300
W1TWM8;A0A412PNU6;A0AAP6BNR0;A0A2T0GAB4;I0SKH2;E6J0Y3;A0A3S4MUJ0;A0A4U9Y906;A0AAN4T673;A0AAP2K9N0;A0AAD2Y9N1	W1TWM8;A0A412PNU6;A0AAP6BNR0;A0A2T0GAB4;I0SKH2;E6J0Y3;A0A3S4MUJ0;A0A4U9Y906;A0AAN4T673;A0AAP2K9N0;A0AAD2Y9N1	Translation initiation factor IF-2;	infB;	tr|W1TWM8|W1TWM8_STRAP Translation initiation factor IF-2 OS=Streptococcus anginosus DORA_7 OX=1403946 GN=infB PE=3 SV=1;tr|A0A412PNU6|A0A412PNU6_STRAP Translation initiation factor IF-2 OS=Streptococcus anginosus OX=1328 GN=infB PE=3 SV=1;tr|A0AAP6BNR0|A0	11	19	19	19	28.1	104.82	945	150.95	54	17	14	14	17	14	14	17	14	14	24	17.6	21.3	1732800000	825110000	455990000	451710000	27459000	12488000	7683300	7287600
W1TZF4;A0A412PQ12;A0AAP2K7Z4;A0A3S4MTT2;I0SIZ1;A0AAN4T4I6;A0A2T0FY57;A0AAP6ELQ2;E6J343;A0AAD2T6W3;A0A2T0GBD2	W1TZF4;A0A412PQ12;A0AAP2K7Z4;A0A3S4MTT2;I0SIZ1;A0AAN4T4I6;A0A2T0FY57;A0AAP6ELQ2;E6J343;A0AAD2T6W3;A0A2T0GBD2	Signal recognition particle protein;	ffh;	tr|W1TZF4|W1TZF4_STRAP Signal recognition particle protein OS=Streptococcus anginosus DORA_7 OX=1403946 GN=ffh PE=3 SV=1;tr|A0A412PQ12|A0A412PQ12_STRAP Signal recognition particle protein OS=Streptococcus anginosus OX=1328 GN=ffh PE=3 SV=1;tr|A0AAP2K7Z4|A0	11	11	11	11	29.7	57.069	516	146.39	34	11	5	5	11	5	5	11	5	5	29.7	12.8	15.5	537310000	301860000	123270000	112180000	10891000	5123100	3549900	2218200
A0A413KIK3;W1TSG0;A0AAP6BQI8;A0A3S4MUW7	A0A413KIK3;W1TSG0;A0AAP6BQI8;A0A3S4MUW7	Ribosome-binding ATPase YchF;	ychF;	tr|A0A413KIK3|A0A413KIK3_STRAP Ribosome-binding ATPase YchF OS=Streptococcus anginosus OX=1328 GN=ychF PE=3 SV=1;tr|W1TSG0|W1TSG0_STRAP Ribosome-binding ATPase YchF OS=Streptococcus anginosus DORA_7 OX=1403946 GN=ychF PE=3 SV=1;tr|A0AAP6BQI8|A0AAP6BQI8_STR	4	13	13	2	53.6	41.161	371	145.41	23	11	9	12	11	9	12	2	1	2	48.2	36.1	50.9	975840000	443610000	259890000	272340000	31558000	11739000	9755900	10063000
A0A412PQU0;A0A6G4N0T1;W1TTM4;W1U5L5;A0A6G4N174	A0A412PQU0;A0A6G4N0T1;W1TTM4	LPXTG cell wall anchor domain-containing protein;Uncharacterized protein (Fragment)	DWX18_01545;G5T13_09915	tr|A0A412PQU0|A0A412PQU0_STRAP LPXTG cell wall anchor domain-containing protein OS=Streptococcus anginosus OX=1328 GN=DWX18_01545 PE=4 SV=1;tr|A0A6G4N0T1|A0A6G4N0T1_STRAP Uncharacterized protein (Fragment) OS=Streptococcus anginosus OX=1328 GN=G5T13_09915	5	13	13	13	18.4	126.49	1160	144.71	67	13	11	12	13	11	12	13	11	12	18.4	15.4	17.4	637840000	246580000	203720000	187550000	7870300	2892400	2548100	2429700
W1TSF1;E9L434;E9L430;E6J432;A0AAN4P930;A0AAD2T7V4;I0SE01	W1TSF1;E9L434;E9L430;E6J432;A0AAN4P930;A0AAD2T7V4;I0SE01	DNA-binding protein HU;	Q615_SPAC00129G0024;hlpA;	tr|W1TSF1|W1TSF1_STRAP DNA-binding protein HU OS=Streptococcus anginosus DORA_7 OX=1403946 GN=Q615_SPAC00129G0024 PE=3 SV=1;tr|E9L434|E9L434_STRAP DNA-binding protein HU OS=Streptococcus anginosus OX=1328 GN=hlpA PE=3 SV=1;tr|E9L430|E9L430_STRAP DNA-bindin	7	5	5	5	69.2	9.5469	91	143.97	5	5	5	5	5	5	5	5	5	5	69.2	69.2	69.2	19216000000	15402000000	2613400000	1199900000	1676700000	1118100000	348320000	210250000
W1TXK5;E6J1X3;A0AAD2YAA6;A0A4U9ZHS8;A0A412PNB6;A0AAP6BPD7;A0A448AG20;I0SE33;A0AAP2K6I0;A0AAN4T5A5;A0A2T0G1Z2	W1TXK5;E6J1X3;A0AAD2YAA6;A0A4U9ZHS8;A0A412PNB6;A0AAP6BPD7;A0A448AG20;I0SE33;A0AAP2K6I0;A0AAN4T5A5;A0A2T0G1Z2	Threonine--tRNA ligase;	thrS;	tr|W1TXK5|W1TXK5_STRAP Threonine--tRNA ligase OS=Streptococcus anginosus DORA_7 OX=1403946 GN=thrS PE=3 SV=1;tr|E6J1X3|E6J1X3_STRAP Threonine--tRNA ligase OS=Streptococcus anginosus F0211 OX=706437 GN=thrS PE=3 SV=1;tr|A0AAD2YAA6|A0AAD2YAA6_STRAP Threonine	11	8	8	8	22.5	75.154	650	143.27	37	8	3	2	8	3	2	8	3	2	22.5	6	4.5	259730000	200040000	34895000	24788000	5236400	3858100	943110	435190
W1TWN1;E6J0K8;A0AAP6EMJ7;A0AAD2Y9B0;A0A412PNP8;A0A2T0GA15;I0SDL0;A0AAP2K7G4;A0A448AIJ7;A0AAN4P8D3	W1TWN1;E6J0K8;A0AAP6EMJ7;A0AAD2Y9B0;A0A412PNP8;A0A2T0GA15;I0SDL0;A0AAP2K7G4;A0A448AIJ7;A0AAN4P8D3	Alkyl hydroperoxide reductase C;	Q615_SPAC00113G0445;ahpC;	tr|W1TWN1|W1TWN1_STRAP Alkyl hydroperoxide reductase C OS=Streptococcus anginosus DORA_7 OX=1403946 GN=Q615_SPAC00113G0445 PE=3 SV=1;tr|E6J0K8|E6J0K8_STRAP Alkyl hydroperoxide reductase C OS=Streptococcus anginosus F0211 OX=706437 GN=ahpC PE=3 SV=1;tr|A0AA	10	5	5	2	43.6	20.623	188	142.92	11	5	3	2	5	3	2	2	1	1	43.6	24.5	20.2	1071100000	863490000	69106000	138500000	84280000	65844000	6282400	12153000
W1TWQ0;A0A413KIH1;I0SKL0;A0A2T0FRN0;A0A2T0GAA6;A0AAP6BNS6;A0AAN4T6C2;A0AAD2T672;A0A4V6L2J3;E6J114	W1TWQ0;A0A413KIH1;I0SKL0;A0A2T0FRN0;A0A2T0GAA6;A0AAP6BNS6;A0AAN4T6C2;A0AAD2T672;A0A4V6L2J3;E6J114	3-oxoacyl-[acyl-carrier-protein] reductase	Q615_SPAC00113G0536;	tr|W1TWQ0|W1TWQ0_STRAP 3-oxoacyl-[acyl-carrier-protein] reductase OS=Streptococcus anginosus DORA_7 OX=1403946 GN=Q615_SPAC00113G0536 PE=3 SV=1;tr|A0A413KIH1|A0A413KIH1_STRAP 3-oxoacyl-[acyl-carrier-protein] reductase OS=Streptococcus anginosus OX=1328 GN=	10	10	10	10	63.1	26.01	244	136.59	13	10	6	6	10	6	6	10	6	6	63.1	38.9	38.9	1663900000	1100300000	298390000	265150000	66684000	31885000	16006000	18792000
W1TU12;A0AAP6BP22;A0A4U9ZQR5;A0A412PLE2;A0A3S4NHR7;A0A2T0FZ46;I0S621;A0AAP2K8Q8;A0AAN4PA01;E6J3K2;A0AAD2YAC9	W1TU12;A0AAP6BP22;A0A4U9ZQR5;A0A412PLE2;A0A3S4NHR7;A0A2T0FZ46;I0S621;A0AAP2K8Q8;A0AAN4PA01;E6J3K2;A0AAD2YAC9	LemA family protein;	Q615_SPAC00121G0027;SFH28_03365;	tr|W1TU12|W1TU12_STRAP LemA family protein OS=Streptococcus anginosus DORA_7 OX=1403946 GN=Q615_SPAC00121G0027 PE=3 SV=1;tr|A0AAP6BP22|A0AAP6BP22_STRAP LemA family protein OS=Streptococcus anginosus OX=1328 GN=SFH28_03365 PE=4 SV=1;tr|A0A4U9ZQR5|A0A4U9ZQR5	11	7	7	7	41.9	20.847	186	133.96	13	7	5	5	7	5	5	7	5	5	41.9	32.8	35.5	1763100000	638930000	768380000	355780000	127830000	43695000	57655000	26476000
A0AAP2K5Y1;A0AAN4P9N3;W1U0C7;A0A412PR07;A0AAP6EPE0;A0A2T0G556;A0A3S4P452;I0SJ21;A0AAD2T6W1;A0A418G7Q0;E6J3F6	A0AAP2K5Y1;A0AAN4P9N3;W1U0C7;A0A412PR07;A0AAP6EPE0;A0A2T0G556;A0A3S4P452;I0SJ21;A0AAD2T6W1;A0A418G7Q0;E6J3F6	Methionine adenosyltransferase;S-adenosylmethionine synthetase;	metK;ANG6_1447;	tr|A0AAP2K5Y1|A0AAP2K5Y1_STRAP Methionine adenosyltransferase OS=Streptococcus anginosus OX=1328 GN=metK PE=4 SV=1;tr|A0AAN4P9N3|A0AAN4P9N3_STRAP S-adenosylmethionine synthetase OS=Streptococcus anginosus T5 OX=1163302 GN=ANG6_1447 PE=4 SV=1;tr|W1U0C7|W1U0	11	12	12	12	42.4	43.097	396	133.71	19	12	7	6	12	7	6	12	7	6	42.4	20.7	16.4	898690000	524450000	190380000	183860000	44337000	25218000	9697100	9422100
W1TTU5;A0A412PLI3;I0S836;E6J2W7;A0AAP6EPL7;A0AAN4T5T8;A0AAD2T8K3;A0A2T0GDG6	W1TTU5;A0A412PLI3;I0S836;E6J2W7;A0AAP6EPL7;A0AAN4T5T8;A0AAD2T8K3;A0A2T0GDG6	Trypsin;PDZ domain-containing protein;	Q615_SPAC00120G0006;DWX18_08930;	tr|W1TTU5|W1TTU5_STRAP Trypsin OS=Streptococcus anginosus DORA_7 OX=1403946 GN=Q615_SPAC00120G0006 PE=3 SV=1;tr|A0A412PLI3|A0A412PLI3_STRAP PDZ domain-containing protein OS=Streptococcus anginosus OX=1328 GN=DWX18_08930 PE=3 SV=1;tr|I0S836|I0S836_STRAP Ser	8	12	12	12	46.2	41.711	396	132.61	17	11	8	8	11	8	8	11	8	8	35.9	32.1	29.5	1678000000	733930000	435480000	508540000	80150000	31776000	21709000	26666000
A0A6G4MZF0;A0AAP2K845;W1TWP2;I0SKI9;E6J104;A0AAP6EML8;A0AAN4PA81;A0AAD2Y9B2;A0A412PNS4;A0A2T0GA97	A0A6G4MZF0;A0AAP2K845	PTS mannose/fructose/sorbose transporter family subunit IID;PTS system mannose/fructose/sorbose family transporter subunit IID	G5T13_07015;	tr|A0A6G4MZF0|A0A6G4MZF0_STRAP PTS mannose/fructose/sorbose transporter family subunit IID OS=Streptococcus anginosus OX=1328 GN=G5T13_07015 PE=4 SV=1;tr|A0AAP2K845|A0AAP2K845_STRAP PTS system mannose/fructose/sorbose family transporter subunit IID OS=Stre	10	8	8	8	28.1	33.233	303	130.56	17	7	6	7	7	6	7	7	6	7	24.1	24.1	28.1	2557400000	1066100000	700300000	791060000	150060000	62709000	40821000	46533000
W1TVH3;I0SI30;A0AAN4T697;A0AAD2T940;A0A0P0N881;E6IYT4;A0A5N1G3Q2	W1TVH3;I0SI30;A0AAN4T697;A0AAD2T940;A0A0P0N881;E6IYT4;A0A5N1G3Q2	Large ribosomal subunit protein bL20	rplT	tr|W1TVH3|W1TVH3_STRAP Large ribosomal subunit protein bL20 OS=Streptococcus anginosus DORA_7 OX=1403946 GN=rplT PE=3 SV=1;tr|I0SI30|I0SI30_STRAP Large ribosomal subunit protein bL20 OS=Streptococcus anginosus subsp. whileyi CCUG 39159 OX=1095729 GN=rplT P	7	6	6	6	52.1	13.665	119	130.34	7	6	4	3	6	4	3	6	4	3	52.1	39.5	34.5	1458500000	786920000	370270000	301270000	153110000	67578000	48782000	36753000
W1TS53;A0A412PNH3;A0AAP6EME5;A0AAN4P944;A0A448AGG9;A0A2T0G3V8;E6J433;A0AAD2YAE6;A0A418G6P1;A0AAP2K848;I0SDW6	W1TS53;A0A412PNH3;A0AAP6EME5;A0AAN4P944;A0A448AGG9;A0A2T0G3V8;E6J433;A0AAD2YAE6;A0A418G6P1	EDD protein;DegV family protein;	Q615_SPAC00129G0025;DWX18_05410;	tr|W1TS53|W1TS53_STRAP EDD protein OS=Streptococcus anginosus DORA_7 OX=1403946 GN=Q615_SPAC00129G0025 PE=4 SV=1;tr|A0A412PNH3|A0A412PNH3_STRAP DegV family protein OS=Streptococcus anginosus OX=1328 GN=DWX18_05410 PE=4 SV=1;tr|A0AAP6EME5|A0AAP6EME5_STRAP D	11	7	7	7	34.3	30.287	277	130.02	16	7	5	4	7	5	4	7	5	4	34.3	22	18.8	465700000	202810000	126170000	136710000	27811000	12072000	7451700	8287900
W1U0W4;A0A412PMC6;A0AAP6BMN9;A0AAN4P786;A0AAD2T7C9;A0A4U9Z546;A0A3S4NIM8;I0SCM0;E6IZH5;A0AAP2K6P9;A0A2T0G391	W1U0W4;A0A412PMC6;A0AAP6BMN9;A0AAN4P786;A0AAD2T7C9;A0A4U9Z546;A0A3S4NIM8;I0SCM0;E6IZH5;A0AAP2K6P9;A0A2T0G391	Glucokinase;	Q615_SPAC00114G0065;DWX18_07105;	tr|W1U0W4|W1U0W4_STRAP Glucokinase OS=Streptococcus anginosus DORA_7 OX=1403946 GN=Q615_SPAC00114G0065 PE=3 SV=1;tr|A0A412PMC6|A0A412PMC6_STRAP Glucokinase OS=Streptococcus anginosus OX=1328 GN=DWX18_07105 PE=3 SV=1;tr|A0AAP6BMN9|A0AAP6BMN9_STRAP ROK famil	11	8	8	8	42	33.624	319	129.91	16	8	5	5	8	5	5	8	5	5	42	25.1	29.5	486660000	330230000	114180000	42248000	15514000	10665000	2775300	2073500
W1TR97;E6J3T0;A0AAP6EMF6;A0A412PNE5;A0A6G4MXZ3;I0SE77;A0AAP2K6R9;A0AAN4P861;A0AAD2YA35;A0A4U9ZIQ8;A0A448AGL1;A0A2T0G1W5	W1TR97;E6J3T0;A0AAP6EMF6;A0A412PNE5;A0A6G4MXZ3;I0SE77;A0AAP2K6R9;A0AAN4P861;A0AAD2YA35;A0A4U9ZIQ8;A0A448AGL1;A0A2T0G1W5	Ribonucleoside-diphosphate reductase	Q615_SPAC00133G0013;	tr|W1TR97|W1TR97_STRAP Ribonucleoside-diphosphate reductase OS=Streptococcus anginosus DORA_7 OX=1403946 GN=Q615_SPAC00133G0013 PE=3 SV=1;tr|E6J3T0|E6J3T0_STRAP Ribonucleoside-diphosphate reductase OS=Streptococcus anginosus F0211 OX=706437 GN=HMPREF0813_0	12	12	12	12	20.7	81.531	719	129.01	44	11	6	8	11	6	8	11	6	8	19.6	10.3	13.6	568260000	320160000	94982000	153120000	11520000	6163200	2083800	3273300
W1TLF7;I0SIC9;E6J2T1;A0AAN4P7F4;A0A0N7JE31;A0AAD2YAH1	W1TLF7;I0SIC9;E6J2T1;A0AAN4P7F4;A0A0N7JE31;A0AAD2YAH1	Large ribosomal subunit protein uL5	rplE	tr|W1TLF7|W1TLF7_STRAP Large ribosomal subunit protein uL5 OS=Streptococcus anginosus DORA_7 OX=1403946 GN=rplE PE=3 SV=1;tr|I0SIC9|I0SIC9_STRAP Large ribosomal subunit protein uL5 OS=Streptococcus anginosus subsp. whileyi CCUG 39159 OX=1095729 GN=rplE PE=	6	12	12	12	72.2	19.859	180	128.74	13	12	12	10	12	12	10	12	12	10	72.2	72.2	58.3	9867100000	4879200000	3114800000	1873200000	646400000	318170000	199780000	128450000
A0A413KM09;W1TUF6;A0AAD2T9S5;A0A448AK35;I0SLI1;A0AAP2K770;A0AAP6BRR2;A0AAN4P7Q9;E6J2P7;A0A2T0G7P6;A0A4U9Y2L1	A0A413KM09;W1TUF6;A0AAD2T9S5;A0A448AK35;I0SLI1;A0AAP2K770;A0AAP6BRR2;A0AAN4P7Q9;E6J2P7;A0A2T0G7P6;A0A4U9Y2L1	Tyrosine--tRNA ligase;	tyrS;	tr|A0A413KM09|A0A413KM09_STRAP Tyrosine--tRNA ligase OS=Streptococcus anginosus OX=1328 GN=tyrS PE=3 SV=1;tr|W1TUF6|W1TUF6_STRAP Tyrosine--tRNA ligase OS=Streptococcus anginosus DORA_7 OX=1403946 GN=tyrS PE=3 SV=1;tr|A0AAD2T9S5|A0AAD2T9S5_STRAP Tyrosine--t	11	11	11	11	37.1	47.417	418	128.46	24	9	7	7	9	7	7	9	7	7	30.9	20.6	18.7	1853100000	1378500000	276340000	198280000	67720000	51013000	8444700	8261700
W1TYS2;A0A412PMH6;I0SHM1;A0AAN4T5L3;E6IYN0;A0A4U9ZUU0;A0AAP6BPX3;A0AAP2K9F2;A0AAD2YAU7;A0A448AKC9;A0A2T0G776	W1TYS2;A0A412PMH6;I0SHM1;A0AAN4T5L3;E6IYN0;A0A4U9ZUU0;A0AAP6BPX3;A0AAP2K9F2;A0AAD2YAU7;A0A448AKC9;A0A2T0G776	Polyribonucleotide nucleotidyltransferase;	pnp;	tr|W1TYS2|W1TYS2_STRAP Polyribonucleotide nucleotidyltransferase OS=Streptococcus anginosus DORA_7 OX=1403946 GN=pnp PE=3 SV=1;tr|A0A412PMH6|A0A412PMH6_STRAP Polyribonucleotide nucleotidyltransferase OS=Streptococcus anginosus OX=1328 GN=pnp PE=3 SV=1;tr|I	11	13	13	13	25.5	80.914	737	127.77	44	11	3	8	11	3	8	11	3	8	21.8	4.1	16.6	249860000	156550000	47331000	45974000	4094800	2019300	1075700	999770
W1TWE0;E6J0C4;A0AAP6BMY4;A0AAP2P154;A0AAN4T5C8;A0A413KPZ1;A0A3S4MUB5;A0A2T0G0L9;A0AAD2Y9T3;A0A418G8Q1;I0SJE1	W1TWE0;E6J0C4;A0AAP6BMY4;A0AAP2P154;A0AAN4T5C8;A0A413KPZ1;A0A3S4MUB5;A0A2T0G0L9;A0AAD2Y9T3;A0A418G8Q1;I0SJE1	Ligand-binding protein, receptor family;Receptor family ligand-binding protein	Q615_SPAC00113G0355;	tr|W1TWE0|W1TWE0_STRAP Ligand-binding protein, receptor family OS=Streptococcus anginosus DORA_7 OX=1403946 GN=Q615_SPAC00113G0355 PE=3 SV=1;tr|E6J0C4|E6J0C4_STRAP Receptor family ligand-binding protein OS=Streptococcus anginosus F0211 OX=706437 GN=HMPREF0	11	10	10	10	40.3	40.721	387	127.47	26	10	9	7	10	9	7	10	9	7	40.3	35.1	29.7	1588000000	651120000	431690000	505170000	45198000	19160000	11790000	14247000
W1TZW4;A0A412PQ23;A0A4U9YZP6;E6J352;A0AAD2T7C4;A0A3S4QQY0;A0A2T0FY29;I0SIZ8;A0AAP2K6T3;A0AAN4T4P6	W1TZW4;A0A412PQ23;A0A4U9YZP6;E6J352;A0AAD2T7C4;A0A3S4QQY0;A0A2T0FY29;I0SIZ8;A0AAP2K6T3;A0AAN4T4P6	Serine hydroxymethyltransferase;	glyA;	tr|W1TZW4|W1TZW4_STRAP Serine hydroxymethyltransferase OS=Streptococcus anginosus DORA_7 OX=1403946 GN=glyA PE=3 SV=1;tr|A0A412PQ23|A0A412PQ23_STRAP Serine hydroxymethyltransferase OS=Streptococcus anginosus OX=1328 GN=glyA PE=3 SV=1;tr|A0A4U9YZP6|A0A4U9YZ	10	11	11	11	31.8	45.286	418	126.63	23	11	9	9	11	9	9	11	9	9	31.8	23.2	24.2	925160000	355300000	292970000	276890000	37856000	13965000	12387000	11504000
W1TWD5;I0SJC9;E6J0B9;A0AAN4P9Y0;A0AAD2T645;A0A418G8M9;A0A413KQ09;A0A0P0N7N6	W1TWD5;I0SJC9;E6J0B9;A0AAN4P9Y0;A0AAD2T645;A0A418G8M9;A0A413KQ09;A0A0P0N7N6	CBS protein;CBS domain protein;	Q615_SPAC00113G0350;HMPREF1043_2179;	tr|W1TWD5|W1TWD5_STRAP CBS protein OS=Streptococcus anginosus DORA_7 OX=1403946 GN=Q615_SPAC00113G0350 PE=4 SV=1;tr|I0SJC9|I0SJC9_STRAP CBS domain protein OS=Streptococcus anginosus subsp. whileyi CCUG 39159 OX=1095729 GN=HMPREF1043_2179 PE=4 SV=1;tr|E6J0B	8	4	4	4	33.9	24.243	218	125.18	11	4	1	3	4	1	3	4	1	3	33.9	5.5	25.7	216940000	150480000	15523000	50937000	10717000	6514000	1411100	2791600
W1TSJ1;E6IYM4;A0AAP2P185;A0A2T0G784;A0A0P0NA41;A0AAD2YB69;I0SHM7;A0A3S4NKF7;A0AAN4P990;A0A4U9ZUM5	W1TSJ1;E6IYM4;A0AAP2P185;A0A2T0G784;A0A0P0NA41;A0AAD2YB69;I0SHM7;A0A3S4NKF7;A0AAN4P990;A0A4U9ZUM5	ABC transporter, ATP-binding protein	Q615_SPAC00127G0105;	tr|W1TSJ1|W1TSJ1_STRAP ABC transporter, ATP-binding protein OS=Streptococcus anginosus DORA_7 OX=1403946 GN=Q615_SPAC00127G0105 PE=4 SV=1;tr|E6IYM4|E6IYM4_STRAP ABC transporter, ATP-binding protein OS=Streptococcus anginosus F0211 OX=706437 GN=HMPREF0813_0	10	13	13	13	46.8	41.87	376	123.65	21	12	10	8	12	10	8	12	10	8	43.4	28.7	26.9	2750100000	1268000000	825740000	656350000	124070000	54232000	39180000	30656000
W1TXJ3;I0S9P1;E6J2E1;A0AAN4T556;A0AAD2T6Q3;A0A0P0N8V3	W1TXJ3;I0S9P1;E6J2E1;A0AAN4T556;A0AAD2T6Q3;A0A0P0N8V3	Uncharacterized protein;PF11240 family protein	Q615_SPAC00116G0026;HMPREF1043_1897	tr|W1TXJ3|W1TXJ3_STRAP Uncharacterized protein OS=Streptococcus anginosus DORA_7 OX=1403946 GN=Q615_SPAC00116G0026 PE=4 SV=1;tr|I0S9P1|I0S9P1_STRAP PF11240 family protein OS=Streptococcus anginosus subsp. whileyi CCUG 39159 OX=1095729 GN=HMPREF1043_1897 PE	6	3	3	3	64.3	6.003	56	123.58	3	3	3	3	3	3	3	3	3	3	64.3	64.3	64.3	1080000000	666430000	133620000	279970000	202440000	112430000	43620000	46390000
W1TVA5;A0AAP6BNW4;A0A412PPC5;A0A2T0G023;E6J017;A0AAP2K908;A0AAN4P9D0;A0AAD2YAU1;I0SB93;A0A3S5E1T3;A0A4V6L510	W1TVA5;A0AAP6BNW4;A0A412PPC5;A0A2T0G023;E6J017;A0AAP2K908;A0AAN4P9D0;A0AAD2YAU1;I0SB93;A0A3S5E1T3;A0A4V6L510	Group B oligopeptidase pepB;Oligoendopeptidase F;	Q615_SPAC00113G0252;pepF;	tr|W1TVA5|W1TVA5_STRAP Group B oligopeptidase pepB OS=Streptococcus anginosus DORA_7 OX=1403946 GN=Q615_SPAC00113G0252 PE=4 SV=1;tr|A0AAP6BNW4|A0AAP6BNW4_STRAP Oligoendopeptidase F OS=Streptococcus anginosus OX=1328 GN=pepF PE=4 SV=1;tr|A0A412PPC5|A0A412PP	11	8	8	8	19.2	69.329	600	123.44	35	7	1	4	7	1	4	7	1	4	17.7	1.8	7.3	186500000	143010000	21164000	22333000	2742700	1499900	604700	638080
W1TYU0;I0SBB2;E6IZX5;A0AAD2T994;A0A4V6L588;A0A412PPJ0;A0A0P0N7T8;A0AAN4PB66;A0A2T0G5T8;A0AAP2K6I3;A7DUW0;A6PXZ3;A7DUV9	W1TYU0;I0SBB2;E6IZX5;A0AAD2T994;A0A4V6L588;A0A412PPJ0;A0A0P0N7T8;A0AAN4PB66;A0A2T0G5T8;A0AAP2K6I3;A7DUW0;A6PXZ3	ATP synthase subunit alpha;	atpA;	tr|W1TYU0|W1TYU0_STRAP ATP synthase subunit alpha OS=Streptococcus anginosus DORA_7 OX=1403946 GN=atpA PE=3 SV=1;tr|I0SBB2|I0SBB2_STRAP ATP synthase subunit alpha OS=Streptococcus anginosus subsp. whileyi CCUG 39159 OX=1095729 GN=atpA PE=3 SV=1;tr|E6IZX5|E	13	16	16	16	37.3	54.57	501	123.21	26	15	12	9	15	12	9	15	12	9	35.3	27.7	19.2	3364500000	1731700000	853510000	779310000	109470000	49252000	30536000	29685000
W1TT66;A0A412PLA1;A0AAP6BPN3;A0A448AK70;A0AAP2P0F7;A0AAN4P7A6;A0AAD2T9Q1;A0A4U9Y5C3;A0A2T0G7R5;I0SGT2;E6J0S9	W1TT66;A0A412PLA1;A0AAP6BPN3;A0A448AK70;A0AAP2P0F7;A0AAN4P7A6;A0AAD2T9Q1;A0A4U9Y5C3;A0A2T0G7R5	Transketolase;	Q615_SPAC00126G0010;tkt;	tr|W1TT66|W1TT66_STRAP Transketolase OS=Streptococcus anginosus DORA_7 OX=1403946 GN=Q615_SPAC00126G0010 PE=3 SV=1;tr|A0A412PLA1|A0A412PLA1_STRAP Transketolase OS=Streptococcus anginosus OX=1328 GN=tkt PE=3 SV=1;tr|A0AAP6BPN3|A0AAP6BPN3_STRAP Transketolase	11	11	11	11	27.8	71.512	658	122.71	37	11	4	6	11	4	6	11	4	6	27.8	7.9	16.3	218450000	115990000	26348000	76113000	4380300	2207900	639500	1532900
A0AAN4P831;W1TL68;I0S7L6;E6IZE3;A0AAD2YAN3;A0A448AJU4;A0A2T0FRV1;A0A2I1UV33;A0AAP6BQJ6;B6CE45	A0AAN4P831;W1TL68;I0S7L6;E6IZE3;A0AAD2YAN3;A0A448AJU4;A0A2T0FRV1;A0A2I1UV33;A0AAP6BQJ6;B6CE45	RecA/RadA recombinase;Protein RecA	ANG6_0376;recA;	tr|A0AAN4P831|A0AAN4P831_STRAP RecA/RadA recombinase OS=Streptococcus anginosus T5 OX=1163302 GN=ANG6_0376 PE=4 SV=1;tr|W1TL68|W1TL68_STRAP Protein RecA OS=Streptococcus anginosus DORA_7 OX=1403946 GN=recA PE=3 SV=1;tr|I0S7L6|I0S7L6_STRAP Protein RecA OS=S	10	9	9	9	33.9	36.833	342	122.43	23	9	7	8	9	7	8	9	7	8	33.9	27.2	31	1047500000	536060000	209570000	301870000	38939000	17725000	8565400	12648000
W1TVY3;A0AAP6EM67;A0A412PML2;A0A2T0G757;A0AAD2T9E5;I0SHN0;A0AAP2K9L3;A0AAN4T5N4;A0A4U9ZWK8;A0A3S4M2X6;E6IYN1	W1TVY3;A0AAP6EM67;A0A412PML2;A0A2T0G757;A0AAD2T9E5;I0SHN0;A0AAP2K9L3;A0AAN4T5N4;A0A4U9ZWK8;A0A3S4M2X6;E6IYN1	Oligoendopeptidase F;	Q615_SPAC00127G0113;pepF;	tr|W1TVY3|W1TVY3_STRAP Oligoendopeptidase F OS=Streptococcus anginosus DORA_7 OX=1403946 GN=Q615_SPAC00127G0113 PE=4 SV=1;tr|A0AAP6EM67|A0AAP6EM67_STRAP Oligoendopeptidase F OS=Streptococcus anginosus OX=1328 GN=pepF PE=4 SV=1;tr|A0A412PML2|A0A412PML2_STRA	11	6	6	6	13.7	68.924	599	122.03	33	5	3	2	5	3	2	5	3	2	11.2	6	5.5	153770000	116370000	13361000	24040000	1186600	650960	404890	130740
W1TUP7;A0A6G4MX63;A0A412PPY6;A0A2T0G5D3;A0AAP6BNK7;A0AAP2K8F8;A0AAN4P7G0;A0A448AHM1;E6IYR7;I0SHW7;A0AAD2YAI5;A0A4U9YSC7	W1TUP7;A0A6G4MX63;A0A412PPY6;A0A2T0G5D3;A0AAP6BNK7;A0AAP2K8F8;A0AAN4P7G0;A0A448AHM1;E6IYR7;I0SHW7;A0AAD2YAI5;A0A4U9YSC7	Pyruvate, phosphate dikinase;	Q615_SPAC00113G0022;ppdK;	tr|W1TUP7|W1TUP7_STRAP Pyruvate, phosphate dikinase OS=Streptococcus anginosus DORA_7 OX=1403946 GN=Q615_SPAC00113G0022 PE=3 SV=1;tr|A0A6G4MX63|A0A6G4MX63_STRAP Pyruvate, phosphate dikinase OS=Streptococcus anginosus OX=1328 GN=ppdK PE=3 SV=1;tr|A0A412PPY6	12	11	11	11	17.1	97.205	869	121.75	49	11	5	7	11	5	7	11	5	7	17.1	5.6	8.9	368650000	210920000	71813000	85914000	6658900	3440000	1465600	1753300
W1TXS2;A0A413KMZ1;A0AAN4P7D0;I0SD35;E6J1N4;A0AAD2T7W3;A0A448AJX2;A0A2T0FZE5;A0A2T0FW02;A0AAP2P1L6;A0AAP6EMJ9	W1TXS2;A0A413KMZ1;A0AAN4P7D0;I0SD35;E6J1N4;A0AAD2T7W3;A0A448AJX2;A0A2T0FZE5;A0A2T0FW02;A0AAP2P1L6;A0AAP6EMJ9	Adenylosuccinate synthetase;	purA;	tr|W1TXS2|W1TXS2_STRAP Adenylosuccinate synthetase OS=Streptococcus anginosus DORA_7 OX=1403946 GN=purA PE=3 SV=1;tr|A0A413KMZ1|A0A413KMZ1_STRAP Adenylosuccinate synthetase OS=Streptococcus anginosus OX=1328 GN=purA PE=3 SV=1;tr|A0AAN4P7D0|A0AAN4P7D0_STRAP	11	13	13	13	47.9	47.631	430	121.47	25	10	6	6	10	6	6	10	6	6	37.9	19.5	20.9	559460000	323860000	106790000	128810000	14524000	6880800	3323500	4319500
W1TUL5;I0SKU7;E6J2L0;A0AAN4P9D8;A0AAD2T766;A0A0P0N815	W1TUL5;I0SKU7;E6J2L0;A0AAN4P9D8;A0AAD2T766;A0A0P0N815	Large ribosomal subunit protein bL12	rplL	tr|W1TUL5|W1TUL5_STRAP Large ribosomal subunit protein bL12 OS=Streptococcus anginosus DORA_7 OX=1403946 GN=rplL PE=3 SV=1;tr|I0SKU7|I0SKU7_STRAP Large ribosomal subunit protein bL12 OS=Streptococcus anginosus subsp. whileyi CCUG 39159 OX=1095729 GN=rplL P	6	9	9	9	88.5	12.4	122	120.24	8	8	9	9	8	9	9	8	9	9	82	88.5	88.5	15079000000	5862800000	4305200000	4911500000	1400300000	480720000	506140000	413470000
W1TQU3;A0A412PQI4;A0AAP6ENC0;A0AAD2Y9T5;A0A2T0G378;A0AAN4T4X4;A0A448AGP5;A0A4U9Z3M4;E6IZI6;A0AAP2KBI6;I0SCM2	W1TQU3;A0A412PQI4;A0AAP6ENC0;A0AAD2Y9T5;A0A2T0G378;A0AAN4T4X4;A0A448AGP5;A0A4U9Z3M4;E6IZI6;A0AAP2KBI6;I0SCM2	Homoserine dehydrogenase;	Q615_SPAC00134G0051;DWX18_00970;	tr|W1TQU3|W1TQU3_STRAP Homoserine dehydrogenase OS=Streptococcus anginosus DORA_7 OX=1403946 GN=Q615_SPAC00134G0051 PE=3 SV=1;tr|A0A412PQI4|A0A412PQI4_STRAP Homoserine dehydrogenase OS=Streptococcus anginosus OX=1328 GN=DWX18_00970 PE=3 SV=1;tr|A0AAP6ENC0|	11	10	10	10	36.9	46.507	428	117.4	25	8	7	5	8	7	5	8	7	5	29.7	23.8	20.8	349030000	199250000	118230000	31548000	11034000	6159400	3878300	996760
W1TYT0;A0AAP6EMV6;A0AAP2P013;A0A413KSK7;I0SB41;A0AAN4P954;A0A2T0G5R4;A0A3S4QRC1;A0A4U9YMP8;E6IZY3;A0AAD2T9K9	W1TYT0;A0AAP6EMV6;A0AAP2P013;A0A413KSK7;I0SB41;A0AAN4P954;A0A2T0G5R4;A0A3S4QRC1;A0A4U9YMP8;E6IZY3;A0AAD2T9K9	ABC transporter, ATP-binding protein;ABC transporter ATP-binding protein	Q615_SPAC00113G0179;SFH28_05080	tr|W1TYT0|W1TYT0_STRAP ABC transporter, ATP-binding protein OS=Streptococcus anginosus DORA_7 OX=1403946 GN=Q615_SPAC00113G0179 PE=4 SV=1;tr|A0AAP6EMV6|A0AAP6EMV6_STRAP ABC transporter ATP-binding protein OS=Streptococcus anginosus OX=1328 GN=SFH28_05080 P	11	10	10	10	19.6	65.101	578	116.56	31	8	7	7	8	7	7	8	7	7	17.1	13	12.6	370120000	148340000	99713000	122060000	11207000	4053100	3216600	3937400
W1TYG8;A0AAD2T9A5;A0A4U9ZKY8;A0A413KGZ9;E6J1U4;A0AAP6BNW7;A0AAP2K706;A0A3S4LPJ7;A0A2T0G0S0;A0AAN4T6A9;I0SFE0	W1TYG8;A0AAD2T9A5;A0A4U9ZKY8;A0A413KGZ9;E6J1U4;A0AAP6BNW7;A0AAP2K706;A0A3S4LPJ7;A0A2T0G0S0;A0AAN4T6A9;I0SFE0	ABC transporter, ATP-binding protein	Q615_SPAC00127G0002;	tr|W1TYG8|W1TYG8_STRAP ABC transporter, ATP-binding protein OS=Streptococcus anginosus DORA_7 OX=1403946 GN=Q615_SPAC00127G0002 PE=4 SV=1;tr|A0AAD2T9A5|A0AAD2T9A5_STRAP ABC transporter, ATP-binding protein OS=Streptococcus anginosus SK1138 OX=1161422 GN=HM	11	12	12	12	44.5	38.964	353	116.09	22	11	7	10	11	7	10	11	7	10	42.2	24.1	33.1	887690000	417430000	197370000	272890000	39424000	18139000	8952900	12332000
W1TS09;A0AAP6BP12;A0AAP2K7D5;A0A412PMP3;E6IYG9;A0A4V6L7I4;I0SFM4;A0AAN4P8W5;A0A448AKQ2;A0A2T0G0Y3;A0AAD2T9E7	W1TS09;A0AAP6BP12;A0AAP2K7D5;A0A412PMP3;E6IYG9;A0A4V6L7I4;I0SFM4;A0AAN4P8W5;A0A448AKQ2;A0A2T0G0Y3;A0AAD2T9E7	Oligopeptide transport system permease;ABC transporter permease;	Q615_SPAC00127G0061;SFH28_05750;	tr|W1TS09|W1TS09_STRAP Oligopeptide transport system permease OS=Streptococcus anginosus DORA_7 OX=1403946 GN=Q615_SPAC00127G0061 PE=3 SV=1;tr|A0AAP6BP12|A0AAP6BP12_STRAP ABC transporter permease OS=Streptococcus anginosus OX=1328 GN=SFH28_05750 PE=4 SV=1;	11	11	11	11	24.3	55.808	498	115.47	22	9	8	7	9	8	7	9	8	7	22.7	16.9	16.9	1374000000	635010000	391630000	347380000	59529000	26175000	17801000	15552000
W1TV66;A0A412PMJ3;I0SHV1;E6IZP6;A0AAP6BQ25;A0A3E5D7A5;A0AAN4P730;A0AAP2P0F8;A0AAD2T6X3;A0A2T0G5B3	W1TV66;A0A412PMJ3;I0SHV1;E6IZP6;A0AAP6BQ25;A0A3E5D7A5;A0AAN4P730;A0AAP2P0F8;A0AAD2T6X3;A0A2T0G5B3	ATP-dependent Clp protease ATP-binding subunit ClpX	clpX;	tr|W1TV66|W1TV66_STRAP ATP-dependent Clp protease ATP-binding subunit ClpX OS=Streptococcus anginosus DORA_7 OX=1403946 GN=clpX PE=3 SV=1;tr|A0A412PMJ3|A0A412PMJ3_STRAP ATP-dependent Clp protease ATP-binding subunit ClpX OS=Streptococcus anginosus OX=1328	10	12	12	12	36.3	45.718	410	114.67	27	11	7	5	11	7	5	11	7	5	33.2	21.7	16.8	746180000	412310000	166770000	167110000	23614000	11796000	5882500	5935900
W1TSV7;A0AAP6BR27;A0A2I1UVK2;A0AAN4T567	W1TSV7;A0AAP6BR27;A0A2I1UVK2;A0AAN4T567	Galactose-6-phosphate isomerase subunit LacB	lacB	tr|W1TSV7|W1TSV7_STRAP Galactose-6-phosphate isomerase subunit LacB OS=Streptococcus anginosus DORA_7 OX=1403946 GN=lacB PE=3 SV=1;tr|A0AAP6BR27|A0AAP6BR27_STRAP Galactose-6-phosphate isomerase subunit LacB OS=Streptococcus anginosus OX=1328 GN=lacB PE=4 S	4	5	5	5	31	19.107	171	114.63	11	5	3	4	5	3	4	5	3	4	31	17.5	25.7	436680000	188680000	109370000	138630000	39698000	17152000	9942700	12603000
W1TSM1;A0A413KL04;A0AAP6BPP9;A0A2T0G6L5;I0SAK6;A0AAP2K7P0;A0AAN4P9X6;E6J1V3;A0A4V6L1U8;A0A3S4NKD4;A0AAD2YBL0	W1TSM1;A0A413KL04;A0AAP6BPP9;A0A2T0G6L5;I0SAK6;A0AAP2K7P0;A0AAN4P9X6;E6J1V3;A0A4V6L1U8;A0A3S4NKD4	Peptidase family M13;Endopeptidase;	Q615_SPAC00126G0067;DWX18_10055;	tr|W1TSM1|W1TSM1_STRAP Peptidase family M13 OS=Streptococcus anginosus DORA_7 OX=1403946 GN=Q615_SPAC00126G0067 PE=3 SV=1;tr|A0A413KL04|A0A413KL04_STRAP Endopeptidase OS=Streptococcus anginosus OX=1328 GN=DWX18_10055 PE=3 SV=1;tr|A0AAP6BPP9|A0AAP6BPP9_STRA	11	7	7	7	17	71.729	631	114.49	38	6	5	3	6	5	3	6	5	3	14.7	10.9	5.9	147350000	83756000	40586000	23012000	2979300	1497800	875880	605580
A0A412PP30;W1TZB6;A0A0N9H4J9;H6V1V1;E6J0D6;I0SK81;A0AAP2P141;A0AAD2T6I7;A0A3S4P4W9;H6V1Y5;L0CUV1;L0CU66;L0CT45;L0CSU9;H6V1Y7;A0A0N9H4P3;H6V1V9;H6V1V2;A0A0N7EZI1;A0A0X7ZGU5;H6V1U6;H6V1U3;A0A1S6EKZ0;A0A1S6EKX6;A0A120H224;A0A109P3Q7;H6V1U7;A0A0N9H6Z6;A0A0N9H415;A0A0N9H405;A0A0N9GYB4;A0A0N7EZI7;A0A0X7ZKU7;A0A0X9DSS6;A0A109P170;A0A0N9H7G8;H6V1T0;A0A0X7ZKS9;A0A1S6EKZ2	A0A412PP30;W1TZB6;A0A0N9H4J9;H6V1V1;E6J0D6;I0SK81;A0AAP2P141;A0AAD2T6I7;A0A3S4P4W9;H6V1Y5;L0CUV1;L0CU66;L0CT45;L0CSU9;H6V1Y7;A0A0N9H4P3;H6V1V9;H6V1V2;A0A0N7EZI1;A0A0X7ZGU5;H6V1U6;H6V1U3;A0A1S6EKZ0;A0A1S6EKX6;A0A120H224;A0A109P3Q7;H6V1U7;A0A0N9H6Z6;A0A0N9H415;A0A0N9H405;A0A0N9GYB4;A0A0N7EZI7	Probable manganese-dependent inorganic pyrophosphatase	ppaC;	tr|A0A412PP30|A0A412PP30_STRAP Probable manganese-dependent inorganic pyrophosphatase OS=Streptococcus anginosus OX=1328 GN=ppaC PE=3 SV=1;tr|W1TZB6|W1TZB6_STRAP Probable manganese-dependent inorganic pyrophosphatase OS=Streptococcus anginosus DORA_7 OX=14	39	9	9	2	45.3	33.46	311	114.27	18	9	6	6	9	6	6	2	2	2	45.3	25.1	25.1	1259600000	727670000	197130000	334790000	49777000	24792000	9749500	15236000
W1U0A8;A0AAN4T511;A0A3S4QQM0;A0AAP6BNG8;A0A413KTF2;A0AAP2K796;E6J2D2;A0A2T0G2X7;I0S9P3;A0AAD2Y9P8;A0A4U9ZBP7	W1U0A8;A0AAN4T511;A0A3S4QQM0;A0AAP6BNG8;A0A413KTF2;A0AAP2K796;E6J2D2;A0A2T0G2X7;I0S9P3;A0AAD2Y9P8;A0A4U9ZBP7	Phenylalanine--tRNA ligase beta subunit;Phenylalanyl-tRNA synthetase beta subunit	pheT;ANG6_0535	tr|W1U0A8|W1U0A8_STRAP Phenylalanine--tRNA ligase beta subunit OS=Streptococcus anginosus DORA_7 OX=1403946 GN=pheT PE=3 SV=1;tr|A0AAN4T511|A0AAN4T511_STRAP Phenylalanyl-tRNA synthetase beta subunit OS=Streptococcus anginosus T5 OX=1163302 GN=ANG6_0535 PE=	11	12	12	12	20.2	87.323	801	114.15	45	10	4	8	10	4	8	10	4	8	18	5.6	13.1	180900000	107980000	12585000	60332000	3513100	1907400	279660	1326100
W1TLD0;E6J2R5;A0AAN4P7G8;A0AAD2T8T5;A0A0P0NAJ0;A0A4V0A081;A0AAP2P1L2;I0SID6	W1TLD0;E6J2R5;A0AAN4P7G8;A0AAD2T8T5;A0A0P0NAJ0;A0A4V0A081;A0AAP2P1L2	Large ribosomal subunit protein bL17;	rplQ;	tr|W1TLD0|W1TLD0_STRAP Large ribosomal subunit protein bL17 OS=Streptococcus anginosus DORA_7 OX=1403946 GN=rplQ PE=3 SV=1;tr|E6J2R5|E6J2R5_STRAP Large ribosomal subunit protein bL17 OS=Streptococcus anginosus F0211 OX=706437 GN=rplQ PE=3 SV=1;tr|A0AAN4P7G	8	6	6	6	48.4	14.563	128	113.74	9	6	4	5	6	4	5	6	4	5	48.4	38.3	38.3	1720600000	1015700000	336240000	368650000	170830000	95779000	36597000	38458000
W1TSP1;A0A413KRC3;I0SFK0;A0AAP6EMY3;A0A2T0G0X2;A0AAP2P0W9;A0AAN4P8T8;E6IYF6;A0AAD2YB08;A0A4U9ZRB7;A0A3S4M311;I0SFK4	W1TSP1;A0A413KRC3;I0SFK0;A0AAP6EMY3;A0A2T0G0X2;A0AAP2P0W9;A0AAN4P8T8;E6IYF6;A0AAD2YB08;A0A4U9ZRB7;A0A3S4M311	ABC transporter, ATP-binding protein;ABC transporter ATP-binding protein	Q615_SPAC00127G0049;DWX18_06570	tr|W1TSP1|W1TSP1_STRAP ABC transporter, ATP-binding protein OS=Streptococcus anginosus DORA_7 OX=1403946 GN=Q615_SPAC00127G0049 PE=4 SV=1;tr|A0A413KRC3|A0A413KRC3_STRAP ABC transporter ATP-binding protein OS=Streptococcus anginosus OX=1328 GN=DWX18_06570 P	12	12	12	12	24.7	65.121	588	112.29	38	10	10	8	10	10	8	10	10	8	21.4	21.6	16.5	347630000	95603000	131330000	120700000	8646100	2388900	3220900	3036300
W1TXI4;I0SE11;E6J3S8;A0AAN4P895;A0AAD2YA92;A0A0N7JDX2	W1TXI4;I0SE11;E6J3S8;A0AAN4P895;A0AAD2YA92;A0A0N7JDX2	Phosphocarrier protein HPr	Q615_SPAC00133G0015;ptsH	tr|W1TXI4|W1TXI4_STRAP Phosphocarrier protein HPr OS=Streptococcus anginosus DORA_7 OX=1403946 GN=Q615_SPAC00133G0015 PE=3 SV=1;tr|I0SE11|I0SE11_STRAP Phosphocarrier protein HPr OS=Streptococcus anginosus subsp. whileyi CCUG 39159 OX=1095729 GN=ptsH PE=3 S	6	3	3	3	39.1	8.9512	87	110.3	3	3	3	2	3	3	2	3	3	2	39.1	39.1	24.1	5604200000	2237200000	1739500000	1627400000	1852600000	745570000	564570000	542480000
W1TLF1;I0SIB6;E6J2S5;A0AAN4T4Z0;A0AAD2YAC3;A0A0P0NAI3	W1TLF1;I0SIB6;E6J2S5;A0AAN4T4Z0;A0AAD2YAC3;A0A0P0NAI3	Small ribosomal subunit protein uS5	rpsE	tr|W1TLF1|W1TLF1_STRAP Small ribosomal subunit protein uS5 OS=Streptococcus anginosus DORA_7 OX=1403946 GN=rpsE PE=3 SV=1;tr|I0SIB6|I0SIB6_STRAP Small ribosomal subunit protein uS5 OS=Streptococcus anginosus subsp. whileyi CCUG 39159 OX=1095729 GN=rpsE PE=	6	9	9	9	58.5	17.09	164	110.12	13	8	7	9	8	7	9	8	7	9	57.9	43.9	58.5	6784600000	2750000000	2056600000	1978000000	428570000	153830000	136660000	138080000
W1TTZ3;A0AAN4T647;A0A412PLF2;A0AAP6BQC2;A0A2T0FZ24;I0S626;E6J3N0;A0AAD2T7X5;A0A2T0FWI5	W1TTZ3;A0AAN4T647;A0A412PLF2;A0AAP6BQC2;A0A2T0FZ24;I0S626;E6J3N0;A0AAD2T7X5;A0A2T0FWI5	Transcription elongation factor GreA;Transcription elongation factor;	greA;ANG6_1494;	tr|W1TTZ3|W1TTZ3_STRAP Transcription elongation factor GreA OS=Streptococcus anginosus DORA_7 OX=1403946 GN=greA PE=3 SV=1;tr|A0AAN4T647|A0AAN4T647_STRAP Transcription elongation factor OS=Streptococcus anginosus T5 OX=1163302 GN=ANG6_1494 PE=4 SV=1;tr|A0A	9	4	4	4	49.4	17.49	160	108.95	9	3	3	4	3	3	4	3	3	4	38.8	31.2	49.4	203090000	124630000	29359000	49098000	14515000	7027600	3034200	4453200
W1TVR0;A0A412PMT7;A0A2T0G0T8;I0SFH8;A0AAP2P0N6;A0AAP6BPU2;A0AAN4PAF3;A0A3S4QQ21;E6J1S3;A0AAD2YAX3;A0A4U9ZQE2	W1TVR0;A0A412PMT7;A0A2T0G0T8;I0SFH8;A0AAP2P0N6;A0AAP6BPU2;A0AAN4PAF3;A0A3S4QQ21;E6J1S3;A0AAD2YAX3;A0A4U9ZQE2	Glutamyl-tRNA(Gln) amidotransferase subunit A	gatA	tr|W1TVR0|W1TVR0_STRAP Glutamyl-tRNA(Gln) amidotransferase subunit A OS=Streptococcus anginosus DORA_7 OX=1403946 GN=gatA PE=3 SV=1;tr|A0A412PMT7|A0A412PMT7_STRAP Glutamyl-tRNA(Gln) amidotransferase subunit A OS=Streptococcus anginosus OX=1328 GN=gatA PE=3	11	10	10	10	29.9	52.639	488	108.36	30	10	6	8	10	6	8	10	6	8	29.9	16.2	24	687260000	341340000	152780000	193140000	20570000	9297700	5092600	6180100
W1TZD5;I0SK83;A0AAN4P9V6;A0A448AIH2;A0A2I1UWV5;E6J0G0;A0AAD2T6V9;A0A4U9YE48;A0A0P0N734	W1TZD5;I0SK83;A0AAN4P9V6;A0A448AIH2;A0A2I1UWV5;E6J0G0;A0AAD2T6V9;A0A4U9YE48;A0A0P0N734	Large ribosomal subunit assembly factor BipA	bipA;	tr|W1TZD5|W1TZD5_STRAP Large ribosomal subunit assembly factor BipA OS=Streptococcus anginosus DORA_7 OX=1403946 GN=bipA PE=3 SV=1;tr|I0SK83|I0SK83_STRAP Large ribosomal subunit assembly factor BipA OS=Streptococcus anginosus subsp. whileyi CCUG 39159 OX=1	9	12	12	12	24.1	68.443	613	107.45	32	12	7	8	12	7	8	12	7	8	24.1	12.9	14.8	655130000	409550000	96501000	149070000	16792000	9929300	2565100	4297500
W1TRM5;I0SDX4;E6J3R3;A0AAP6BNK1;A0AAN4P874;A0AAD2YAL5;A0A412PNB5;A0A3S4LVY6;A0A2T0G1U4;A0A2T0FR84;A0AAP2K6H6	W1TRM5;I0SDX4;E6J3R3;A0AAP6BNK1;A0AAN4P874;A0AAD2YAL5;A0A412PNB5;A0A3S4LVY6;A0A2T0G1U4;A0A2T0FR84;A0AAP2K6H6	Flavodoxin;	Q615_SPAC00133G0032;HMPREF1043_1376;	tr|W1TRM5|W1TRM5_STRAP Flavodoxin OS=Streptococcus anginosus DORA_7 OX=1403946 GN=Q615_SPAC00133G0032 PE=3 SV=1;tr|I0SDX4|I0SDX4_STRAP Flavodoxin OS=Streptococcus anginosus subsp. whileyi CCUG 39159 OX=1095729 GN=HMPREF1043_1376 PE=3 SV=1;tr|E6J3R3|E6J3R3_	11	4	4	4	34.7	15.922	147	104.95	7	4	4	4	4	4	4	4	4	4	34.7	34.7	34.7	489170000	244190000	159190000	85798000	54368000	26167000	17098000	11102000
W1TW21;A0A412PNM3;A0AAP6BPV8;A0A2T0GA85;A0AAD2Y964;A0A3S4P530;A0AAP2P1M7;A0AAN4P9F0;A0A4U9Y8D4;I0SDK0;E6J0N4	W1TW21;A0A412PNM3;A0AAP6BPV8;A0A2T0GA85;A0AAD2Y964;A0A3S4P530;A0AAP2P1M7;A0AAN4P9F0;A0A4U9Y8D4;I0SDK0	ABC transporter, permease protein;ABC transporter permease subunit	Q615_SPAC00113G0472;DWX18_04550	tr|W1TW21|W1TW21_STRAP ABC transporter, permease protein OS=Streptococcus anginosus DORA_7 OX=1403946 GN=Q615_SPAC00113G0472 PE=3 SV=1;tr|A0A412PNM3|A0A412PNM3_STRAP ABC transporter permease subunit OS=Streptococcus anginosus OX=1328 GN=DWX18_04550 PE=3 SV	11	10	10	10	27.8	57.581	521	104.95	28	9	8	7	9	8	7	9	8	7	26.3	20.7	16.5	447150000	178180000	107180000	161800000	13994000	4957800	3661500	5374400
A0A412PKH7	A0A412PKH7	CsbD family protein	DWX18_10915	tr|A0A412PKH7|A0A412PKH7_STRAP CsbD family protein OS=Streptococcus anginosus OX=1328 GN=DWX18_10915 PE=3 SV=1	1	5	5	5	61.8	7.1969	68	103.75	5	5	5	4	5	5	4	5	5	4	61.8	61.8	48.5	6734500000	2920600000	2664300000	1149600000	1131200000	502850000	486260000	142090000
W1TTC2;A0A412PLK8;I0S840;A0AAP6BQB2;A0AAP2KAN1;A0AAN4P9A0;A0AAD2YAJ7;A0A4V6L908;A0A3S4QMV1;A0A2T0G4F0;E6IZA4	W1TTC2;A0A412PLK8;I0S840;A0AAP6BQB2;A0AAP2KAN1;A0AAN4P9A0;A0AAD2YAJ7;A0A4V6L908;A0A3S4QMV1;A0A2T0G4F0;E6IZA4	ATPase component of ABC transporter with duplicated ATPase protein;ATP-binding cassette domain-containing protein	Q615_SPAC00120G0012;	tr|W1TTC2|W1TTC2_STRAP ATPase component of ABC transporter with duplicated ATPase protein OS=Streptococcus anginosus DORA_7 OX=1403946 GN=Q615_SPAC00120G0012 PE=4 SV=1;tr|A0A412PLK8|A0A412PLK8_STRAP ATP-binding cassette domain-containing protein OS=Strepto	11	6	6	6	15.9	61.019	540	103.37	29	6	4	4	6	4	4	6	4	4	15.9	10	11.1	139880000	79028000	11938000	48918000	3024700	1917400	411660	695660
W1TYJ1;A0A413KRB5;I0SFM5;A0AAP2K7B8;A0AAN4PA28;A0AAD2T975;A0A418G6A6;A0A3S5E1N5;A0A2T0G0U5;E6J1S4	W1TYJ1;A0A413KRB5;I0SFM5;A0AAP2K7B8;A0AAN4PA28;A0AAD2T975;A0A418G6A6;A0A3S5E1N5;A0A2T0G0U5;E6J1S4	Aspartyl/glutamyl-tRNA(Asn/Gln) amidotransferase subunit B	gatB;	tr|W1TYJ1|W1TYJ1_STRAP Aspartyl/glutamyl-tRNA(Asn/Gln) amidotransferase subunit B OS=Streptococcus anginosus DORA_7 OX=1403946 GN=gatB PE=3 SV=1;tr|A0A413KRB5|A0A413KRB5_STRAP Aspartyl/glutamyl-tRNA(Asn/Gln) amidotransferase subunit B OS=Streptococcus angi	10	13	13	13	39.6	53.199	477	103.15	31	10	7	9	10	7	9	10	7	9	34	14.3	20.8	652760000	277430000	244080000	131250000	19095000	7130400	7873700	4090700
W1TWS4;I0SDE5;E6J0N7;A0AAP6BN30;A0AAP2KAE8;A0AAN4T5T1;A0AAD2T6H4;A0A413KHK9;A0A2T0GA46;A0A2T0G4K8	W1TWS4;I0SDE5;E6J0N7;A0AAP6BN30;A0AAP2KAE8;A0AAN4T5T1;A0AAD2T6H4;A0A413KHK9;A0A2T0GA46;A0A2T0G4K8	SPFH/Band 7/PHB protein;SPFH domain/Band 7 family protein	Q615_SPAC00113G0475;	tr|W1TWS4|W1TWS4_STRAP SPFH/Band 7/PHB protein OS=Streptococcus anginosus DORA_7 OX=1403946 GN=Q615_SPAC00113G0475 PE=4 SV=1;tr|I0SDE5|I0SDE5_STRAP SPFH domain/Band 7 family protein OS=Streptococcus anginosus subsp. whileyi CCUG 39159 OX=1095729 GN=HMPREF1	10	13	13	13	42.4	33.116	295	102.92	22	12	11	10	12	11	10	12	11	10	42.4	35.6	34.9	1607200000	590000000	474860000	542300000	59751000	18308000	17949000	23494000
W1U097;I0S9P0;A0AAN4P7Z8;A0AAD2T7P2;A0A2I1UVP0;A0A448AGR2;A0AAP6BP54;E6J2C3;A0A4U9ZBY8;A0A2T0G2W2	W1U097;I0S9P0;A0AAN4P7Z8;A0AAD2T7P2;A0A2I1UVP0;A0A448AGR2;A0AAP6BP54;E6J2C3;A0A4U9ZBY8;A0A2T0G2W2	Tagatose-6-phosphate kinase	Q615_SPAC00116G0005;pfkB	tr|W1U097|W1U097_STRAP Tagatose-6-phosphate kinase OS=Streptococcus anginosus DORA_7 OX=1403946 GN=Q615_SPAC00116G0005 PE=3 SV=1;tr|I0S9P0|I0S9P0_STRAP Tagatose-6-phosphate kinase OS=Streptococcus anginosus subsp. whileyi CCUG 39159 OX=1095729 GN=pfkB PE=3	10	8	8	8	38	32.599	303	101.26	20	7	4	5	7	4	5	7	4	5	35.3	13.2	18.8	412310000	185480000	89989000	136840000	19102000	8095500	4499400	6507000
A0AAP6BND3;A0AAP2K837;A0AAN4P953;A0A412PNH4;A0A2T0G3Y4;A0A4U9ZIP0;W1TS40;I0SDY8;A0A3S4P3N7;A0AAD2T868;E6J3V7	A0AAP6BND3;A0AAP2K837;A0AAN4P953;A0A412PNH4;A0A2T0G3Y4;A0A4U9ZIP0;W1TS40;I0SDY8;A0A3S4P3N7;A0AAD2T868;E6J3V7	DEAD/DEAH box helicase;	SFH28_03875;K1I51_05515;	tr|A0AAP6BND3|A0AAP6BND3_STRAP DEAD/DEAH box helicase OS=Streptococcus anginosus OX=1328 GN=SFH28_03875 PE=4 SV=1;tr|A0AAP2K837|A0AAP2K837_STRAP DEAD/DEAH box helicase OS=Streptococcus anginosus OX=1328 GN=K1I51_05515 PE=4 SV=1;tr|A0AAN4P953|A0AAN4P953_STR	11	7	7	7	17.8	58.509	518	101.21	25	7	7	7	7	7	7	7	7	7	17.8	17.8	17.8	658310000	242250000	214810000	201250000	25643000	9690200	7903000	8049900
W1TVT7;I0SFK8;E6IYG6;A0AAN4PAJ7;A0AAD2YB17;A0A412PMR5;A0A2T0FTW6;A0A0P0NAC6	W1TVT7;I0SFK8;E6IYG6;A0AAN4PAJ7;A0AAD2YB17;A0A412PMR5;A0A2T0FTW6;A0A0P0NAC6	Oligopeptide transport ATP-binding protein amiF;ABC transporter, ATP-binding protein	Q615_SPAC00127G0058;	tr|W1TVT7|W1TVT7_STRAP Oligopeptide transport ATP-binding protein amiF OS=Streptococcus anginosus DORA_7 OX=1403946 GN=Q615_SPAC00127G0058 PE=3 SV=1;tr|I0SFK8|I0SFK8_STRAP ABC transporter, ATP-binding protein OS=Streptococcus anginosus subsp. whileyi CCUG	8	9	9	9	36.2	34.87	307	101.16	16	9	5	6	9	5	6	9	5	6	36.2	13	20.8	875890000	508780000	185860000	181250000	51254000	28341000	11616000	11297000
W1TYR8;I0SBG0;A0AAN4P9I0;A0A412PPK8;E6IZ09;A0AAP6EMV2;A0AAP2P008;A0AAD2T8X9;A0A3S4QLZ4;A0A2T0G5Q5;A0A4U9YMF7	W1TYR8;I0SBG0;A0AAN4P9I0;A0A412PPK8;E6IZ09;A0AAP6EMV2;A0AAP2P008;A0AAD2T8X9;A0A3S4QLZ4;A0A2T0G5Q5;A0A4U9YMF7	dTDP-glucose 4,6-dehydratase	Q615_SPAC00113G0164;rfbB	tr|W1TYR8|W1TYR8_STRAP dTDP-glucose 4,6-dehydratase OS=Streptococcus anginosus DORA_7 OX=1403946 GN=Q615_SPAC00113G0164 PE=3 SV=1;tr|I0SBG0|I0SBG0_STRAP dTDP-glucose 4,6-dehydratase OS=Streptococcus anginosus subsp. whileyi CCUG 39159 OX=1095729 GN=rfbB PE	11	10	10	10	29.6	39.063	348	100.05	23	9	6	4	9	6	4	9	6	4	25.9	18.4	12.1	1160100000	569410000	365290000	225360000	45472000	20545000	15882000	9045100
W1U1E0;A0A412PPT8;A0AAP2P0X1;E6IYX3;A0AAD2YAW7;A0A4U9YPT6;A0A2T0G5M5;A0AAP6EM24;A0AAN4P835;A0A448AHQ0;I0SI27	W1U1E0;A0A412PPT8;A0AAP2P0X1;E6IYX3;A0AAD2YAW7;A0A4U9YPT6;A0A2T0G5M5;A0AAP6EM24;A0AAN4P835;A0A448AHQ0;I0SI27	Signal recognition particle receptor FtsY;	ftsY;	tr|W1U1E0|W1U1E0_STRAP Signal recognition particle receptor FtsY OS=Streptococcus anginosus DORA_7 OX=1403946 GN=ftsY PE=3 SV=1;tr|A0A412PPT8|A0A412PPT8_STRAP Signal recognition particle receptor FtsY OS=Streptococcus anginosus OX=1328 GN=ftsY PE=3 SV=1;tr	11	11	11	11	30.1	55.014	495	99.609	29	9	8	9	9	8	9	9	8	9	25.9	22	25.9	432250000	230180000	74980000	127080000	12290000	6308500	2184400	3797100
W1TW45;A0A412PPB8;A0AAP6BR53;E6J021;A0AAP2P0Q6;A0AAN4P9G0;A0AAD2T937;A0A4U9YIH5;A0A2T0G014;I0SB91;A0A3S4NJ01	W1TW45;A0A412PPB8;A0AAP6BR53;E6J021;A0AAP2P0Q6;A0AAN4P9G0;A0AAD2T937;A0A4U9YIH5;A0A2T0G014;I0SB91	Glucosamine-6-phosphate deaminase;	nagB;	tr|W1TW45|W1TW45_STRAP Glucosamine-6-phosphate deaminase OS=Streptococcus anginosus DORA_7 OX=1403946 GN=nagB PE=3 SV=1;tr|A0A412PPB8|A0A412PPB8_STRAP Glucosamine-6-phosphate deaminase OS=Streptococcus anginosus OX=1328 GN=nagB PE=3 SV=1;tr|A0AAP6BR53|A0AA	11	5	5	5	30.2	25.811	235	99.54	11	5	4	3	5	4	3	5	4	3	30.2	23	20	374670000	166540000	135510000	72616000	20986000	9919300	7169600	3896900
W1TW50;I0SBC3;A0AAP2K8C8;A0AAN4T5V9;A0A4U9YIY4;A0A448AI41;A0A0P0N7N9;E6J029;A0AAD2YAN0;A0A2T0FZY9	W1TW50;I0SBC3;A0AAP2K8C8;A0AAN4T5V9;A0A4U9YIY4;A0A448AI41;A0A0P0N7N9;E6J029;A0AAD2YAN0;A0A2T0FZY9	Carbamate kinase;	Q615_SPAC00113G0270;arcC;	tr|W1TW50|W1TW50_STRAP Carbamate kinase OS=Streptococcus anginosus DORA_7 OX=1403946 GN=Q615_SPAC00113G0270 PE=3 SV=1;tr|I0SBC3|I0SBC3_STRAP Carbamate kinase OS=Streptococcus anginosus subsp. whileyi CCUG 39159 OX=1095729 GN=arcC PE=3 SV=1;tr|A0AAP2K8C8|A0	10	9	9	9	46.3	33.559	315	99.092	17	9	6	4	9	6	4	9	6	4	46.3	28.9	16.5	2034700000	1041700000	469840000	523160000	71917000	38578000	12940000	20399000
W1TSA2;A0A412PMW2;A0AAN4PAE0;A0A0P0NAE6	W1TSA2;A0A412PMW2;A0AAN4PAE0;A0A0P0NAE6	Bacterial extracellular solute-binding protein, family 3;Amino acid ABC transporter substrate-binding protein	Q615_SPAC00127G0005;	tr|W1TSA2|W1TSA2_STRAP Bacterial extracellular solute-binding protein, family 3 OS=Streptococcus anginosus DORA_7 OX=1403946 GN=Q615_SPAC00127G0005 PE=4 SV=1;tr|A0A412PMW2|A0A412PMW2_STRAP Amino acid ABC transporter substrate-binding protein OS=Streptococc	4	11	11	1	43.4	30.442	274	98.949	19	10	7	7	10	7	7	1	1	1	39.8	26.3	28.8	1812400000	658090000	609450000	544870000	90329000	33335000	30612000	26382000
W1TSV1;I0SIC7;E6J2U3;A0AAP6BQG6;A0AAN4P7P5;A0AAD2T8H0;A0A412PN59;A0A2T0FYA9;W1TZ53	W1TSV1;I0SIC7;E6J2U3;A0AAP6BQG6;A0AAN4P7P5;A0AAD2T8H0;A0A412PN59;A0A2T0FYA9	Large ribosomal subunit protein uL3	rplC	tr|W1TSV1|W1TSV1_STRAP Large ribosomal subunit protein uL3 OS=Streptococcus anginosus DORA_7 OX=1403946 GN=rplC PE=3 SV=1;tr|I0SIC7|I0SIC7_STRAP Large ribosomal subunit protein uL3 OS=Streptococcus anginosus subsp. whileyi CCUG 39159 OX=1095729 GN=rplC PE=	9	4	4	4	25.5	22.213	208	97.656	12	4	4	3	4	4	3	4	4	3	25.5	25.5	21.6	1758600000	954830000	364480000	439310000	73282000	37385000	16525000	19372000
W1TWL4;A0A6G4MWZ5;A0A412PNN8;A0AAN4P8C5;A0A4U9YCK1;A0A3S4LX33;A0AAP2P1G8;A0A2T0GA04;E6J0J8;A0AAP6BPS5;I0SDF8;A0AAD2T6E8	W1TWL4;A0A6G4MWZ5;A0A412PNN8;A0AAN4P8C5;A0A4U9YCK1;A0A3S4LX33;A0AAP2P1G8;A0A2T0GA04;E6J0J8;A0AAP6BPS5;I0SDF8;A0AAD2T6E8	non-specific serine/threonine protein kinase	Q615_SPAC00113G0435;	tr|W1TWL4|W1TWL4_STRAP non-specific serine/threonine protein kinase OS=Streptococcus anginosus DORA_7 OX=1403946 GN=Q615_SPAC00113G0435 PE=4 SV=1;tr|A0A6G4MWZ5|A0A6G4MWZ5_STRAP non-specific serine/threonine protein kinase OS=Streptococcus anginosus OX=1328	12	12	12	12	28.2	67.729	624	96.1	32	11	10	9	11	10	9	11	10	9	26.3	23.4	22.9	746150000	279830000	285090000	181230000	20457000	7239600	8615000	4602900
W1TVN1;A0A412PPE4;I0SB37;A0A6G4MWL7;A0AAP2P018;A0AAP6EMW1;A0AAN4P963;A0A3S4NIX1;E6IZW8;A0AAD2T9E3;A0A4U9YP99;A0A2T0G5U0	W1TVN1;A0A412PPE4;I0SB37;A0A6G4MWL7;A0AAP2P018;A0AAP6EMW1;A0AAN4P963;A0A3S4NIX1;E6IZW8;A0AAD2T9E3;A0A4U9YP99	Glucose-1-phosphate adenylyltransferase, GlgD subunit;Glucose-1-phosphate adenylyltransferase subunit GlgD	Q615_SPAC00113G0196;	tr|W1TVN1|W1TVN1_STRAP Glucose-1-phosphate adenylyltransferase, GlgD subunit OS=Streptococcus anginosus DORA_7 OX=1403946 GN=Q615_SPAC00113G0196 PE=3 SV=1;tr|A0A412PPE4|A0A412PPE4_STRAP Glucose-1-phosphate adenylyltransferase subunit GlgD OS=Streptococcus	12	11	11	11	30.9	42.87	379	95.716	19	10	8	7	10	8	7	10	8	7	28.2	17.7	16.6	539510000	230200000	128660000	180650000	24621000	9145300	6771700	8704200
W1TVA3;A0AAN4P7Y8;A0A412PPU3;E6IYV3;A0AAP6BPI1;A0A4U9YPX7;A0A3S4P4J1;A0A2T0G5G3;I0SI38;A0AAP2P060;A0AAD2T8Z1	W1TVA3;A0AAN4P7Y8;A0A412PPU3;E6IYV3;A0AAP6BPI1;A0A4U9YPX7;A0A3S4P4J1;A0A2T0G5G3;I0SI38;A0AAP2P060;A0AAD2T8Z1	Ribonuclease J;Predicted hydrolase of the metallo-beta-lactamase superfamily	rnj;ANG6_0602	tr|W1TVA3|W1TVA3_STRAP Ribonuclease J OS=Streptococcus anginosus DORA_7 OX=1403946 GN=rnj PE=3 SV=1;tr|A0AAN4P7Y8|A0AAN4P7Y8_STRAP Predicted hydrolase of the metallo-beta-lactamase superfamily OS=Streptococcus anginosus T5 OX=1163302 GN=ANG6_0602 PE=4 SV=1	11	9	9	9	19.9	61.409	553	94.909	37	9	7	6	9	7	6	9	7	6	19.9	14.8	13.9	270600000	142850000	75064000	52686000	7313600	3860900	2028700	1423900
W1TWQ3;A0A412PNL7;I0SDL3;E6J0L7;A0AAP2P1H6;A0AAD2T6E9;A0A2T0GA31;A0A4U9YBB4;A0AAP6BN41;A0AAN4T5E1;A0A3S4P521	W1TWQ3;A0A412PNL7;I0SDL3;E6J0L7;A0AAP2P1H6;A0AAD2T6E9;A0A2T0GA31;A0A4U9YBB4;A0AAP6BN41;A0AAN4T5E1;A0A3S4P521	Nicotinate phosphoribosyltransferase	Q615_SPAC00113G0455;DWX18_04470	tr|W1TWQ3|W1TWQ3_STRAP Nicotinate phosphoribosyltransferase OS=Streptococcus anginosus DORA_7 OX=1403946 GN=Q615_SPAC00113G0455 PE=3 SV=1;tr|A0A412PNL7|A0A412PNL7_STRAP Nicotinate phosphoribosyltransferase OS=Streptococcus anginosus OX=1328 GN=DWX18_04470	11	9	9	9	23.3	55.196	486	94.514	29	8	6	8	8	6	8	8	6	8	20.8	15.6	20	618350000	300990000	92543000	224820000	19984000	9879600	3018800	7086000
W1TQK6;A0AAP2P166;A0AAD2T9W5;A0A2I1UT23;I0SLH5;A0AAN4T4W5;A0A4U9Y2U1;A0A3S4QSQ4;A0A0P0N6H7;E6J0Q4	W1TQK6;A0AAP2P166;A0AAD2T9W5;A0A2I1UT23;I0SLH5;A0AAN4T4W5;A0A4U9Y2U1;A0A3S4QSQ4;A0A0P0N6H7;E6J0Q4	Glutamate--ammonia ligase;Type I glutamate--ammonia ligase;	Q615_SPAC00135G0016;glnA;	tr|W1TQK6|W1TQK6_STRAP Glutamate--ammonia ligase OS=Streptococcus anginosus DORA_7 OX=1403946 GN=Q615_SPAC00135G0016 PE=3 SV=1;tr|A0AAP2P166|A0AAP2P166_STRAP Type I glutamate--ammonia ligase OS=Streptococcus anginosus OX=1328 GN=glnA PE=4 SV=1;tr|A0AAD2T9W	10	10	10	10	30.8	50.382	448	94.318	23	9	6	6	9	6	6	9	6	6	27.7	19.4	19.2	503840000	265180000	136310000	102340000	18098000	9494500	5008000	3595700
W1TS43;I0SHL4;E6IYM0;A0AAN4P9C6;A0AAD2T9V8;A0A0P0NAM6	W1TS43;I0SHL4;E6IYM0;A0AAN4P9C6;A0AAD2T9V8;A0A0P0NAM6	Large ribosomal subunit protein uL13	rplM	tr|W1TS43|W1TS43_STRAP Large ribosomal subunit protein uL13 OS=Streptococcus anginosus DORA_7 OX=1403946 GN=rplM PE=3 SV=1;tr|I0SHL4|I0SHL4_STRAP Large ribosomal subunit protein uL13 OS=Streptococcus anginosus subsp. whileyi CCUG 39159 OX=1095729 GN=rplM P	6	6	6	6	52	16.162	148	94.014	9	6	5	4	6	5	4	6	5	4	52	45.3	27.7	2450900000	2068800000	203640000	178490000	231650000	192770000	19046000	19832000
W1TVF4;A0AAP6EM62;A0AAN4T5Z1;A0A412PP85;A0A2T0FZX6;I0SJA5;E6J047;A0AAD2T921;A0A4U9YFK0;A0A3R8RYC1	W1TVF4;A0AAP6EM62;A0AAN4T5Z1;A0A412PP85;A0A2T0FZX6;I0SJA5;E6J047;A0AAD2T921;A0A4U9YFK0;A0A3R8RYC1	Large ribosomal subunit protein uL1;50S ribosomal protein L1;	rplA;	tr|W1TVF4|W1TVF4_STRAP Large ribosomal subunit protein uL1 OS=Streptococcus anginosus DORA_7 OX=1403946 GN=rplA PE=3 SV=1;tr|A0AAP6EM62|A0AAP6EM62_STRAP 50S ribosomal protein L1 OS=Streptococcus anginosus OX=1328 GN=rplA PE=4 SV=1;tr|A0AAN4T5Z1|A0AAN4T5Z1_	10	8	8	8	39.7	24.47	229	92.289	17	7	6	8	7	6	8	7	6	8	35.4	31.4	39.7	4149300000	1556500000	1117600000	1475300000	238190000	89041000	63782000	85367000
W1TUF4;A0A412PLR0;I0SD27;E6J1K9;A0AAN4P7K5;A0A0N7JE24;A0AAP2K8H3;A0AAD2Y9Y7	W1TUF4;A0A412PLR0;I0SD27;E6J1K9;A0AAN4P7K5;A0A0N7JE24;A0AAP2K8H3;A0AAD2Y9Y7	Small ribosomal subunit protein uS7;	rpsG;	tr|W1TUF4|W1TUF4_STRAP Small ribosomal subunit protein uS7 OS=Streptococcus anginosus DORA_7 OX=1403946 GN=rpsG PE=3 SV=1;tr|A0A412PLR0|A0A412PLR0_STRAP Small ribosomal subunit protein uS7 OS=Streptococcus anginosus OX=1328 GN=rpsG PE=3 SV=1;tr|I0SD27|I0SD	8	7	7	7	57.7	17.76	156	91.643	11	7	5	5	7	5	5	7	5	5	57.7	36.5	51.9	2200400000	1090300000	616430000	493650000	134330000	52810000	47666000	33858000
W1TLR9;I0SBL8;A0AAP6BS69;A0A448AJN3;A0A412PMX6;A0A2T0G4A7;A0AAP2P178;A0AAN4T5T3;E6IZ83;A0AAD2YAR1;A0A4V0A6V4	W1TLR9;I0SBL8;A0AAP6BS69;A0A448AJN3;A0A412PMX6;A0A2T0G4A7;A0AAP2P178;A0AAN4T5T3;E6IZ83;A0AAD2YAR1;A0A4V0A6V4	tRNA uridine 5-carboxymethylaminomethyl modification enzyme MnmG	mnmG;	tr|W1TLR9|W1TLR9_STRAP tRNA uridine 5-carboxymethylaminomethyl modification enzyme MnmG OS=Streptococcus anginosus DORA_7 OX=1403946 GN=mnmG PE=3 SV=1;tr|I0SBL8|I0SBL8_STRAP tRNA uridine 5-carboxymethylaminomethyl modification enzyme MnmG OS=Streptococcus	11	10	10	10	19.3	71.348	638	90.691	42	9	4	3	9	4	3	9	4	3	16.6	7.7	7.5	172930000	82792000	44473000	45665000	3395300	1686700	1058900	649720
W1TV53;A0A6G4MWG2;A0A413KSG6;I0SB80;A0AAN4P9E1;A0A2T0GC98;A0A2T0G5U1;A0A0P0N758;E6IZW7;A0AAD2YAH8;A0AAP2P0N2	W1TV53;A0A6G4MWG2;A0A413KSG6;I0SB80;A0AAN4P9E1;A0A2T0GC98;A0A2T0G5U1;A0A0P0N758;E6IZW7;A0AAD2YAH8;A0AAP2P0N2	Glucose-1-phosphate adenylyltransferase;	glgC;	tr|W1TV53|W1TV53_STRAP Glucose-1-phosphate adenylyltransferase OS=Streptococcus anginosus DORA_7 OX=1403946 GN=glgC PE=3 SV=1;tr|A0A6G4MWG2|A0A6G4MWG2_STRAP Glucose-1-phosphate adenylyltransferase OS=Streptococcus anginosus OX=1328 GN=glgC PE=3 SV=1;tr|A0A	11	9	9	9	30.5	41.892	380	90.662	16	7	5	5	7	5	5	7	5	5	25.8	13.2	15	454580000	215610000	81080000	157890000	18070000	7402900	2602600	8064900
W1U292;A0A0P0N6X5;I0SHB7;E6J0H3;A0AAN4T5C6;A0AAD2Y9J3;A0A3S4P4Y9	W1U292;A0A0P0N6X5;I0SHB7;E6J0H3;A0AAN4T5C6;A0AAD2Y9J3;A0A3S4P4Y9	Ribosome hibernation promoting factor;	hpf;raiA;	tr|W1U292|W1U292_STRAP Ribosome hibernation promoting factor OS=Streptococcus anginosus DORA_7 OX=1403946 GN=hpf PE=3 SV=1;tr|A0A0P0N6X5|A0A0P0N6X5_STRAP Ribosome hibernation promoting factor OS=Streptococcus anginosus OX=1328 GN=raiA PE=3 SV=1;tr|I0SHB7|I	7	7	7	7	47.2	20.801	180	90.344	7	7	6	5	7	6	5	7	6	5	47.2	40	39.4	2096000000	938200000	496180000	661610000	212490000	95281000	51814000	65399000
W1TW77;A0A412PNX5;A0A2T0GAE4;I0SKG7;E6J115;A0AAP6BN67;A0AAP2KB96;A0AAN4T6A4;A0AAD2T6P1;A0A4V6L243;A0A3S4MFU6	W1TW77;A0A412PNX5;A0A2T0GAE4;I0SKG7;E6J115;A0AAP6BN67;A0AAP2KB96;A0AAN4T6A4;A0AAD2T6P1;A0A4V6L243;A0A3S4MFU6	Malonyl CoA-acyl carrier protein transacylase	Q615_SPAC00113G0537;	tr|W1TW77|W1TW77_STRAP Malonyl CoA-acyl carrier protein transacylase OS=Streptococcus anginosus DORA_7 OX=1403946 GN=Q615_SPAC00113G0537 PE=3 SV=1;tr|A0A412PNX5|A0A412PNX5_STRAP Malonyl CoA-acyl carrier protein transacylase OS=Streptococcus anginosus OX=13	11	8	8	8	27.9	33.271	308	88.446	18	8	2	6	8	2	6	8	2	6	27.9	7.1	22.7	295320000	171490000	28262000	95561000	15970000	9091300	1570100	5308900
W1U1X8;I0SJC8;A0AAP6BMX0;A0A413KIS5;A0A2T0FZZ3;E6J039;A0AAN4P9Z1;A0AAD2T929;A0A4U9YJ85;A0A448AI61	W1U1X8;I0SJC8;A0AAP6BMX0;A0A413KIS5;A0A2T0FZZ3;E6J039;A0AAN4P9Z1;A0AAD2T929;A0A4U9YJ85;A0A448AI61	DNA polymerase III, delta subunit	Q615_SPAC00113G0283;	tr|W1U1X8|W1U1X8_STRAP DNA polymerase III, delta subunit OS=Streptococcus anginosus DORA_7 OX=1403946 GN=Q615_SPAC00113G0283 PE=4 SV=1;tr|I0SJC8|I0SJC8_STRAP DNA polymerase III, delta subunit OS=Streptococcus anginosus subsp. whileyi CCUG 39159 OX=1095729	10	2	2	2	9	39.576	345	88.055	25	2	1	1	2	1	1	2	1	1	9	4.1	4.1	15928000	10965000	1257600	3705600	312470	113930	50305	148230
W1TQV2;A0A6G4MW13	W1TQV2;A0A6G4MW13	CNA-B domain-containing protein (Fragment);Cna B-type domain-containing protein	Q615_SPAC00134G0061;	tr|W1TQV2|W1TQV2_STRAP CNA-B domain-containing protein (Fragment) OS=Streptococcus anginosus DORA_7 OX=1403946 GN=Q615_SPAC00134G0061 PE=4 SV=1;tr|A0A6G4MW13|A0A6G4MW13_STRAP Cna B-type domain-containing protein OS=Streptococcus anginosus OX=1328 GN=G5T13_	2	6	6	6	9.2	86.356	792	87.606	43	6	3	3	6	3	3	6	3	3	9.2	5.2	4.8	192580000	93097000	27029000	72456000	4478700	2165100	628580	1685000
W1TVI3;A0AAD2T8Z4;A0A2I1UXK5;A0AAN4P939;E6IYZ0;A0A4U9YP75;I0SBB1;A0AAP6ENT8;A0AAP2P0P5;A0A3S4MFA3	W1TVI3;A0AAD2T8Z4;A0A2I1UXK5	ABC transporter domain-containing protein;ABC transporter, ATP-binding protein	Q615_SPAC00113G0151;	tr|W1TVI3|W1TVI3_STRAP ABC transporter domain-containing protein OS=Streptococcus anginosus DORA_7 OX=1403946 GN=Q615_SPAC00113G0151 PE=3 SV=1;tr|A0AAD2T8Z4|A0AAD2T8Z4_STRAP ABC transporter, ATP-binding protein OS=Streptococcus anginosus SK1138 OX=1161422	10	7	7	7	21.9	45.507	406	87.443	26	6	4	5	6	4	5	6	4	5	20	11.8	17.7	463890000	172490000	101550000	189850000	14191000	5593300	3269500	5327700
W1TUM9;I0SM42;A0AAN4P7Q6;A0A0P0N904;A0A3E5D6H2;A0A2T0G350;E6J2I0;A0AAD2Y9M3;A0A418G780	W1TUM9;I0SM42;A0AAN4P7Q6;A0A0P0N904;A0A3E5D6H2;A0A2T0G350;E6J2I0;A0AAD2Y9M3;A0A418G780	Phosphate-specific transport system accessory protein PhoU	Q615_SPAC00116G0067;	tr|W1TUM9|W1TUM9_STRAP Phosphate-specific transport system accessory protein PhoU OS=Streptococcus anginosus DORA_7 OX=1403946 GN=Q615_SPAC00116G0067 PE=3 SV=1;tr|I0SM42|I0SM42_STRAP Phosphate-specific transport system accessory protein PhoU OS=Streptococc	9	9	9	9	48.4	24.978	217	85.844	17	8	7	7	8	7	7	8	7	7	44.2	35.9	36.9	419580000	164090000	126530000	128960000	24342000	9312500	7443000	7586200
W1U1M6;A0A413KSL4;A0AAP6EM29;A0AAN4P929;A0A2T0G5Q2;I0SB65;E6IZ08;A0AAD2T8Z3;A0AAP2P0X6;A0A3S4LWR3;W1TYD3	W1U1M6;A0A413KSL4;A0AAP6EM29;A0AAN4P929;A0A2T0G5Q2;I0SB65;E6IZ08;A0AAD2T8Z3;A0AAP2P0X6;A0A3S4LWR3	UDP-glucose 4-epimerase;	Q615_SPAC00113G0163;galE;	tr|W1U1M6|W1U1M6_STRAP UDP-glucose 4-epimerase OS=Streptococcus anginosus DORA_7 OX=1403946 GN=Q615_SPAC00113G0163 PE=3 SV=1;tr|A0A413KSL4|A0A413KSL4_STRAP UDP-glucose 4-epimerase OS=Streptococcus anginosus OX=1328 GN=galE PE=3 SV=1;tr|A0AAP6EM29|A0AAP6EM2	11	10	10	10	42.5	37.47	339	85.676	17	10	2	3	10	2	3	10	2	3	42.5	8.3	12.4	289160000	163460000	37060000	88642000	14044000	7241700	1945600	4857000
I0SAK8;A0A3S4LY43;W1TWF2;A0AAP6BRL6;A0AAN4P9Y8;A0A412PL17;A0A2T0G6L2;E6J1V6;A0AAP2K730;A0AAD2YBC5;A0A4U9Y646;Q9L5X1	I0SAK8;A0A3S4LY43;W1TWF2;A0AAP6BRL6;A0AAN4P9Y8;A0A412PL17;A0A2T0G6L2;E6J1V6;A0AAP2K730;A0AAD2YBC5;A0A4U9Y646	Manganese ABC transporter substrate-binding lipoprotein;Putative metal ABC transporter substrate-binding lipoprotein	ssaB;	tr|I0SAK8|I0SAK8_STRAP Manganese ABC transporter substrate-binding lipoprotein OS=Streptococcus anginosus subsp. whileyi CCUG 39159 OX=1095729 GN=ssaB PE=3 SV=1;tr|A0A3S4LY43|A0A3S4LY43_STRAP Putative metal ABC transporter substrate-binding lipoprotein OS=	12	6	6	6	25.9	34.55	309	85.325	17	4	2	3	4	2	3	4	2	3	19.1	5.5	14.9	542910000	178660000	192480000	171770000	30704000	9532100	11322000	9849400
W1TRF0;A0A412PLZ1;A0A2T0FR36;I0SE69;A0A3S4MTE6;A0A5N1GDJ0;A0AAP6BQN3;A0AAN4P896;A0AAD2T7F0;E6J208	W1TRF0;A0A412PLZ1;A0A2T0FR36;I0SE69;A0A3S4MTE6;A0A5N1GDJ0;A0AAP6BQN3;A0AAN4P896;A0AAD2T7F0;E6J208	Purine nucleoside phosphorylase DeoD-type;	deoD;	tr|W1TRF0|W1TRF0_STRAP Purine nucleoside phosphorylase DeoD-type OS=Streptococcus anginosus DORA_7 OX=1403946 GN=deoD PE=3 SV=1;tr|A0A412PLZ1|A0A412PLZ1_STRAP Purine nucleoside phosphorylase DeoD-type OS=Streptococcus anginosus OX=1328 GN=deoD PE=3 SV=1;tr	10	7	7	7	42.4	26.04	236	85.255	14	7	2	2	7	2	2	7	2	2	42.4	7.6	10.6	225460000	168900000	30211000	26354000	13610000	9569700	2157900	1882400
W1TUI8;A0A412PMK1;A0A2T0G5B4;A0AAP2K619;A0AAN4P773;E6IYP6;A0AAD2T7V5;A0A3S4MTY9;A0A4U9YSF6	W1TUI8;A0A412PMK1;A0A2T0G5B4;A0AAP2K619;A0AAN4P773	Gamma-glutamyl phosphate reductase;	proA;	tr|W1TUI8|W1TUI8_STRAP Gamma-glutamyl phosphate reductase OS=Streptococcus anginosus DORA_7 OX=1403946 GN=proA PE=3 SV=1;tr|A0A412PMK1|A0A412PMK1_STRAP Gamma-glutamyl phosphate reductase OS=Streptococcus anginosus OX=1328 GN=proA PE=3 SV=1;tr|A0A2T0G5B4|A0	9	10	10	10	36.7	45.119	420	85.186	24	8	6	6	8	6	6	8	6	6	30.7	16.4	16.4	463650000	318180000	59864000	85602000	9062400	3001300	2494400	3566700
W1TLU5;I0SIF2;E6J2T5;A0AAD2T8K8;A0A2I1UUX7;A0A0P0NB31;A0AAN4P7U9	W1TLU5;I0SIF2;E6J2T5;A0AAD2T8K8;A0A2I1UUX7;A0A0P0NB31;A0AAN4P7U9	Large ribosomal subunit protein uL29	rpmC	tr|W1TLU5|W1TLU5_STRAP Large ribosomal subunit protein uL29 OS=Streptococcus anginosus DORA_7 OX=1403946 GN=rpmC PE=3 SV=1;tr|I0SIF2|I0SIF2_STRAP Large ribosomal subunit protein uL29 OS=Streptococcus anginosus subsp. whileyi CCUG 39159 OX=1095729 GN=rpmC P	7	3	3	3	42.6	8.0754	68	85.019	4	3	3	3	3	3	3	3	3	3	42.6	42.6	42.6	3083400000	939390000	1193600000	950390000	770850000	234850000	298410000	237600000
W1TQW7;A0A412PNJ8;I0SDX6;A0AAP6BQ08;A0AAN4P8N8;A0AAD2T810;A0A2T0G1V5;A0A4U9ZHZ8;A0A3S4NI07;E6J3S4;A0AAP2P119	W1TQW7;A0A412PNJ8;I0SDX6;A0AAP6BQ08;A0AAN4P8N8;A0AAD2T810;A0A2T0G1V5;A0A4U9ZHZ8	Dipeptidase PepV;	Q615_SPAC00133G0019;pepV;	tr|W1TQW7|W1TQW7_STRAP Dipeptidase PepV OS=Streptococcus anginosus DORA_7 OX=1403946 GN=Q615_SPAC00133G0019 PE=4 SV=1;tr|A0A412PNJ8|A0A412PNJ8_STRAP Dipeptidase PepV OS=Streptococcus anginosus OX=1328 GN=pepV PE=4 SV=1;tr|I0SDX6|I0SDX6_STRAP Dipeptidase Pe	11	9	9	9	27.5	51.421	466	84.98	30	9	3	5	9	3	5	9	3	5	27.5	6	11.6	227470000	138070000	30903000	58500000	6884500	3955100	1030100	1899400
W1TSU7;I0SIB5;E6J2T8;A0AAN4T500;A0AAD2YAM6;A0A0P0NAL1;A0A3S4NK34	W1TSU7;I0SIB5;E6J2T8;A0AAN4T500;A0AAD2YAM6;A0A0P0NAL1;A0A3S4NK34	Large ribosomal subunit protein uL22	rplV	tr|W1TSU7|W1TSU7_STRAP Large ribosomal subunit protein uL22 OS=Streptococcus anginosus DORA_7 OX=1403946 GN=rplV PE=3 SV=1;tr|I0SIB5|I0SIB5_STRAP Large ribosomal subunit protein uL22 OS=Streptococcus anginosus subsp. whileyi CCUG 39159 OX=1095729 GN=rplV P	7	4	4	4	44.7	12.287	114	84.979	8	4	4	4	4	4	4	4	4	4	44.7	44.7	44.7	1581500000	865980000	253330000	462200000	152100000	87615000	23180000	41310000
W1TTV3;A0A413KHN4;A0AAP6BRZ8;I0S830;E6IZA0;A0AAN4P9H6;A0AAD2T8N9;A0A3S4NJT4;A0A2T0G4C4;A0A4V0A4V6	W1TTV3;A0A413KHN4;A0AAP6BRZ8;I0S830;E6IZA0;A0AAN4P9H6;A0AAD2T8N9;A0A3S4NJT4;A0A2T0G4C4;A0A4V0A4V6	Tryptophan--tRNA ligase;	trpS;	tr|W1TTV3|W1TTV3_STRAP Tryptophan--tRNA ligase OS=Streptococcus anginosus DORA_7 OX=1403946 GN=trpS PE=3 SV=1;tr|A0A413KHN4|A0A413KHN4_STRAP Tryptophan--tRNA ligase OS=Streptococcus anginosus OX=1328 GN=trpS PE=3 SV=1;tr|A0AAP6BRZ8|A0AAP6BRZ8_STRAP Tryptop	10	4	4	4	17.9	38.264	341	84.624	23	4	3	2	4	3	2	4	3	2	17.9	12.9	5.6	134850000	59409000	49402000	26041000	4753200	1555400	2065600	1132200
W1U2G1;A0AAP6BPJ6;A0A412PNQ8;A0A2T0GA28;E6J0L5;A0AAP2P1R0;A0AAN4T5G0;A0A3S4MFP8;I0SDL5;A0AAD2T6F3;A0A4U9YAF1	W1U2G1;A0AAP6BPJ6;A0A412PNQ8;A0A2T0GA28;E6J0L5;A0AAP2P1R0;A0AAN4T5G0;A0A3S4MFP8;I0SDL5;A0AAD2T6F3;A0A4U9YAF1	Aminopeptidase;Aminopeptidase C;	Q615_SPAC00113G0453;pepC;	tr|W1U2G1|W1U2G1_STRAP Aminopeptidase OS=Streptococcus anginosus DORA_7 OX=1403946 GN=Q615_SPAC00113G0453 PE=3 SV=1;tr|A0AAP6BPJ6|A0AAP6BPJ6_STRAP Aminopeptidase C OS=Streptococcus anginosus OX=1328 GN=pepC PE=4 SV=1;tr|A0A412PNQ8|A0A412PNQ8_STRAP Aminopep	11	8	8	8	21.1	50.514	445	83.861	26	8	6	7	8	6	7	8	6	7	21.1	14.4	19.6	622140000	255010000	179390000	187730000	22745000	9055800	6899800	6789300
W1TZ37;A0A412PLD6;A0AAN4T605;A0AAD2T9X0;A0AAP2P0V3;I0SGP8;E6J0U3;A0AAP6BR98;A0A4U9Y636;A0A3S4QSS1;A0A2T0G7S1	W1TZ37;A0A412PLD6;A0AAN4T605;A0AAD2T9X0;A0AAP2P0V3;I0SGP8;E6J0U3;A0AAP6BR98;A0A4U9Y636;A0A3S4QSS1	tRNA binding protein;DUF4479 domain-containing protein;	Q615_SPAC00126G0023;DWX18_09305;	tr|W1TZ37|W1TZ37_STRAP tRNA binding protein OS=Streptococcus anginosus DORA_7 OX=1403946 GN=Q615_SPAC00126G0023 PE=4 SV=1;tr|A0A412PLD6|A0A412PLD6_STRAP DUF4479 domain-containing protein OS=Streptococcus anginosus OX=1328 GN=DWX18_09305 PE=4 SV=1;tr|A0AAN4	11	6	6	6	33.7	22.865	208	83.415	10	6	4	5	6	4	5	6	4	5	33.7	19.7	28.8	272580000	183000000	36332000	53248000	23684000	14751000	3633200	5300500
W1TVY0;I0SJE2;A0AAN4T610;A0A0P0N7K1;E6J042;A0AAD2YAV0;A0A418G8R4;A0A2T0FZX2	W1TVY0;I0SJE2;A0AAN4T610;A0A0P0N7K1;E6J042;A0AAD2YAV0;A0A418G8R4;A0A2T0FZX2	Uridylate kinase;	pyrH;	tr|W1TVY0|W1TVY0_STRAP Uridylate kinase OS=Streptococcus anginosus DORA_7 OX=1403946 GN=pyrH PE=3 SV=1;tr|I0SJE2|I0SJE2_STRAP Uridylate kinase OS=Streptococcus anginosus subsp. whileyi CCUG 39159 OX=1095729 GN=pyrH PE=3 SV=1;tr|A0AAN4T610|A0AAN4T610_STRAP	8	5	5	5	32.1	26.562	246	82.692	13	5	3	4	5	3	4	5	3	4	32.1	15	23.2	558140000	199320000	181490000	177330000	38147000	11862000	13574000	12711000
W1TQ15;I0SIF5;E6J2S9;A0AAN4P945;A0A412PN66;A0A0P0NAP7;A0AAD2T8V3	W1TQ15;I0SIF5;E6J2S9;A0AAN4P945;A0A412PN66;A0A0P0NAP7;A0AAD2T8V3	Small ribosomal subunit protein uS8	rpsH	tr|W1TQ15|W1TQ15_STRAP Small ribosomal subunit protein uS8 OS=Streptococcus anginosus DORA_7 OX=1403946 GN=rpsH PE=3 SV=1;tr|I0SIF5|I0SIF5_STRAP Small ribosomal subunit protein uS8 OS=Streptococcus anginosus subsp. whileyi CCUG 39159 OX=1095729 GN=rpsH PE=	7	5	5	5	37.1	14.679	132	80.847	12	4	3	4	4	3	4	4	3	4	37.1	26.5	28	941290000	650720000	179560000	111000000	58176000	36864000	12062000	9249900
W1TV58;A0A413KSI7;A0AAN4T5S5;E6IZW2;A0AAD2YAN2;A0A2T0G5T4;I0SB39;A0AAP6BNT4;A0AAP2K891;A0A4U9YLU7;A0A3E5D7X8	W1TV58;A0A413KSI7	ABC transporter, ATP-binding protein;ATP-binding cassette domain-containing protein	Q615_SPAC00113G0202;	tr|W1TV58|W1TV58_STRAP ABC transporter, ATP-binding protein OS=Streptococcus anginosus DORA_7 OX=1403946 GN=Q615_SPAC00113G0202 PE=4 SV=1;tr|A0A413KSI7|A0A413KSI7_STRAP ATP-binding cassette domain-containing protein OS=Streptococcus anginosus OX=1328 GN=DW	11	8	8	8	29.3	33.497	297	80.439	21	7	5	7	7	5	7	7	5	7	25.9	17.5	26.9	548020000	304450000	100640000	142940000	24570000	13015000	4792200	6762400
A0A448AIG7;W1TVT2;A0A412PNL5;I0SHB5;A0AAP2KAW4;A0AAN4P9W9;E6J0H7;A0A4U9YD15;A0A2T0G0S4;A0AAD2T6T9;A0AAP6EM90	A0A448AIG7;W1TVT2;A0A412PNL5;I0SHB5;A0AAP2KAW4;A0AAN4P9W9;E6J0H7;A0A4U9YD15;A0A2T0G0S4;A0AAD2T6T9;A0AAP6EM90	Cysteine synthase;	cysK;Q615_SPAC00113G0412;	tr|A0A448AIG7|A0A448AIG7_STRAP Cysteine synthase OS=Streptococcus anginosus OX=1328 GN=cysK PE=3 SV=1;tr|W1TVT2|W1TVT2_STRAP Cysteine synthase OS=Streptococcus anginosus DORA_7 OX=1403946 GN=Q615_SPAC00113G0412 PE=3 SV=1;tr|A0A412PNL5|A0A412PNL5_STRAP Cyst	11	9	9	9	49.8	32.18	307	79.675	15	9	4	5	9	4	5	9	4	5	49.8	15.3	21.2	502750000	342880000	81769000	78096000	28624000	18183000	5423200	5018100
W1TW04;I0SB77;A0AAN4T5X0;A0AAD2T8Z8;A0A412PPA5;A0A3S4M1G1;A0A2T0G020;A0AAP6EML7;A0A4U9YK72;E6IZZ3	W1TW04;I0SB77;A0AAN4T5X0;A0AAD2T8Z8;A0A412PPA5;A0A3S4M1G1;A0A2T0G020;A0AAP6EML7;A0A4U9YK72;E6IZZ3	Cell division protein FtsX	Q615_SPAC00113G0225;	tr|W1TW04|W1TW04_STRAP Cell division protein FtsX OS=Streptococcus anginosus DORA_7 OX=1403946 GN=Q615_SPAC00113G0225 PE=3 SV=1;tr|I0SB77|I0SB77_STRAP Cell division protein FtsX OS=Streptococcus anginosus subsp. whileyi CCUG 39159 OX=1095729 GN=HMPREF1043_	10	6	6	6	26	34.311	308	79.581	18	5	5	5	5	5	5	5	5	5	20.5	19.2	19.2	838880000	276180000	279800000	282900000	45246000	13985000	15544000	15717000
W1U012;E6J314;A0AAD2T7A6;A0A6G4MYF2;A0A4U9Z020;A0A412PMB7;A0AAN4T4K7;I0SCV4;A0A448AH93;A0A2T0FXZ2;A0AAP6BML8;A0AAP2KA66;D6PVV9	W1U012;E6J314;A0AAD2T7A6;A0A6G4MYF2;A0A4U9Z020;A0A412PMB7;A0AAN4T4K7;I0SCV4;A0A448AH93;A0A2T0FXZ2;A0AAP6BML8	DNA gyrase subunit A;	gyrA;	tr|W1U012|W1U012_STRAP DNA gyrase subunit A OS=Streptococcus anginosus DORA_7 OX=1403946 GN=gyrA PE=3 SV=1;tr|E6J314|E6J314_STRAP DNA gyrase subunit A OS=Streptococcus anginosus F0211 OX=706437 GN=gyrA PE=3 SV=1;tr|A0AAD2T7A6|A0AAD2T7A6_STRAP DNA gyrase su	13	9	9	9	15.2	91.165	815	79.391	53	8	2	4	8	2	4	8	2	4	13.3	2.9	6.1	95611000	56295000	33381000	5934300	1568300	832240	629830	106210
W1TSP9;I0SFL2;E6IYG7;A0A2I1UTR6;A0A0P0N9Y1;A0AAN4P9A5;A0AAD2T9A1;A0A2T0GCT1	W1TSP9;I0SFL2;E6IYG7;A0A2I1UTR6;A0A0P0N9Y1;A0AAN4P9A5;A0AAD2T9A1;A0A2T0GCT1	Oligopeptide transport ATP-binding protein AmiE;Oligopeptide/dipeptide transporter, C-terminal domain protein	Q615_SPAC00127G0059;	tr|W1TSP9|W1TSP9_STRAP Oligopeptide transport ATP-binding protein AmiE OS=Streptococcus anginosus DORA_7 OX=1403946 GN=Q615_SPAC00127G0059 PE=3 SV=1;tr|I0SFL2|I0SFL2_STRAP Oligopeptide/dipeptide transporter, C-terminal domain protein OS=Streptococcus angin	8	8	8	8	25.9	39.702	355	79.077	23	7	4	5	7	4	5	7	4	5	22.8	10.4	13.2	519430000	324010000	134540000	60885000	18830000	10334000	5849600	2647200
W1U264;A0A6G4MX40;A0A412PP25;A0AAN4T573;A0A448AIC3;I0SK85;E6J0E0;A0A2T0G0L8;A0AAP2P1B7;A0AAD2Y9E5;A0A4V6L2L1	W1U264;A0A6G4MX40;A0A412PP25;A0AAN4T573;A0A448AIC3;I0SK85;E6J0E0;A0A2T0G0L8;A0AAP2P1B7;A0AAD2Y9E5;A0A4V6L2L1	PTS system, trehalose-specific IIBC component;PTS system trehalose-specific EIIBC component	Q615_SPAC00113G0373;	tr|W1U264|W1U264_STRAP PTS system, trehalose-specific IIBC component OS=Streptococcus anginosus DORA_7 OX=1403946 GN=Q615_SPAC00113G0373 PE=4 SV=1;tr|A0A6G4MX40|A0A6G4MX40_STRAP PTS system trehalose-specific EIIBC component OS=Streptococcus anginosus OX=13	11	9	9	9	16.6	71.774	670	78.628	20	8	7	7	8	7	7	8	7	7	15.4	10.7	11.6	1466100000	735740000	344730000	385670000	68914000	33888000	17237000	17789000
W1TL13;A0AAN4P7Q0;A0A2I1UUU0;I0SIE1;E6J2S1;A0AAP6BRD0;A0AAP2K8G3;A0AAD2YAH6;A0A418G5K9;A0A2T0G8P6	W1TL13;A0AAN4P7Q0;A0A2I1UUU0;I0SIE1;E6J2S1;A0AAP6BRD0;A0AAP2K8G3;A0AAD2YAH6;A0A418G5K9;A0A2T0G8P6	Adenylate kinase;	adk;ANG6_0308;	tr|W1TL13|W1TL13_STRAP Adenylate kinase OS=Streptococcus anginosus DORA_7 OX=1403946 GN=adk PE=3 SV=1;tr|A0AAN4P7Q0|A0AAN4P7Q0_STRAP Adenylate kinase OS=Streptococcus anginosus T5 OX=1163302 GN=ANG6_0308 PE=4 SV=1;tr|A0A2I1UUU0|A0A2I1UUU0_STRAP Adenylate k	10	8	8	8	46.2	23.72	212	78.625	11	7	4	5	7	4	5	7	4	5	46.2	29.7	35.4	285940000	133430000	55866000	96639000	17972000	6792400	3751400	7428100
W1TLB9;A0A413KH48;A0AAP6EN23;A0AAN4PBI8;A0A3S4NJW5;I0SBL3;A0AAP2KAN5;A0A2T0G494;E6IZ58;A0AAD2T8A6;A0A4V0A3P0	W1TLB9;A0A413KH48;A0AAP6EN23;A0AAN4PBI8;A0A3S4NJW5;I0SBL3;A0AAP2KAN5;A0A2T0G494;E6IZ58;A0AAD2T8A6;A0A4V0A3P0	Protein DltD;	Q615_SPAC00137G0127;dltD;	tr|W1TLB9|W1TLB9_STRAP Protein DltD OS=Streptococcus anginosus DORA_7 OX=1403946 GN=Q615_SPAC00137G0127 PE=3 SV=1;tr|A0A413KH48|A0A413KH48_STRAP Protein DltD OS=Streptococcus anginosus OX=1328 GN=dltD PE=3 SV=1;tr|A0AAP6EN23|A0AAP6EN23_STRAP D-alanyl-lipot	11	10	10	10	27.3	49.482	422	78.175	27	7	7	6	7	7	6	7	7	6	19	19.2	15.6	317260000	117750000	110030000	89469000	11209000	3820200	4075300	3313700
W1U1Z2;I0SJA2;E6J048;A0AAN4P9M1;A0AAD2T8U7;A0A0P0N6N1	W1U1Z2;I0SJA2;E6J048;A0AAN4P9M1;A0AAD2T8U7;A0A0P0N6N1	Large ribosomal subunit protein uL11	rplK	tr|W1U1Z2|W1U1Z2_STRAP Large ribosomal subunit protein uL11 OS=Streptococcus anginosus DORA_7 OX=1403946 GN=rplK PE=3 SV=1;tr|I0SJA2|I0SJA2_STRAP Large ribosomal subunit protein uL11 OS=Streptococcus anginosus subsp. whileyi CCUG 39159 OX=1095729 GN=rplK P	6	5	5	5	41.8	14.814	141	78.104	12	4	4	5	4	4	5	4	4	5	36.9	35.5	41.8	4688900000	2263800000	688040000	1737000000	366780000	171360000	51141000	144280000
W1TU83;A0A412PQL5;A0AAP6BPE0;I0S9N4;E6J2D8;A0A2T0G303;A0AAP2K8G2;A0AAN4P820;A0AAD2Y9W2;A0A4U9ZBC8;A0A3S4QQM9	W1TU83;A0A412PQL5;A0AAP6BPE0;I0S9N4;E6J2D8;A0A2T0G303	Efflux transporter, RND family, MFP subunit;Efflux RND transporter periplasmic adaptor subunit	Q615_SPAC00116G0023;	tr|W1TU83|W1TU83_STRAP Efflux transporter, RND family, MFP subunit OS=Streptococcus anginosus DORA_7 OX=1403946 GN=Q615_SPAC00116G0023 PE=3 SV=1;tr|A0A412PQL5|A0A412PQL5_STRAP Efflux RND transporter periplasmic adaptor subunit OS=Streptococcus anginosus OX	11	9	9	9	33.6	41.266	384	77.601	23	9	8	7	9	8	7	9	8	7	33.6	27.3	24	376070000	171930000	96752000	107380000	15175000	6660700	4123000	4390800
W1TZN3;A0A412PNU4;A0AAP6BPM5;A0A2T0GA58;A0AAN4P9Y3;E6J0W1;A0A448AIQ6;A0AAD2T6X2;A0A418G9G5;I0SKI0;A0AAP2KA79	W1TZN3;A0A412PNU4;A0AAP6BPM5;A0A2T0GA58;A0AAN4P9Y3;E6J0W1;A0A448AIQ6;A0AAD2T6X2;A0A418G9G5;I0SKI0;A0AAP2KA79	Penicillin-binding protein 2x;Penicillin-binding protein;	Q615_SPAC00113G0489;DWX18_04640;	tr|W1TZN3|W1TZN3_STRAP Penicillin-binding protein 2x OS=Streptococcus anginosus DORA_7 OX=1403946 GN=Q615_SPAC00113G0489 PE=3 SV=1;tr|A0A412PNU4|A0A412PNU4_STRAP Penicillin-binding protein OS=Streptococcus anginosus OX=1328 GN=DWX18_04640 PE=3 SV=1;tr|A0AA	11	10	10	10	18.1	82.437	751	77.293	41	9	6	8	9	6	8	9	6	8	16.9	10.1	13.4	310930000	131830000	63052000	116050000	7300500	2932200	1537900	2830400
W1TXP0;A0A6G4N044;A0A412PLP9;A0AAP6BQV1;A0AAN4T4W9;A0A2T0FZF6;I0SD81;E6J1J5;A0AAP2KAK6;A0AAD2T7M7;A0A418G5Q5;A0A3S4M2R0	W1TXP0;A0A6G4N044;A0A412PLP9;A0AAP6BQV1;A0AAN4T4W9;A0A2T0FZF6;I0SD81;E6J1J5;A0AAP2KAK6;A0AAD2T7M7;A0A418G5Q5;A0A3S4M2R0	Glycerol-3-phosphate dehydrogenase [NAD(P)+]	gpsA	tr|W1TXP0|W1TXP0_STRAP Glycerol-3-phosphate dehydrogenase [NAD(P)+] OS=Streptococcus anginosus DORA_7 OX=1403946 GN=gpsA PE=3 SV=1;tr|A0A6G4N044|A0A6G4N044_STRAP Glycerol-3-phosphate dehydrogenase [NAD(P)+] OS=Streptococcus anginosus OX=1328 GN=gpsA PE=3 S	12	9	9	9	37.6	37.074	338	77.066	23	9	3	7	9	3	7	9	3	7	37.6	10.4	27.5	470160000	291200000	30957000	147990000	18248000	11134000	1346000	5767800
W1TWK9;I0SKK3;E6J0P3;A0AAN4P9R0;A0A0P0N740;A0AAD2T6L0;A0A2T0GDM9	W1TWK9;I0SKK3;E6J0P3;A0AAN4P9R0;A0A0P0N740;A0AAD2T6L0;A0A2T0GDM9	Alkaline-shock protein;PF03780 family protein	Q615_SPAC00113G0481;HMPREF1043_1861	tr|W1TWK9|W1TWK9_STRAP Alkaline-shock protein OS=Streptococcus anginosus DORA_7 OX=1403946 GN=Q615_SPAC00113G0481 PE=3 SV=1;tr|I0SKK3|I0SKK3_STRAP PF03780 family protein OS=Streptococcus anginosus subsp. whileyi CCUG 39159 OX=1095729 GN=HMPREF1043_1861 PE=	7	3	3	3	42.1	12.985	121	76.655	4	3	2	2	3	2	2	3	2	2	42.1	24	24	289160000	158590000	72560000	58002000	54285000	30590000	10079000	13616000
W1U1P1;A0A412PPL1;A0AAP2P0X7;A0AAN4P9I8;I0SBG2;A0AAP6EM31;A0AAD2T9H3;A0A3S4MU43;A0A2T0G5S0;E6IZY4;A0A4U9YM84	W1U1P1;A0A412PPL1;A0AAP2P0X7;A0AAN4P9I8;I0SBG2;A0AAP6EM31;A0AAD2T9H3;A0A3S4MU43;A0A2T0G5S0;E6IZY4;A0A4U9YM84	ABC transporter, ATP-binding protein;ABC transporter ATP-binding protein	Q615_SPAC00113G0178;DWX18_02385	tr|W1U1P1|W1U1P1_STRAP ABC transporter, ATP-binding protein OS=Streptococcus anginosus DORA_7 OX=1403946 GN=Q615_SPAC00113G0178 PE=4 SV=1;tr|A0A412PPL1|A0A412PPL1_STRAP ABC transporter ATP-binding protein OS=Streptococcus anginosus OX=1328 GN=DWX18_02385 P	11	8	8	8	19.7	65.97	589	76.075	34	8	5	8	8	5	8	8	5	8	19.7	10.7	19.7	470200000	204290000	65463000	200440000	13536000	5844300	1925400	5765900
W1TZV8;A0AAP2P1W7;A0A413KIK0;A0A2T0G4D6;A0AAN4T5P5;A0A3S4QS82;I0S843;E6J2W4;A0AAP6BS90;A0AAD2YAF3;A0A4U9XUW0	W1TZV8;A0AAP2P1W7;A0A413KIK0;A0A2T0G4D6;A0AAN4T5P5;A0A3S4QS82;I0S843;E6J2W4;A0AAP6BS90;A0AAD2YAF3;A0A4U9XUW0	Beta sliding clamp;DNA polymerase III subunit beta;	Q615_SPAC00120G0003;dnaN;	tr|W1TZV8|W1TZV8_STRAP Beta sliding clamp OS=Streptococcus anginosus DORA_7 OX=1403946 GN=Q615_SPAC00120G0003 PE=3 SV=1;tr|A0AAP2P1W7|A0AAP2P1W7_STRAP DNA polymerase III subunit beta OS=Streptococcus anginosus OX=1328 GN=dnaN PE=4 SV=1;tr|A0A413KIK0|A0A413	11	7	7	7	23.5	42.047	378	75.072	22	5	3	7	5	3	7	5	3	7	18.3	9.5	23.5	244540000	130380000	23758000	90402000	10204000	5439100	1079900	3684500
W1TRR8;A0AAP6BS56;A0AAD2T6R4;A0A4U9ZID9;A0A412PLW2;A0A3S4LPY6;E6J207;I0SE10;A0A2T0G1Q3;A0AAP2P0L0;A0AAN4T591	W1TRR8;A0AAP6BS56;A0AAD2T6R4;A0A4U9ZID9;A0A412PLW2;A0A3S4LPY6;E6J207;I0SE10;A0A2T0G1Q3;A0AAP2P0L0;A0AAN4T591	Purine nucleoside phosphorylase;Purine-nucleoside phosphorylase;	Q615_SPAC00133G0072;SFH28_09860;	tr|W1TRR8|W1TRR8_STRAP Purine nucleoside phosphorylase OS=Streptococcus anginosus DORA_7 OX=1403946 GN=Q615_SPAC00133G0072 PE=3 SV=1;tr|A0AAP6BS56|A0AAP6BS56_STRAP Purine-nucleoside phosphorylase OS=Streptococcus anginosus OX=1328 GN=SFH28_09860 PE=4 SV=1;	11	7	7	7	44.6	28.52	269	74.255	13	5	2	4	5	2	4	5	2	4	37.5	10.4	17.5	205110000	68514000	11303000	125290000	11690000	1182900	869460	9637700
W1TUG8;A0A412PLR6;I0SD62;E6J1M5;A0AAN4P7M1;A0A2T0FZB7;A0A0N7JE26;A0AAD2T7U1;A0A4U9ZXS8	W1TUG8;A0A412PLR6;I0SD62;E6J1M5;A0AAN4P7M1;A0A2T0FZB7;A0A0N7JE26;A0AAD2T7U1;A0A4U9ZXS8	RNA-binding protein KhpB;	khpB;	tr|W1TUG8|W1TUG8_STRAP RNA-binding protein KhpB OS=Streptococcus anginosus DORA_7 OX=1403946 GN=khpB PE=3 SV=1;tr|A0A412PLR6|A0A412PLR6_STRAP RNA-binding protein KhpB OS=Streptococcus anginosus OX=1328 GN=khpB PE=3 SV=1;tr|I0SD62|I0SD62_STRAP RNA-binding p	9	6	6	6	22.6	38.702	345	73.938	21	6	3	3	6	3	3	6	3	3	22.6	11.6	13.3	151180000	47123000	77698000	26362000	7199200	2244000	3699900	1255400
W1TL30;A0AAP2KAH3;A0A2T0G8M4;A0A412PN73;I0SIG5;E6J2U2;A0AAP6BQG5;A0AAN4T503;A0A3S5E1X0;A0A2T0GD36;A0AAD2YAL2	W1TL30;A0AAP2KAH3;A0A2T0G8M4;A0A412PN73;I0SIG5;E6J2U2;A0AAP6BQG5;A0AAN4T503;A0A3S5E1X0;A0A2T0GD36;A0AAD2YAL2	Large ribosomal subunit protein uL4;50S ribosomal protein L4;	rplD;	tr|W1TL30|W1TL30_STRAP Large ribosomal subunit protein uL4 OS=Streptococcus anginosus DORA_7 OX=1403946 GN=rplD PE=3 SV=1;tr|A0AAP2KAH3|A0AAP2KAH3_STRAP 50S ribosomal protein L4 OS=Streptococcus anginosus OX=1328 GN=rplD PE=4 SV=1;tr|A0A2T0G8M4|A0A2T0G8M4_	11	7	7	7	41.5	22.256	207	73.854	13	6	6	7	6	6	7	6	6	7	38.2	33.3	41.5	6997100000	2740100000	1976500000	2280400000	456470000	177520000	134980000	143970000
W1U248;E6J0C7;A0AAP2K9P3;A0A2T0G0L1;A0A2I1UWX9;I0SK71;A0AAN4T5C1;A0AAD2T693	W1U248;E6J0C7;A0AAP2K9P3;A0A2T0G0L1;A0A2I1UWX9;I0SK71;A0AAN4T5C1;A0AAD2T693	Uracil phosphoribosyltransferase;	upp;	tr|W1U248|W1U248_STRAP Uracil phosphoribosyltransferase OS=Streptococcus anginosus DORA_7 OX=1403946 GN=upp PE=3 SV=1;tr|E6J0C7|E6J0C7_STRAP Uracil phosphoribosyltransferase OS=Streptococcus anginosus F0211 OX=706437 GN=upp PE=3 SV=1;tr|A0AAP2K9P3|A0AAP2K9	8	5	5	5	29.2	22.913	209	73.218	13	5	5	4	5	5	4	5	5	4	29.2	29.2	25.4	1824900000	809290000	463540000	552090000	112220000	45569000	32767000	33881000
W1TUN5;A0A412PQD8;I0SCP9;A0AAP2P0R5;A0AAD2T786;E6IZI9;A0AAP6BMP5;A0A3S4QQS5;A0A2T0GBR2;A0A2T0G375;A0AAN4T533	W1TUN5;A0A412PQD8;I0SCP9;A0AAP2P0R5;A0AAD2T786;E6IZI9;A0AAP6BMP5;A0A3S4QQS5;A0A2T0GBR2;A0A2T0G375;A0AAN4T533	GTPase Obg	obg;	tr|W1TUN5|W1TUN5_STRAP GTPase Obg OS=Streptococcus anginosus DORA_7 OX=1403946 GN=obg PE=3 SV=1;tr|A0A412PQD8|A0A412PQD8_STRAP GTPase Obg OS=Streptococcus anginosus OX=1328 GN=obg PE=3 SV=1;tr|I0SCP9|I0SCP9_STRAP GTPase Obg OS=Streptococcus anginosus subsp	11	10	10	10	25	48.282	436	72.394	27	8	8	6	8	8	6	8	8	6	19.3	20.9	14.7	310130000	126240000	99915000	83974000	11207000	4396000	3700600	3110100
W1TWF6;A0A412PKZ0;A0AAP6BPM9;A0AAP2P0X8;A0AAN4T5Z5;A0A2T0FX17;A0A448AKI7;E6J1V0;A0AAD2YB93;A0A4U9Y6X5	W1TWF6;A0A412PKZ0;A0AAP6BPM9;A0AAP2P0X8;A0AAN4T5Z5;A0A2T0FX17;A0A448AKI7;E6J1V0;A0AAD2YB93;A0A4U9Y6X5	Leucine--tRNA ligase;	leuS;	tr|W1TWF6|W1TWF6_STRAP Leucine--tRNA ligase OS=Streptococcus anginosus DORA_7 OX=1403946 GN=leuS PE=3 SV=1;tr|A0A412PKZ0|A0A412PKZ0_STRAP Leucine--tRNA ligase OS=Streptococcus anginosus OX=1328 GN=leuS PE=3 SV=1;tr|A0AAP6BPM9|A0AAP6BPM9_STRAP Leucine--tRNA	10	6	6	2	10.9	94.629	833	71.366	40	5	3	1	5	3	1	2	1	1	10	3.2	1.4	148980000	107360000	28728000	12895000	3330700	2290100	718200	322360
W1TRH7;A0A413KQI8;I0SC40;E6IZM6;A0AAP2P1L4;A0AAN4P8K7;A0AAD2T8M5;A0A4U9XZP4;A0A3S4QS60;A0A2T0G9D1;A0AAP6BRG1	W1TRH7;A0A413KQI8	Dihydroxyacetone kinase, L subunit;Dihydroxyacetone kinase subunit L	Q615_SPAC00130G0049;dhaL	tr|W1TRH7|W1TRH7_STRAP Dihydroxyacetone kinase, L subunit OS=Streptococcus anginosus DORA_7 OX=1403946 GN=Q615_SPAC00130G0049 PE=4 SV=1;tr|A0A413KQI8|A0A413KQI8_STRAP Dihydroxyacetone kinase subunit L OS=Streptococcus anginosus OX=1328 GN=dhaL PE=4 SV=1	11	5	5	5	42.5	20.604	193	71.186	12	4	0	2	4	0	2	4	0	2	36.3	0	15.5	132540000	129360000	0	3177300	3930300	3852500	0	77854
W1TZZ8;A0A0N7JDS0;E6J3E1;A0AAD2Y9S2;I0SIR7;A0AAN4T6E1	W1TZZ8;A0A0N7JDS0;E6J3E1;A0AAD2Y9S2;I0SIR7;A0AAN4T6E1	Small ribosomal subunit protein bS16;	rpsP;rpsP_1;	tr|W1TZZ8|W1TZZ8_STRAP Small ribosomal subunit protein bS16 OS=Streptococcus anginosus DORA_7 OX=1403946 GN=rpsP PE=3 SV=1;tr|A0A0N7JDS0|A0A0N7JDS0_STRAP Small ribosomal subunit protein bS16 OS=Streptococcus anginosus OX=1328 GN=rpsP_1 PE=3 SV=1;tr|E6J3E1|	6	2	2	2	32.2	10.286	90	71.134	4	2	2	2	2	2	2	2	2	2	32.2	32.2	32.2	1518700000	697650000	339150000	481860000	215310000	97034000	55447000	62825000
W1TVF7;A0A448AHM2;I0SHY1;A0AAN4P7J8;A0AAP6BQS0;A0A2T0G5C9;E6IYR5;A0AAD2T982;A0A4U9YSD5;A0AAP2K7N5	W1TVF7;A0A448AHM2;I0SHY1;A0AAN4P7J8;A0AAP6BQS0;A0A2T0G5C9;E6IYR5;A0AAD2T982;A0A4U9YSD5;A0AAP2K7N5	Putative pyruvate, phosphate dikinase regulatory protein	Q615_SPAC00113G0020;	tr|W1TVF7|W1TVF7_STRAP Putative pyruvate, phosphate dikinase regulatory protein OS=Streptococcus anginosus DORA_7 OX=1403946 GN=Q615_SPAC00113G0020 PE=3 SV=1;tr|A0A448AHM2|A0A448AHM2_STRAP Putative pyruvate, phosphate dikinase regulatory protein OS=Strepto	10	7	7	7	36.8	30.752	272	70.82	17	7	5	4	7	5	4	7	5	4	36.8	26.1	21	281790000	150460000	64012000	67316000	14132000	7601500	3537600	2993000
W1TSH1;A0AAN4PAW2;A0AAD2YA47;A0A412PNI5;A0A2T0FRE5;I0SE75;E6J451;A0AAP6BP32;A0A3S4MT72	W1TSH1;A0AAN4PAW2;A0AAD2YA47;A0A412PNI5;A0A2T0FRE5;I0SE75;E6J451;A0AAP6BP32;A0A3S4MT72	Efflux ABC transporter, permease protein;Uncharacterized protein	Q615_SPAC00129G0044;ANG6_1080	tr|W1TSH1|W1TSH1_STRAP Efflux ABC transporter, permease protein OS=Streptococcus anginosus DORA_7 OX=1403946 GN=Q615_SPAC00129G0044 PE=3 SV=1;tr|A0AAN4PAW2|A0AAN4PAW2_STRAP Uncharacterized protein OS=Streptococcus anginosus T5 OX=1163302 GN=ANG6_1080 PE=4	9	6	6	6	14.3	50.527	462	70.627	27	5	6	2	5	6	2	5	6	2	12.6	14.3	6.7	213380000	95793000	102830000	14765000	5135100	2171800	2840700	122640
I0SB73;E6IZ19;A0AAN4P952;A0AAD2T8X8;A0A413KSG0;A0A0P0N7G2;W1U1N5	I0SB73;E6IZ19;A0AAN4P952;A0AAD2T8X8;A0A413KSG0;A0A0P0N7G2;W1U1N5	Adenine phosphoribosyltransferase;	apt;	tr|I0SB73|I0SB73_STRAP Adenine phosphoribosyltransferase OS=Streptococcus anginosus subsp. whileyi CCUG 39159 OX=1095729 GN=apt PE=3 SV=1;tr|E6IZ19|E6IZ19_STRAP Adenine phosphoribosyltransferase OS=Streptococcus anginosus F0211 OX=706437 GN=apt PE=3 SV=1;t	7	7	7	7	45.3	18.739	170	70.595	11	7	3	5	7	3	5	7	3	5	45.3	15.9	34.7	467260000	261480000	125260000	80522000	38781000	20364000	11388000	7029400
A0AAP6BNW5;A0A413KLC4;W1TZP8;A0AAN4T666;A0AAD2T6T2;A0A4U9Y8V8;A0A448AIS2;E6J0Y6;A0AAP2K861;A0A2T0FYJ7;I0SKH4	A0AAP6BNW5;A0A413KLC4;W1TZP8;A0AAN4T666;A0AAD2T6T2;A0A4U9Y8V8;A0A448AIS2;E6J0Y6;A0AAP2K861;A0A2T0FYJ7;I0SKH4	Transcription termination factor NusA;Transcription termination/antitermination protein NusA	nusA	tr|A0AAP6BNW5|A0AAP6BNW5_STRAP Transcription termination factor NusA OS=Streptococcus anginosus OX=1328 GN=nusA PE=4 SV=1;tr|A0A413KLC4|A0A413KLC4_STRAP Transcription termination/antitermination protein NusA OS=Streptococcus anginosus OX=1328 GN=nusA PE=3	11	10	10	10	23.2	44.734	397	70.419	24	9	3	7	9	3	7	9	3	7	23.2	7.8	18.9	436280000	220110000	54778000	161390000	16952000	7945400	2282400	6724500
W1TQ46;A0A412PN37;A0AAD2YAI0;A0A4V0A3L0;A0AAN4P7Q5;A0A448AJW4;A0A0P0NB71;E6IZD1;I0S7M3	W1TQ46;A0A412PN37;A0AAD2YAI0;A0A4V0A3L0;A0AAN4P7Q5;A0A448AJW4;A0A0P0NB71;E6IZD1;I0S7M3	Anaerobic ribonucleoside-triphosphate reductase	Q615_SPAC00137G0054;	tr|W1TQ46|W1TQ46_STRAP Anaerobic ribonucleoside-triphosphate reductase OS=Streptococcus anginosus DORA_7 OX=1403946 GN=Q615_SPAC00137G0054 PE=4 SV=1;tr|A0A412PN37|A0A412PN37_STRAP Anaerobic ribonucleoside-triphosphate reductase OS=Streptococcus anginosus O	9	10	10	10	15.6	83.689	736	70.014	51	7	6	7	7	6	7	7	6	7	10.2	8.6	11.1	176800000	51873000	62937000	61988000	3466600	1017100	1234100	1215500
W1TUR0;A0A413KMS4;A0AAN4P7B2;A0A2T0FQF7;I0SD89;E6J1L8;A0A4V0A393;A0AAD2YA41;A0A0P0NAJ7	W1TUR0;A0A413KMS4;A0AAN4P7B2;A0A2T0FQF7;I0SD89;E6J1L8;A0A4V0A393;A0AAD2YA41;A0A0P0NAJ7	Ribosomal RNA small subunit methyltransferase A	rsmA	tr|W1TUR0|W1TUR0_STRAP Ribosomal RNA small subunit methyltransferase A OS=Streptococcus anginosus DORA_7 OX=1403946 GN=rsmA PE=3 SV=1;tr|A0A413KMS4|A0A413KMS4_STRAP Ribosomal RNA small subunit methyltransferase A OS=Streptococcus anginosus OX=1328 GN=rsmA	9	9	9	9	36.4	32.782	291	69.728	18	8	6	5	8	6	5	8	6	5	33	22.7	20.3	344180000	163610000	81832000	98740000	18722000	8867700	4546200	5308500
A0A412PKN2;A0A0P0N6A3	A0A412PKN2;A0A0P0N6A3	Phage protein	DWX18_10395;NCTC11062_00242	tr|A0A412PKN2|A0A412PKN2_STRAP Phage protein OS=Streptococcus anginosus OX=1328 GN=DWX18_10395 PE=4 SV=1;tr|A0A0P0N6A3|A0A0P0N6A3_STRAP Phage protein OS=Streptococcus anginosus OX=1328 GN=NCTC11062_00242 PE=4 SV=1	2	2	2	2	16.8	11.761	101	69.328	9	2	0	1	2	0	1	2	0	1	16.8	0	8.9	18916000	18916000	0	0	2101800	2101800	0	0
W1TY51;A0A412PMB9;A0AAP6EPB5;E6IZM7;I0SC61;A0AAP2K997;A0A4U9XY89;A0AAN4P8K9;A0A3E5D1P9;A0AAD2YA76;A0A2T0G9H9	W1TY51;A0A412PMB9;A0AAP6EPB5;E6IZM7;I0SC61;A0AAP2K997;A0A4U9XY89;A0AAN4P8K9;A0A3E5D1P9;A0AAD2YA76;A0A2T0G9H9	Dihydroxyacetone kinase, DhaK subunit;Dihydroxyacetone kinase subunit DhaK	Q615_SPAC00130G0050;	tr|W1TY51|W1TY51_STRAP Dihydroxyacetone kinase, DhaK subunit OS=Streptococcus anginosus DORA_7 OX=1403946 GN=Q615_SPAC00130G0050 PE=4 SV=1;tr|A0A412PMB9|A0A412PMB9_STRAP Dihydroxyacetone kinase subunit DhaK OS=Streptococcus anginosus OX=1328 GN=DWX18_07550	11	6	6	6	30.4	34.888	329	68.226	12	5	3	3	5	3	3	5	3	3	27.7	13.4	13.4	622700000	373440000	58453000	190800000	20745000	8221300	4463900	8059800
W1TZQ2;I0S638;E6J3M1;A0AAN4PA92;A0AAD2T7Z8;A0A4U9ZRK3;A0A448AFV5;A0A412PLE7;A0A0P0N968;A0AAP2P0Q7	W1TZQ2;I0S638;E6J3M1;A0AAN4PA92;A0AAD2T7Z8;A0A4U9ZRK3;A0A448AFV5;A0A412PLE7;A0A0P0N968;A0AAP2P0Q7	GTPase Der	der;engA;	tr|W1TZQ2|W1TZQ2_STRAP GTPase Der OS=Streptococcus anginosus DORA_7 OX=1403946 GN=der PE=3 SV=1;tr|I0S638|I0S638_STRAP GTPase Der OS=Streptococcus anginosus subsp. whileyi CCUG 39159 OX=1095729 GN=engA PE=3 SV=1;tr|E6J3M1|E6J3M1_STRAP GTPase Der OS=Strepto	10	8	8	8	24.8	48.94	436	67.85	27	8	4	2	8	4	2	8	4	2	24.8	10.3	8	263470000	158610000	68154000	36714000	7404400	3575800	2524200	1304400
W1TQ07;I0SID5;E6J2R8;A0AAN4P7T5;A0AAD2T8D4;A0A0P0NA81	W1TQ07;I0SID5;E6J2R8;A0AAN4P7T5;A0AAD2T8D4;A0A0P0NA81	Small ribosomal subunit protein uS13	rpsM	tr|W1TQ07|W1TQ07_STRAP Small ribosomal subunit protein uS13 OS=Streptococcus anginosus DORA_7 OX=1403946 GN=rpsM PE=3 SV=1;tr|I0SID5|I0SID5_STRAP Small ribosomal subunit protein uS13 OS=Streptococcus anginosus subsp. whileyi CCUG 39159 OX=1095729 GN=rpsM P	6	7	7	7	54.5	13.405	121	67.493	9	7	5	6	7	5	6	7	5	6	54.5	31.4	40.5	1894000000	901690000	377400000	614870000	209000000	98743000	41933000	68319000
W1TWI3;I0SHB2;A0AAP6BN19;A0AAN4P8K3;A0A4V6L2H0;A0A413KQY5;A0A2T0G0P0;E6J0H0;A0AAD2T678;A0A3S4NJ72	W1TWI3;I0SHB2;A0AAP6BN19;A0AAN4P8K3;A0A4V6L2H0;A0A413KQY5;A0A2T0G0P0;E6J0H0;A0AAD2T678;A0A3S4NJ72	endopeptidase La;	Q615_SPAC00113G0405;HMPREF1043_0309;	tr|W1TWI3|W1TWI3_STRAP endopeptidase La OS=Streptococcus anginosus DORA_7 OX=1403946 GN=Q615_SPAC00113G0405 PE=3 SV=1;tr|I0SHB2|I0SHB2_STRAP endopeptidase La OS=Streptococcus anginosus subsp. whileyi CCUG 39159 OX=1095729 GN=HMPREF1043_0309 PE=3 SV=1;tr|A0	10	7	7	7	23.4	38.29	351	66.723	14	6	5	6	6	5	6	6	5	6	20.5	16.5	19.1	279990000	111970000	83737000	84279000	19493000	7998100	5724500	5770400
A0A413KTR9;A0A2T0G3D5;W1TUJ2;A0A6G4MW15;A0AAP6EN74;A0AAP2K7Z8;I0SM59;E6J2I6;A0AAN4T538;A0AAD2T764;A0A4U9Z448;A0A448AGP2	A0A413KTR9;A0A2T0G3D5;W1TUJ2;A0A6G4MW15;A0AAP6EN74;A0AAP2K7Z8;I0SM59;E6J2I6;A0AAN4T538;A0AAD2T764;A0A4U9Z448;A0A448AGP2	Putative ribose-phosphate pyrophosphokinase;	prs;	tr|A0A413KTR9|A0A413KTR9_STRAP Putative ribose-phosphate pyrophosphokinase OS=Streptococcus anginosus OX=1328 GN=prs PE=3 SV=1;tr|A0A2T0G3D5|A0A2T0G3D5_STRAP Putative ribose-phosphate pyrophosphokinase OS=Streptococcus anginosus OX=1328 GN=prs PE=3 SV=1;tr	12	7	7	7	29.8	34.907	319	66.703	18	7	4	5	7	4	5	7	4	5	29.8	13.8	21.9	634680000	306610000	144310000	183760000	32483000	14358000	8017000	10109000
W1TUR6;I0SHX6;A0AAD2T967;A0A2I1UY57;E6IYT6;A0AAN4T626	W1TUR6;I0SHX6;A0AAD2T967;A0A2I1UY57;E6IYT6;A0AAN4T626	Translation initiation factor IF-3	infC	tr|W1TUR6|W1TUR6_STRAP Translation initiation factor IF-3 OS=Streptococcus anginosus DORA_7 OX=1403946 GN=infC PE=3 SV=1;tr|I0SHX6|I0SHX6_STRAP Translation initiation factor IF-3 OS=Streptococcus anginosus subsp. whileyi CCUG 39159 OX=1095729 GN=infC PE=3	6	5	5	5	37.5	20.093	176	66.458	9	5	2	2	5	2	2	5	2	2	37.5	13.1	17.6	112860000	95801000	5162200	11898000	3345600	3131000	142770	71795
E6J210;A0A412PLY0;A0AAP6BR72;A0A2T0G1R8;W1TXP3;A0A4V6L698;A0AAN4P8E2;A0AAD2T7E2;A0A3S4QQI4;A0AAP2P0U5;I0SDX2	E6J210;A0A412PLY0;A0AAP6BR72;A0A2T0G1R8;W1TXP3;A0A4V6L698;A0AAN4P8E2;A0AAD2T7E2;A0A3S4QQI4;A0AAP2P0U5;I0SDX2	Arylsulfatase;LTA synthase family protein;	HMPREF0813_01298;DWX18_08315;	tr|E6J210|E6J210_STRAP Arylsulfatase OS=Streptococcus anginosus F0211 OX=706437 GN=HMPREF0813_01298 PE=3 SV=1;tr|A0A412PLY0|A0A412PLY0_STRAP LTA synthase family protein OS=Streptococcus anginosus OX=1328 GN=DWX18_08315 PE=3 SV=1;tr|A0AAP6BR72|A0AAP6BR72_ST	11	11	11	11	17.8	84.219	743	66.412	41	8	4	8	8	4	8	8	4	8	12.2	5.2	12	265020000	120980000	61152000	82887000	6327200	2814100	1491500	2021600
W1TUJ8;E6J2F2;A0AAD2Y9E3;A0A413KTH3;A0A2T0FXS4;I0S9N6;A0A448AGB1	W1TUJ8;E6J2F2;A0AAD2Y9E3;A0A413KTH3;A0A2T0FXS4;I0S9N6;A0A448AGB1	ABC transporter, ATP-binding protein	Q615_SPAC00116G0037;	tr|W1TUJ8|W1TUJ8_STRAP ABC transporter, ATP-binding protein OS=Streptococcus anginosus DORA_7 OX=1403946 GN=Q615_SPAC00116G0037 PE=4 SV=1;tr|E6J2F2|E6J2F2_STRAP ABC transporter, ATP-binding protein OS=Streptococcus anginosus F0211 OX=706437 GN=HMPREF0813_0	7	5	5	1	29.9	25.866	231	66.363	12	5	4	5	5	4	5	1	1	1	29.9	22.9	29.9	427720000	247190000	60019000	120510000	32313000	18611000	4439900	9261900
W1TXF1;A0AAP2K9D4;A0A412PQJ2	W1TXF1;A0AAP2K9D4;A0A412PQJ2	ABC transporter, solute-binding protein;Extracellular solute-binding protein	Q615_SPAC00134G0042;	tr|W1TXF1|W1TXF1_STRAP ABC transporter, solute-binding protein OS=Streptococcus anginosus DORA_7 OX=1403946 GN=Q615_SPAC00134G0042 PE=4 SV=1;tr|A0AAP2K9D4|A0AAP2K9D4_STRAP Extracellular solute-binding protein OS=Streptococcus anginosus OX=1328 GN=K1I51_060	3	5	5	5	16.9	46.348	419	66.232	24	5	2	4	5	2	4	5	2	4	16.9	6.4	14.3	260420000	139680000	53456000	67291000	10334000	5332800	2227300	2773500
W1TRW6;A0A413KQJ4;A0A448AJE1;A0AAP2K9K0;A0A4U9XXH2;A0A2T0G9E7;I0SC37;E6IZN0;A0AAD2T8C7;A0AAP6EN14;A0AAN4T5I0	W1TRW6;A0A413KQJ4;A0A448AJE1;A0AAP2K9K0;A0A4U9XXH2;A0A2T0G9E7;I0SC37;E6IZN0;A0AAD2T8C7	Adenylosuccinate lyase;	Q615_SPAC00130G0053;DWX18_07565;	tr|W1TRW6|W1TRW6_STRAP Adenylosuccinate lyase OS=Streptococcus anginosus DORA_7 OX=1403946 GN=Q615_SPAC00130G0053 PE=3 SV=1;tr|A0A413KQJ4|A0A413KQJ4_STRAP Adenylosuccinate lyase OS=Streptococcus anginosus OX=1328 GN=DWX18_07565 PE=3 SV=1;tr|A0A448AJE1|A0A4	11	9	9	9	25.8	49.535	431	66.214	32	9	5	5	9	5	5	9	5	5	25.8	11.4	13.5	138450000	74832000	30597000	33017000	3776200	1788200	956160	1031800
W1TVG5;A0A412PPZ3;I0SI19;A0AAP6EM16;A0AAP2K5Q2;A0AAN4PAR0;A0A448AHN8;A0A2T0G5D9	W1TVG5;A0A412PPZ3;I0SI19;A0AAP6EM16;A0AAP2K5Q2;A0AAN4PAR0;A0A448AHN8;A0A2T0G5D9	Elongation factor 4	lepA;	tr|W1TVG5|W1TVG5_STRAP Elongation factor 4 OS=Streptococcus anginosus DORA_7 OX=1403946 GN=lepA PE=3 SV=1;tr|A0A412PPZ3|A0A412PPZ3_STRAP Elongation factor 4 OS=Streptococcus anginosus OX=1328 GN=lepA PE=3 SV=1;tr|I0SI19|I0SI19_STRAP Elongation factor 4 OS=	8	7	7	1	18.6	67.645	607	66.149	35	7	5	5	7	5	5	1	1	0	18.6	12.7	11.5	405710000	133830000	135090000	136780000	9710100	2946700	2974700	3788600
W1TR20;I0SLI0;A0A413KLX7;A0A2T0G7U8;A0AAP6BQA6;A0A3S4NK91;E6J2Q4;A0AAP2K9H4;A0AAN4P7A4;A0AAD2T9W3;A0A4V6L1D5	W1TR20;I0SLI0;A0A413KLX7;A0A2T0G7U8;A0AAP6BQA6;A0A3S4NK91;E6J2Q4;A0AAP2K9H4;A0AAN4P7A4;A0AAD2T9W3;A0A4V6L1D5	Glutamate--tRNA ligase;	gltX;	tr|W1TR20|W1TR20_STRAP Glutamate--tRNA ligase OS=Streptococcus anginosus DORA_7 OX=1403946 GN=gltX PE=3 SV=1;tr|I0SLI0|I0SLI0_STRAP Glutamate--tRNA ligase OS=Streptococcus anginosus subsp. whileyi CCUG 39159 OX=1095729 GN=gltX PE=3 SV=1;tr|A0A413KLX7|A0A41	11	8	8	8	19.6	55.893	485	66.125	36	8	3	5	8	3	5	8	3	5	19.6	6.6	12	243490000	138370000	54555000	50567000	6185200	3265200	1515400	1404600
W1TTG4;I0SA12;A0AAN4PAJ8;A0A2I1UUG1;E6J1E5;A0AAD2YAY6;A0A6G4N011;A0A3S4MFV7;A0A2T0G754;A0A0P0NAS0;I0S8Y6;A0A4U9Z8M4;A0A412PNZ6;A0A4U9Y2P1;A0A412PL41;A0AAD2T9Y4	W1TTG4;I0SA12;A0AAN4PAJ8;A0A2I1UUG1;E6J1E5;A0AAD2YAY6;A0A6G4N011;A0A3S4MFV7;A0A2T0G754;A0A0P0NAS0	Single-stranded DNA-binding protein	Q615_SPAC00119G0024;	tr|W1TTG4|W1TTG4_STRAP Single-stranded DNA-binding protein OS=Streptococcus anginosus DORA_7 OX=1403946 GN=Q615_SPAC00119G0024 PE=3 SV=1;tr|I0SA12|I0SA12_STRAP Single-stranded DNA-binding protein OS=Streptococcus anginosus subsp. whileyi CCUG 39159 OX=1095	16	6	6	6	62.6	18.204	163	65.473	9	4	3	4	4	3	4	4	3	4	35	25.2	46	288450000	124640000	115040000	48772000	26377000	12221000	9546300	4610100
A0AAP2P0F9;A0A3S4QM04;A0A2T0G5T6;W1TYU4;A0A6G4MW89;A0AAN4P947;A0A412PPE6;I0SB29;A0AAP6BPL3;E6IZX0;A0A4U9YL73;A0AAD2YAQ8	A0AAP2P0F9;A0A3S4QM04;A0A2T0G5T6;W1TYU4;A0A6G4MW89;A0AAN4P947;A0A412PPE6;I0SB29;A0AAP6BPL3	Glycogen/starch/alpha-glucan phosphorylase;Alpha-1,4 glucan phosphorylase;	K1I51_01905;glgP;	tr|A0AAP2P0F9|A0AAP2P0F9_STRAP Glycogen/starch/alpha-glucan phosphorylase OS=Streptococcus anginosus OX=1328 GN=K1I51_01905 PE=4 SV=1;tr|A0A3S4QM04|A0A3S4QM04_STRAP Alpha-1,4 glucan phosphorylase OS=Streptococcus anginosus OX=1328 GN=glgP PE=3 SV=1;tr|A0A2	12	7	7	7	15	91.696	798	65.431	52	6	0	3	6	0	3	6	0	3	12.8	0	6.6	71466000	58539000	0	12927000	650820	577540	0	73280
A0AAP6BNP6;W1TV04;A0AAP2K648;A0A412PPK9;A0AAN4P9P8;A0A2T0G5Q0;A0A4V6L5F0;I0SHX4;A0A3S4M1B9;E6IYY7;A0AAD2T8Y4	A0AAP6BNP6;W1TV04;A0AAP2K648;A0A412PPK9;A0AAN4P9P8	Xaa-Pro peptidase family protein;Xaa-Pro dipeptidase;	SFH28_04900;Q615_SPAC00113G0147;	tr|A0AAP6BNP6|A0AAP6BNP6_STRAP Xaa-Pro peptidase family protein OS=Streptococcus anginosus OX=1328 GN=SFH28_04900 PE=4 SV=1;tr|W1TV04|W1TV04_STRAP Xaa-Pro dipeptidase OS=Streptococcus anginosus DORA_7 OX=1403946 GN=Q615_SPAC00113G0147 PE=4 SV=1;tr|A0AAP2K6	11	7	7	7	25	40.27	360	65.42	22	7	4	4	7	4	4	7	4	4	25	11.4	11.9	178190000	105270000	42934000	29985000	7379700	4065200	1951500	1363000
W1TR92;A0A412PLJ6	W1TR92;A0A412PLJ6	PTS system mannitol-specific EIICB component	Q615_SPAC00135G0004;	tr|W1TR92|W1TR92_STRAP PTS system mannitol-specific EIICB component OS=Streptococcus anginosus DORA_7 OX=1403946 GN=Q615_SPAC00135G0004 PE=4 SV=1;tr|A0A412PLJ6|A0A412PLJ6_STRAP PTS system mannitol-specific EIICB component OS=Streptococcus anginosus OX=1328	2	7	7	7	17.6	61.069	584	63.811	16	6	3	6	6	3	6	6	3	6	14.4	9.2	15.6	407080000	176050000	116360000	114680000	15459000	6724200	4418600	4316500
W1TLH1;I0SIE6;A0AAN4T4Z6;A0AAD2YAC7;A0A4V0A5Q2;A0A413KPE1;A0A2T0FS68;A0AAP6BPQ0;E6J2U1	W1TLH1;I0SIE6;A0AAN4T4Z6;A0AAD2YAC7;A0A4V0A5Q2;A0A413KPE1;A0A2T0FS68;A0AAP6BPQ0;E6J2U1	Large ribosomal subunit protein uL23	rplW	tr|W1TLH1|W1TLH1_STRAP Large ribosomal subunit protein uL23 OS=Streptococcus anginosus DORA_7 OX=1403946 GN=rplW PE=3 SV=1;tr|I0SIE6|I0SIE6_STRAP Large ribosomal subunit protein uL23 OS=Streptococcus anginosus subsp. whileyi CCUG 39159 OX=1095729 GN=rplW P	9	9	9	9	83.7	10.843	98	63.418	8	9	7	8	9	7	8	9	7	8	83.7	75.5	67.3	2782300000	1099500000	763670000	919220000	282170000	118470000	70456000	93246000
W1TS73;I0S608;A0AAP2KA44;A0A413KKF3;E6J457;A0A2T0G3Y0;A0AAP6BPV6;A0AAD2T894;A0AAN4T5R0;A0A3S4QL01;A0A4V6L7H1	W1TS73;I0S608;A0AAP2KA44;A0A413KKF3;E6J457;A0A2T0G3Y0;A0AAP6BPV6;A0AAD2T894;A0AAN4T5R0;A0A3S4QL01;A0A4V6L7H1	Negative regulator of genetic competence ClpC/MecB;ATP-dependent Clp protease ATP-binding subunit ClpE	Q615_SPAC00129G0050;	tr|W1TS73|W1TS73_STRAP Negative regulator of genetic competence ClpC/MecB OS=Streptococcus anginosus DORA_7 OX=1403946 GN=Q615_SPAC00129G0050 PE=3 SV=1;tr|I0S608|I0S608_STRAP ATP-dependent Clp protease ATP-binding subunit ClpE OS=Streptococcus anginosus su	11	9	8	8	13.7	84.759	759	63.356	49	9	3	7	8	2	6	8	2	6	13.7	4	11.1	523170000	205860000	95322000	221990000	10011000	3804400	1945300	4261000
W1TWE1;I0SDF1;A0AAN4P8M6;A0AAD2T6I0;A0A5N1G6Z8;A0A413KQV9;A0A0P0N7A3;A0A3E5D3M8;E6J0J9;A0AAP2P0M6	W1TWE1;I0SDF1;A0AAN4P8M6;A0AAD2T6I0;A0A5N1G6Z8;A0A413KQV9;A0A0P0N7A3;A0A3E5D3M8;E6J0J9;A0AAP2P0M6	protein-serine/threonine phosphatase	Q615_SPAC00113G0436;	tr|W1TWE1|W1TWE1_STRAP protein-serine/threonine phosphatase OS=Streptococcus anginosus DORA_7 OX=1403946 GN=Q615_SPAC00113G0436 PE=4 SV=1;tr|I0SDF1|I0SDF1_STRAP protein-serine/threonine phosphatase OS=Streptococcus anginosus subsp. whileyi CCUG 39159 OX=10	10	5	5	5	23.6	27.077	246	62.79	12	5	3	2	5	3	2	5	3	2	23.6	13.8	9.8	302460000	166700000	93407000	42348000	24507000	13194000	7783900	3529000
W1TX93;I0S9Z5;A0AAN4T663;A0AAD2T9B0;A0A2I1UUG3;A0A0P0NAW1;E6J1F3	W1TX93;I0S9Z5;A0AAN4T663;A0AAD2T9B0;A0A2I1UUG3;A0A0P0NAW1;E6J1F3	Alkaline shock protein;PF03780 family protein	Q615_SPAC00119G0011;HMPREF1043_2382	tr|W1TX93|W1TX93_STRAP Alkaline shock protein OS=Streptococcus anginosus DORA_7 OX=1403946 GN=Q615_SPAC00119G0011 PE=3 SV=1;tr|I0S9Z5|I0S9Z5_STRAP PF03780 family protein OS=Streptococcus anginosus subsp. whileyi CCUG 39159 OX=1095729 GN=HMPREF1043_2382 PE=	7	7	7	7	62.8	13.794	129	62.771	6	6	5	6	6	5	6	6	5	6	57.4	38	43.4	2120700000	1152000000	411340000	557390000	313240000	164760000	64090000	84386000
W1TVM6;A0A412PPJ8;E6IZX3;A0AAN4P965;A0AAD2T9D3;A0A448AHV5;A0A0P0N747;I0SB45	W1TVM6;A0A412PPJ8;E6IZX3;A0AAN4P965;A0AAD2T9D3;A0A448AHV5;A0A0P0N747;I0SB45	ATP synthase subunit b;	atpF;	tr|W1TVM6|W1TVM6_STRAP ATP synthase subunit b OS=Streptococcus anginosus DORA_7 OX=1403946 GN=atpF PE=3 SV=1;tr|A0A412PPJ8|A0A412PPJ8_STRAP ATP synthase subunit b OS=Streptococcus anginosus OX=1328 GN=atpF PE=3 SV=1;tr|E6IZX3|E6IZX3_STRAP ATP synthase subu	8	6	6	6	40.2	17.929	164	62.592	11	6	6	4	6	6	4	6	6	4	40.2	40.2	26.8	782260000	207290000	350320000	224650000	71115000	18845000	31847000	20423000
W1U0B2;I0SIY8;E6J3E0;A0AAD2Y9W5;A0A0P0N900;A0AAN4T6A3	W1U0B2;I0SIY8;E6J3E0;A0AAD2Y9W5;A0A0P0N900;A0AAN4T6A3	RNA-binding protein KhpA;	khpA;	tr|W1U0B2|W1U0B2_STRAP RNA-binding protein KhpA OS=Streptococcus anginosus DORA_7 OX=1403946 GN=khpA PE=3 SV=1;tr|I0SIY8|I0SIY8_STRAP RNA-binding protein KhpA OS=Streptococcus anginosus subsp. whileyi CCUG 39159 OX=1095729 GN=khpA PE=3 SV=1;tr|E6J3E0|E6J3E	6	3	3	3	55.7	8.9163	79	62.199	6	3	3	3	3	3	3	3	3	3	55.7	55.7	55.7	368430000	229680000	88776000	49979000	7864000	4311000	675860	2877100
A0A412PLT5;A0A6G4N167	A0A412PLT5	SEC10/PgrA surface exclusion domain-containing protein (Fragment)	DWX18_08150	tr|A0A412PLT5|A0A412PLT5_STRAP SEC10/PgrA surface exclusion domain-containing protein (Fragment) OS=Streptococcus anginosus OX=1328 GN=DWX18_08150 PE=4 SV=1	2	4	4	2	16.7	42.888	395	62.172	24	4	3	4	4	3	4	2	1	2	16.7	11.9	16.7	69913000	23458000	16882000	29573000	2643500	707910	703420	1232200
W1TW72;I0SJB1;A0AAN4P9U3;A0A6G4MWU7;A0A2T0FZZ9;A0A0P0N767;A0A3S4NJ15;E6J041;A0AAD2T934;A0A5N1G9D1	W1TW72;I0SJB1;A0AAN4P9U3;A0A6G4MWU7;A0A2T0FZZ9;A0A0P0N767;A0A3S4NJ15;E6J041;A0AAD2T934;A0A5N1G9D1	Ribosome-recycling factor;	frr;	tr|W1TW72|W1TW72_STRAP Ribosome-recycling factor OS=Streptococcus anginosus DORA_7 OX=1403946 GN=frr PE=3 SV=1;tr|I0SJB1|I0SJB1_STRAP Ribosome-recycling factor OS=Streptococcus anginosus subsp. whileyi CCUG 39159 OX=1095729 GN=frr PE=3 SV=1;tr|A0AAN4P9U3|A	10	6	6	6	44.3	20.61	185	61.581	13	6	5	6	6	5	6	6	5	6	44.3	31.4	44.3	593340000	319060000	110950000	163320000	35532000	17678000	7843500	10010000
A0A413KJ95;W1TTJ8;A0AAP6BQT5;A0AAN4T5E4;I0S4Y4;A0AAP2K9R9;A0A4U9ZXF7;A0A3S4QRY6;A0A2T0G714;E6J193;A0AAD2YB94	A0A413KJ95;W1TTJ8;A0AAP6BQT5;A0AAN4T5E4;I0S4Y4;A0AAP2K9R9;A0A4U9ZXF7;A0A3S4QRY6;A0A2T0G714;E6J193;A0AAD2YB94	Glutamate dehydrogenase;	DWX18_07850;Q615_SPAC00119G0064;	tr|A0A413KJ95|A0A413KJ95_STRAP Glutamate dehydrogenase OS=Streptococcus anginosus OX=1328 GN=DWX18_07850 PE=3 SV=1;tr|W1TTJ8|W1TTJ8_STRAP Glutamate dehydrogenase OS=Streptococcus anginosus DORA_7 OX=1403946 GN=Q615_SPAC00119G0064 PE=3 SV=1;tr|A0AAP6BQT5|A0	11	6	6	6	17.2	48.948	448	61.226	30	5	5	4	5	5	4	5	5	4	14.5	14.7	12.9	270660000	102820000	92401000	75442000	8565700	3205900	2845100	2514700
W1TR34;A0A413KGR5;E6J219;A0AAN4T583;A0AAD2T6R6;A0A2T0G1P7;A0A0N7JDW4;I0SDW8	W1TR34;A0A413KGR5;E6J219;A0AAN4T583;A0AAD2T6R6;A0A2T0G1P7;A0A0N7JDW4;I0SDW8	UPF0342 protein Q615_SPAC00133G0084;UPF0342 protein DWX18_08360;	Q615_SPAC00133G0084;DWX18_08360;	tr|W1TR34|W1TR34_STRAP UPF0342 protein Q615_SPAC00133G0084 OS=Streptococcus anginosus DORA_7 OX=1403946 GN=Q615_SPAC00133G0084 PE=3 SV=1;tr|A0A413KGR5|A0A413KGR5_STRAP UPF0342 protein DWX18_08360 OS=Streptococcus anginosus OX=1328 GN=DWX18_08360 PE=3 SV=1;	8	5	5	5	67	12.805	112	61.073	8	5	2	4	5	2	4	5	2	4	67	22.3	55.4	274450000	201780000	35149000	37514000	31517000	22669000	4393600	4454600
W1TS45;A0A412PM28;A0A3S4P5F0;A0AAN4T5G2;A0AAP6BPA5;A0AAP2K7W8;A0A2T0G9B1;E6J135;A0AAD2T8N7;A0A4U9XZ35;I0SC84	W1TS45;A0A412PM28;A0A3S4P5F0;A0AAN4T5G2;A0AAP6BPA5;A0AAP2K7W8;A0A2T0G9B1;E6J135;A0AAD2T8N7;A0A4U9XZ35;I0SC84	Bacterial extracellular solute-binding protein;Carbohydrate ABC transporter substrate-binding protein	Q615_SPAC00130G0027;	tr|W1TS45|W1TS45_STRAP Bacterial extracellular solute-binding protein OS=Streptococcus anginosus DORA_7 OX=1403946 GN=Q615_SPAC00130G0027 PE=4 SV=1;tr|A0A412PM28|A0A412PM28_STRAP Carbohydrate ABC transporter substrate-binding protein OS=Streptococcus angin	11	6	6	6	17.5	48.236	441	60.399	26	5	3	4	5	3	4	5	3	4	15.2	10	13.4	144010000	91320000	17847000	34839000	4568500	3034200	686420	847900
W1TQT9;A0A412PQI5;E6IZJ3;A0AAN4P877;A0A2T0G366;A0AAP2K8V0;A0A448AGP9;I0SCN4;A0AAP6BMR4;A0AAD2T726;A0A4U9Z4N2	W1TQT9;A0A412PQI5;E6IZJ3;A0AAN4P877;A0A2T0G366	Galactokinase	galK;	tr|W1TQT9|W1TQT9_STRAP Galactokinase OS=Streptococcus anginosus DORA_7 OX=1403946 GN=galK PE=3 SV=1;tr|A0A412PQI5|A0A412PQI5_STRAP Galactokinase OS=Streptococcus anginosus OX=1328 GN=galK PE=3 SV=1;tr|E6IZJ3|E6IZJ3_STRAP Galactokinase OS=Streptococcus angi	11	5	5	5	18.4	43.729	392	60.304	20	5	3	3	5	3	3	5	3	3	18.4	8.4	11.2	228900000	143920000	48448000	36530000	8035900	5039700	2026300	969920
W1TYR2;A0A412PMM2;A0AAP6BR22;A0A2T0G773;A0AAN4P8W9;A0AAP2K6U7;E6IYM1;A0AAD2T9R9;A0A4U9ZY33	W1TYR2;A0A412PMM2;A0AAP6BR22;A0A2T0G773;A0AAN4P8W9;A0AAP2K6U7;E6IYM1;A0AAD2T9R9;A0A4U9ZY33	DegV family protein;	Q615_SPAC00127G0102;DWX18_06310;	tr|W1TYR2|W1TYR2_STRAP DegV family protein OS=Streptococcus anginosus DORA_7 OX=1403946 GN=Q615_SPAC00127G0102 PE=4 SV=1;tr|A0A412PMM2|A0A412PMM2_STRAP DegV family protein OS=Streptococcus anginosus OX=1328 GN=DWX18_06310 PE=4 SV=1;tr|A0AAP6BR22|A0AAP6BR22	9	5	5	1	28.7	31.202	289	60.037	15	5	2	3	5	2	3	1	1	1	28.7	8.7	16.3	115600000	65270000	26515000	23815000	5872000	2640400	1767600	1464000
W1U1L3;A0A412PPI3	W1U1L3;A0A412PPI3	Arylsulfatase	Q615_SPAC00113G0148;DWX18_02540	tr|W1U1L3|W1U1L3_STRAP Arylsulfatase OS=Streptococcus anginosus DORA_7 OX=1403946 GN=Q615_SPAC00113G0148 PE=4 SV=1;tr|A0A412PPI3|A0A412PPI3_STRAP Arylsulfatase OS=Streptococcus anginosus OX=1328 GN=DWX18_02540 PE=4 SV=1	2	6	6	6	13.1	63.137	549	59.943	30	5	5	5	5	5	5	5	5	5	10.9	10.9	11.3	183530000	90111000	45884000	47532000	6117500	3003700	1529500	1584400
W1TSV0;A0A412PQN6;A0A2T0G1J3;A0AAP6BQJ5;A0AAP2K6N0;A0AAN4P8B6	W1TSV0;A0A412PQN6;A0A2T0G1J3;A0AAP6BQJ5;A0AAP2K6N0;A0AAN4P8B6	PTS system lactose-specific EIICB component	Q615_SPAC00123G0008;	tr|W1TSV0|W1TSV0_STRAP PTS system lactose-specific EIICB component OS=Streptococcus anginosus DORA_7 OX=1403946 GN=Q615_SPAC00123G0008 PE=4 SV=1;tr|A0A412PQN6|A0A412PQN6_STRAP PTS system lactose-specific EIICB component OS=Streptococcus anginosus OX=1328 G	6	8	8	8	13.7	61.598	568	59.906	19	8	7	8	8	7	8	8	7	8	13.7	12	13.7	6673900000	2113700000	1944000000	2616100000	347350000	110020000	101190000	136140000
W1TYT5;A0AAP2K723;A0AAN4T5M2;A0A448AHX6;A0A412PPI8;I0SBE6;A0AAP6EP39;E6IZY0;A0AAD2T8T8;A0A4U9YNE6;A0A2T0G5S7	W1TYT5;A0AAP2K723;A0AAN4T5M2;A0A448AHX6;A0A412PPI8;I0SBE6;A0AAP6EP39;E6IZY0;A0AAD2T8T8;A0A4U9YNE6;A0A2T0G5S7	UDP-N-acetylglucosamine 1-carboxyvinyltransferase	murA;	tr|W1TYT5|W1TYT5_STRAP UDP-N-acetylglucosamine 1-carboxyvinyltransferase OS=Streptococcus anginosus DORA_7 OX=1403946 GN=murA PE=3 SV=1;tr|A0AAP2K723|A0AAP2K723_STRAP UDP-N-acetylglucosamine 1-carboxyvinyltransferase OS=Streptococcus anginosus OX=1328 GN=m	11	5	5	5	16	45.936	426	59.747	22	4	3	2	4	3	2	4	3	2	13.8	10.1	5.9	122720000	48258000	40626000	33837000	5348100	2193500	1616500	1538000
E6J059;A0AAD2T8S1;A0A4U9YH56;A0A2T0FXE7;A0A448AI79;W1TWA2;I0SJ93;A0AAP6BNK9;A0AAP2K787;A0AAN4T608;A0A413KQ28	E6J059;A0AAD2T8S1;A0A4U9YH56;A0A2T0FXE7;A0A448AI79;W1TWA2;I0SJ93;A0AAP6BNK9;A0AAP2K787;A0AAN4T608;A0A413KQ28	Bifunctional protein GlmU;	glmU;	tr|E6J059|E6J059_STRAP Bifunctional protein GlmU OS=Streptococcus anginosus F0211 OX=706437 GN=glmU PE=3 SV=1;tr|A0AAD2T8S1|A0AAD2T8S1_STRAP Bifunctional protein GlmU OS=Streptococcus anginosus SK1138 OX=1161422 GN=glmU PE=3 SV=1;tr|A0A4U9YH56|A0A4U9YH56_S	11	6	6	6	22.2	49.445	459	59.679	20	6	4	5	6	4	5	6	4	5	22.2	10.7	18.3	222830000	111790000	53712000	57324000	9728700	4404200	2685600	2638900
W1TVU5;A0AAP2P0M3;A0AAN4P948;A0A413KSL6;E6IZ10;A0AAD2T9F4;A0A2T0GCC7;A0A2T0G5Q6;A0A0P0N8F8;I0SB53	W1TVU5;A0AAP2P0M3;A0AAN4P948;A0A413KSL6;E6IZ10;A0AAD2T9F4;A0A2T0GCC7;A0A2T0G5Q6;A0A0P0N8F8;I0SB53	dTDP-4-dehydrorhamnose 3,5-epimerase;dTDP-4-dehydrorhamnose 3,5-epimerase family protein	Q615_SPAC00113G0165;	tr|W1TVU5|W1TVU5_STRAP dTDP-4-dehydrorhamnose 3,5-epimerase OS=Streptococcus anginosus DORA_7 OX=1403946 GN=Q615_SPAC00113G0165 PE=4 SV=1;tr|A0AAP2P0M3|A0AAP2P0M3_STRAP dTDP-4-dehydrorhamnose 3,5-epimerase family protein OS=Streptococcus anginosus OX=1328	10	6	6	6	49.7	22.362	197	59.486	12	6	3	3	6	3	3	6	3	3	49.7	17.8	20.8	163980000	90824000	47170000	25990000	12653000	6556200	3930800	2165800
W1TR68;A0A412PQG3;A0A3S4MER5;A0AAP2K9Y3	W1TR68;A0A412PQG3;A0A3S4MER5;A0AAP2K9Y3	Sucrose phosphorylase;	Q615_SPAC00134G0045;gtfA;	tr|W1TR68|W1TR68_STRAP Sucrose phosphorylase OS=Streptococcus anginosus DORA_7 OX=1403946 GN=Q615_SPAC00134G0045 PE=3 SV=1;tr|A0A412PQG3|A0A412PQG3_STRAP Sucrose phosphorylase OS=Streptococcus anginosus OX=1328 GN=gtfA PE=3 SV=1;tr|A0A3S4MER5|A0A3S4MER5_ST	4	8	8	8	20.8	55.743	481	58.326	30	8	4	4	8	4	4	8	4	4	20.8	9.8	10	200560000	122300000	40738000	37525000	4975100	2627900	1228400	1118800
W1TVJ4;A0A412PNI6;E6J436;A0AAD2T8F5;I0SEA3;A0AAP6BP41;A0AAN4P917;A0A2T0G3W5	W1TVJ4;A0A412PNI6;E6J436;A0AAD2T8F5;I0SEA3;A0AAP6BP41;A0AAN4P917;A0A2T0G3W5	Ferrichrome transport ATP-binding protein FhuC;ATP-binding cassette domain-containing protein	Q615_SPAC00129G0028;	tr|W1TVJ4|W1TVJ4_STRAP Ferrichrome transport ATP-binding protein FhuC OS=Streptococcus anginosus DORA_7 OX=1403946 GN=Q615_SPAC00129G0028 PE=4 SV=1;tr|A0A412PNI6|A0A412PNI6_STRAP ATP-binding cassette domain-containing protein OS=Streptococcus anginosus OX=	8	5	5	5	22	28.456	250	58.306	17	4	2	3	4	2	3	4	2	3	18.8	8	11.2	126390000	67649000	11607000	47138000	7201200	3745600	682740	2772800
W1TQ26;I0SIB4;E6J2U5;A0AAN4P957;A0AAD2YA94;A0A0P0NAE8;W1TYW9	W1TQ26;I0SIB4;E6J2U5;A0AAN4P957;A0AAD2YA94;A0A0P0NAE8;W1TYW9	Small ribosomal subunit protein uS10	rpsJ	tr|W1TQ26|W1TQ26_STRAP Small ribosomal subunit protein uS10 OS=Streptococcus anginosus DORA_7 OX=1403946 GN=rpsJ PE=3 SV=1;tr|I0SIB4|I0SIB4_STRAP Small ribosomal subunit protein uS10 OS=Streptococcus anginosus subsp. whileyi CCUG 39159 OX=1095729 GN=rpsJ P	7	5	5	5	49	11.611	102	58.118	8	5	5	4	5	5	4	5	5	4	49	49	42.2	2838100000	1198900000	732670000	906590000	349650000	148350000	90083000	111220000
W1U0K7;A0A412PLR2;I0SD95;A0AAP6BRX0;A0A3S4MV84;A0A2T0G8P9;A0AAN4T4X8;A0AAP2K8G5;E6J1P4;A0AAD2YAD6;A0A4U9ZYH3	W1U0K7;A0A412PLR2;I0SD95;A0AAP6BRX0;A0A3S4MV84;A0A2T0G8P9;A0AAN4T4X8;A0AAP2K8G5;E6J1P4;A0AAD2YAD6;A0A4U9ZYH3	ATPase family protein;ATP-dependent Clp protease ATP-binding subunit	Q615_SPAC00115G0046;DWX18_08610	tr|W1U0K7|W1U0K7_STRAP ATPase family protein OS=Streptococcus anginosus DORA_7 OX=1403946 GN=Q615_SPAC00115G0046 PE=3 SV=1;tr|A0A412PLR2|A0A412PLR2_STRAP ATP-dependent Clp protease ATP-binding subunit OS=Streptococcus anginosus OX=1328 GN=DWX18_08610 PE=3	11	9	8	7	12.6	89.928	809	57.762	48	8	7	7	7	6	6	6	5	5	11.4	9.9	9.9	887480000	428900000	201550000	257020000	18440000	8886200	4199100	5354700
W1TYC5;I0SI03;A0AAN4P8W1;A0AAD2T910;A0A2I1UXX1;E6IYQ8;A0AAP6BPD5	W1TYC5;I0SI03;A0AAN4P8W1;A0AAD2T910;A0A2I1UXX1;E6IYQ8;A0AAP6BPD5	Large ribosomal subunit protein bL27	rpmA	tr|W1TYC5|W1TYC5_STRAP Large ribosomal subunit protein bL27 OS=Streptococcus anginosus DORA_7 OX=1403946 GN=rpmA PE=3 SV=1;tr|I0SI03|I0SI03_STRAP Large ribosomal subunit protein bL27 OS=Streptococcus anginosus subsp. whileyi CCUG 39159 OX=1095729 GN=rpmA P	7	3	3	3	37.1	10.432	97	57.347	7	3	3	3	3	3	3	3	3	3	37.1	37.1	37.1	1099400000	526660000	318290000	254500000	117550000	46072000	37022000	34460000
W1TVT4;A0A412PPN3;I0SB33;E6IZ03;A0AAN4T5P4;A0AAD2YAT4;A0A4U9YND0;A0A448AHS2;A0A0P0N866	W1TVT4;A0A412PPN3;I0SB33;E6IZ03;A0AAN4T5P4;A0AAD2YAT4;A0A4U9YND0;A0A448AHS2;A0A0P0N866	dTDP-4-dehydrorhamnose reductase;	Q615_SPAC00113G0155;rfbD;	tr|W1TVT4|W1TVT4_STRAP dTDP-4-dehydrorhamnose reductase OS=Streptococcus anginosus DORA_7 OX=1403946 GN=Q615_SPAC00113G0155 PE=3 SV=1;tr|A0A412PPN3|A0A412PPN3_STRAP dTDP-4-dehydrorhamnose reductase OS=Streptococcus anginosus OX=1328 GN=rfbD PE=3 SV=1;tr|I0	9	6	6	6	29	32.002	283	57.309	17	6	2	4	6	2	4	6	2	4	29	8.5	21.9	281160000	170260000	49424000	61475000	16031000	9566000	2907300	3557700
W1TTW9;E6J1K5;A0AAD2T7Y7;A0A448AK73;A0A2T0FZG9;A0A0P0NA45;A0AAN4P7H7;I0SD84	W1TTW9;E6J1K5;A0AAD2T7Y7;A0A448AK73;A0A2T0FZG9;A0A0P0NA45;A0AAN4P7H7;I0SD84	Ribonuclease J	rnj;	tr|W1TTW9|W1TTW9_STRAP Ribonuclease J OS=Streptococcus anginosus DORA_7 OX=1403946 GN=rnj PE=3 SV=1;tr|E6J1K5|E6J1K5_STRAP Ribonuclease J OS=Streptococcus anginosus F0211 OX=706437 GN=rnj PE=3 SV=1;tr|A0AAD2T7Y7|A0AAD2T7Y7_STRAP Ribonuclease J OS=Streptoco	8	7	7	7	20	61.317	560	57.255	37	6	1	3	6	1	3	6	1	3	18.2	1.8	8.2	146150000	93302000	23224000	29621000	2432100	1137200	627660	667230
A0AAN4T4W6;A0A0P0NAX4;W1TXQ5;I0SD38;A0AAD2T7M2;A0A2I1UUS6;E6J1L2;A0AAP2K9S8	A0AAN4T4W6;A0A0P0NAX4;W1TXQ5;I0SD38;A0AAD2T7M2;A0A2I1UUS6;E6J1L2;A0AAP2K9S8	Adenine/guanine phosphoribosyltransferases;Pur operon repressor;	ANG6_0266;purR;	tr|A0AAN4T4W6|A0AAN4T4W6_STRAP Adenine/guanine phosphoribosyltransferases OS=Streptococcus anginosus T5 OX=1163302 GN=ANG6_0266 PE=4 SV=1;tr|A0A0P0NAX4|A0A0P0NAX4_STRAP Pur operon repressor OS=Streptococcus anginosus OX=1328 GN=purR PE=3 SV=1;tr|W1TXQ5|W1T	8	5	5	5	31.8	28.835	264	57.143	15	5	3	3	5	3	3	5	3	3	31.8	18.9	18.6	98177000	57132000	9193100	31852000	5210600	2901300	348130	1961100
A0AAP6BMX9;W1U224;A0A413KQ12;A0A3S4LR46;A0AAN4PA16;E6J0A1;A0AAD2T6L6;A0A4U9YGX0;A0AAP2K708;I0SJE3;A0A2T0G0K0	A0AAP6BMX9;W1U224;A0A413KQ12;A0A3S4LR46;A0AAN4PA16;E6J0A1;A0AAD2T6L6;A0A4U9YGX0;A0AAP2K708;I0SJE3;A0A2T0G0K0	Methionine--tRNA ligase;	metG;	tr|A0AAP6BMX9|A0AAP6BMX9_STRAP Methionine--tRNA ligase OS=Streptococcus anginosus OX=1328 GN=metG PE=4 SV=1;tr|W1U224|W1U224_STRAP Methionine--tRNA ligase OS=Streptococcus anginosus DORA_7 OX=1403946 GN=metG PE=3 SV=1;tr|A0A413KQ12|A0A413KQ12_STRAP Methion	11	7	7	7	13	75.719	664	56.41	39	6	1	4	6	1	4	6	1	4	10.8	2.7	8	118350000	88464000	4897100	24991000	3034700	2268300	125570	640810
W1TVR5;E6J1R8;A0AAD2T9I6;A0A412PMV1;A0A4U9ZR68;I0SFN6;A0A3S4LYA6;A0A0P0NAG6;A0AAP2K7L6;A0AAN4T698	W1TVR5;E6J1R8;A0AAD2T9I6;A0A412PMV1;A0A4U9ZR68;I0SFN6;A0A3S4LYA6;A0A0P0NAG6;A0AAP2K7L6;A0AAN4T698	alanine transaminase;	Q615_SPAC00127G0033;HMPREF0813_01197;	tr|W1TVR5|W1TVR5_STRAP alanine transaminase OS=Streptococcus anginosus DORA_7 OX=1403946 GN=Q615_SPAC00127G0033 PE=3 SV=1;tr|E6J1R8|E6J1R8_STRAP alanine transaminase OS=Streptococcus anginosus F0211 OX=706437 GN=HMPREF0813_01197 PE=3 SV=1;tr|A0AAD2T9I6|A0A	10	6	6	6	18.6	45.829	404	55.474	22	6	3	4	6	3	4	6	3	4	18.6	8.7	12.6	189970000	91586000	48965000	49414000	7599900	3524100	1829700	2246100
W1TVK8;I0SJB9;E6J0C1;A0AAP6BMY3;A0AAP2P130;A0A448AIB8;A0A2T0G0L4;A0AAN4P8M8;A0AAD2T6H1;A0A418G8N4	W1TVK8;I0SJB9;E6J0C1;A0AAP6BMY3;A0AAP2P130;A0A448AIB8;A0A2T0G0L4;A0AAN4P8M8;A0AAD2T6H1;A0A418G8N4	ABC transporter domain-containing protein;Branched-chain amino acid ABC transporter	Q615_SPAC00113G0352;	tr|W1TVK8|W1TVK8_STRAP ABC transporter domain-containing protein OS=Streptococcus anginosus DORA_7 OX=1403946 GN=Q615_SPAC00113G0352 PE=4 SV=1;tr|I0SJB9|I0SJB9_STRAP Branched-chain amino acid ABC transporter OS=Streptococcus anginosus subsp. whileyi CCUG 3	10	3	3	3	18.9	28.19	254	55.448	17	3	1	2	3	1	2	3	1	2	18.9	4.3	9.4	85896000	60892000	3268200	21737000	3710800	2240000	192250	1278600
W1TUP6;I0SCM1;E6IZH4;A0AAN4P733;A0AAD2T6Y7;A0A0P0N9E5	W1TUP6;I0SCM1;E6IZH4;A0AAN4P733;A0AAD2T6Y7;A0A0P0N9E5	Large ribosomal subunit protein bL19	rplS	tr|W1TUP6|W1TUP6_STRAP Large ribosomal subunit protein bL19 OS=Streptococcus anginosus DORA_7 OX=1403946 GN=rplS PE=3 SV=1;tr|I0SCM1|I0SCM1_STRAP Large ribosomal subunit protein bL19 OS=Streptococcus anginosus subsp. whileyi CCUG 39159 OX=1095729 GN=rplS P	6	7	7	7	51.3	13.12	115	54.989	8	6	7	6	6	7	6	6	7	6	43.5	51.3	41.7	1666400000	755880000	468520000	442030000	148120000	52319000	51426000	44378000
W1U2H9;A0AAP6BN39;A0AAP2K9C0;A0AAD2T6S5;A0A413KQS3;E6J0N5;A0AAN4P9Q2;A0A2T0GA52;I0SDI9;A0A2T0FQD1	W1U2H9;A0AAP6BN39;A0AAP2K9C0;A0AAD2T6S5;A0A413KQS3;E6J0N5;A0AAN4P9Q2;A0A2T0GA52;I0SDI9;A0A2T0FQD1	ABC transporter, ATP-binding protein;Amino acid ABC transporter ATP-binding protein	Q615_SPAC00113G0473;	tr|W1U2H9|W1U2H9_STRAP ABC transporter, ATP-binding protein OS=Streptococcus anginosus DORA_7 OX=1403946 GN=Q615_SPAC00113G0473 PE=4 SV=1;tr|A0AAP6BN39|A0AAP6BN39_STRAP Amino acid ABC transporter ATP-binding protein OS=Streptococcus anginosus OX=1328 GN=SF	10	6	6	6	35.4	27.812	246	54.41	12	6	3	5	6	3	5	6	3	5	35.4	11.4	29.3	384890000	217570000	78995000	88327000	24475000	10819000	6582900	7073000
W1TTK2;A0A412PM03;A0A4U9ZXG4;I0SK04;E6J185;A0AAD2T9J6;A0A3S4LXC2;A0A2T0FZG4;A0AAP2P1L1;A0AAP6EPI0;A0AAN4PAB7	W1TTK2;A0A412PM03;A0A4U9ZXG4;I0SK04;E6J185;A0AAD2T9J6;A0A3S4LXC2;A0A2T0FZG4;A0AAP2P1L1;A0AAP6EPI0;A0AAN4PAB7	Dipeptidase;	Q615_SPAC00119G0069;DWX18_07825;	tr|W1TTK2|W1TTK2_STRAP Dipeptidase OS=Streptococcus anginosus DORA_7 OX=1403946 GN=Q615_SPAC00119G0069 PE=3 SV=1;tr|A0A412PM03|A0A412PM03_STRAP Dipeptidase OS=Streptococcus anginosus OX=1328 GN=DWX18_07825 PE=3 SV=1;tr|A0A4U9ZXG4|A0A4U9ZXG4_STRAP Dipeptida	11	6	6	6	17.4	53.72	472	54.37	23	5	2	2	5	2	2	5	2	2	15	4.7	5.7	53315000	37634000	2269700	13412000	2318000	1636200	98682	583120
W1TS29;A0A413KQF4;E6J150;A0AAP6BPB3;A0AAD2T817;A0A4U9Y0D6;A0A3S4MG17;I0SC45;A0AAP2K7V8;A0AAN4T5F5;A0A2T0G995	W1TS29;A0A413KQF4;E6J150;A0AAP6BPB3;A0AAD2T817;A0A4U9Y0D6;A0A3S4MG17;I0SC45;A0AAP2K7V8;A0AAN4T5F5;A0A2T0G995	V-type ATP synthase alpha chain;	atpA;	tr|W1TS29|W1TS29_STRAP V-type ATP synthase alpha chain OS=Streptococcus anginosus DORA_7 OX=1403946 GN=atpA PE=3 SV=1;tr|A0A413KQF4|A0A413KQF4_STRAP V-type ATP synthase alpha chain OS=Streptococcus anginosus OX=1328 GN=atpA PE=3 SV=1;tr|E6J150|E6J150_STRAP	11	8	8	8	18.4	64.793	587	53.883	31	8	7	7	8	7	7	8	7	7	18.4	15.5	16.7	214190000	112730000	41243000	60208000	6412000	3488100	1251000	1673000
W1TUP1;I0SD69;E6J1J6;A0AAP6BQ45;A0AAP2KAE0;A0AAN4T4Y2;A0AAD2T7Q6;A0A4U9ZYT6;A0A412PLQ5;A0A3S5E1X5;A0A2T0FZE8;W1TTL2	W1TUP1;I0SD69;E6J1J6;A0AAP6BQ45;A0AAP2KAE0;A0AAN4T4Y2;A0AAD2T7Q6;A0A4U9ZYT6;A0A412PLQ5;A0A3S5E1X5;A0A2T0FZE8	UTP--glucose-1-phosphate uridylyltransferase	Q615_SPAC00115G0003;	tr|W1TUP1|W1TUP1_STRAP UTP--glucose-1-phosphate uridylyltransferase OS=Streptococcus anginosus DORA_7 OX=1403946 GN=Q615_SPAC00115G0003 PE=3 SV=1;tr|I0SD69|I0SD69_STRAP UTP--glucose-1-phosphate uridylyltransferase OS=Streptococcus anginosus subsp. whileyi	12	6	6	6	25.1	33.217	299	53.807	18	6	4	4	6	4	4	6	4	4	25.1	16.4	16.4	600020000	298410000	157890000	143720000	26777000	11400000	8174800	7202300
A0A412PKY5;W1U4N4;W1TSJ2;I0SGR6;A0AAD2YAX2;A0A2T0GBG8;E6J0V0;A0AAP2K9S1;A0AAP6EMC7;A0AAN4P9J1;A0A2T0G7T7	A0A412PKY5;W1U4N4;W1TSJ2;I0SGR6;A0AAD2YAX2;A0A2T0GBG8;E6J0V0;A0AAP2K9S1	PTS mannose/fructose/sorbose transporter subunit IIB;PTS system protein, mannose-specific IIB component (Fragment)	DWX18_10220;	tr|A0A412PKY5|A0A412PKY5_STRAP PTS mannose/fructose/sorbose transporter subunit IIB OS=Streptococcus anginosus OX=1328 GN=DWX18_10220 PE=4 SV=1;tr|W1U4N4|W1U4N4_STRAP PTS system protein, mannose-specific IIB component (Fragment) OS=Streptococcus anginosus	11	5	5	5	41.5	18.367	164	53.589	11	5	2	1	5	2	1	5	2	1	41.5	14	8.5	201490000	158070000	5067200	38347000	18317000	14370000	460650	3486100
I0SGS5;E6J0T1;A0AAN4P7P3;A0AAD2T9I3;A0A0P0N7J7;W1TSG8	I0SGS5;E6J0T1;A0AAN4P7P3;A0AAD2T9I3;A0A0P0N7J7;W1TSG8	Preprotein translocase, YajC subunit	yajC	tr|I0SGS5|I0SGS5_STRAP Preprotein translocase, YajC subunit OS=Streptococcus anginosus subsp. whileyi CCUG 39159 OX=1095729 GN=yajC PE=3 SV=1;tr|E6J0T1|E6J0T1_STRAP Preprotein translocase, YajC subunit OS=Streptococcus anginosus F0211 OX=706437 GN=yajC PE=	6	2	2	2	45.5	12.26	112	53.561	5	2	1	1	2	1	1	2	1	1	45.5	26.8	26.8	61798000	22173000	26286000	13340000	1102800	1102800	5257200	2219900
W1TST7;A0AAN4P7N3;A0A413KPD3;E6J2S7;A0AAD2T912;A0A2T0FS65;A0A0P0NB86;I0SIB8	W1TST7;A0AAN4P7N3;A0A413KPD3;E6J2S7;A0AAD2T912;A0A2T0FS65;A0A0P0NB86	Large ribosomal subunit protein uL6;Ribosomal protein L6P/L9E;	rplF;ANG6_0314;	tr|W1TST7|W1TST7_STRAP Large ribosomal subunit protein uL6 OS=Streptococcus anginosus DORA_7 OX=1403946 GN=rplF PE=3 SV=1;tr|A0AAN4P7N3|A0AAN4P7N3_STRAP Ribosomal protein L6P/L9E OS=Streptococcus anginosus T5 OX=1163302 GN=ANG6_0314 PE=4 SV=1;tr|A0A413KPD3	8	6	6	6	44.9	19.534	178	53.176	12	6	3	4	6	3	4	6	3	4	44.9	17.4	28.1	2275700000	1033700000	465800000	776140000	174420000	75763000	37453000	61204000
A0AAP6BPV7	A0AAP6BPV7	Peptide ABC transporter substrate-binding protein	SFH28_05755	tr|A0AAP6BPV7|A0AAP6BPV7_STRAP Peptide ABC transporter substrate-binding protein OS=Streptococcus anginosus OX=1328 GN=SFH28_05755 PE=4 SV=1	1	16	1	1	35.7	73.212	659	52.774	43	16	10	14	1	1	1	1	1	1	35.7	21.4	33.1	36132000	15317000	7562500	13252000	840270	356210	175870	308200
W1TVS8;I0SFH9;E6IYF5;A0AAP6EM56;A0AAD2T999;A0A412PMS7;A0A3S4LY97;A0A2T0G0X3;A0AAN4P966;A0A4U9ZRA6;A0AAP2P0B3	W1TVS8;I0SFH9;E6IYF5;A0AAP6EM56;A0AAD2T999;A0A412PMS7;A0A3S4LY97;A0A2T0G0X3;A0AAN4P966;A0A4U9ZRA6;A0AAP2P0B3	ABC transporter, ATP-binding protein;ABC transporter transmembrane region	Q615_SPAC00127G0048;	tr|W1TVS8|W1TVS8_STRAP ABC transporter, ATP-binding protein OS=Streptococcus anginosus DORA_7 OX=1403946 GN=Q615_SPAC00127G0048 PE=4 SV=1;tr|I0SFH9|I0SFH9_STRAP ABC transporter transmembrane region OS=Streptococcus anginosus subsp. whileyi CCUG 39159 OX=10	11	5	5	5	10.4	64.879	586	52.599	29	4	3	5	4	3	5	4	3	5	8.5	6.3	10.4	274850000	102780000	77027000	95043000	7514100	2920900	1891500	2701700
W1TRB2;I0SE42;E6J3R2;A0AAP2K6R6;A0AAN4P879;A0AAD2T854;A0A412PN71;A0A2T0GES5;A0A2T0G1V7	W1TRB2;I0SE42;E6J3R2;A0AAP2K6R6;A0AAN4P879;A0AAD2T854;A0A412PN71;A0A2T0GES5;A0A2T0G1V7	FeS assembly protein SufB	Q615_SPAC00133G0033;sufB	tr|W1TRB2|W1TRB2_STRAP FeS assembly protein SufB OS=Streptococcus anginosus DORA_7 OX=1403946 GN=Q615_SPAC00133G0033 PE=3 SV=1;tr|I0SE42|I0SE42_STRAP FeS assembly protein SufB OS=Streptococcus anginosus subsp. whileyi CCUG 39159 OX=1095729 GN=sufB PE=3 SV=	9	4	4	4	13.2	51.893	461	52.505	26	4	1	1	4	1	1	4	1	1	13.2	1.7	1.7	82155000	37637000	17541000	26978000	3159800	1447600	674640	1037600
W1U2Z2;I0SJ15;A0AAP6EMY9;A0A413KT04;A0A3S4LQB4;A0AAP2K647;A0AAN4PA50;A0AAD2T721;A0A418G7X8;A0A2T0G530;E6J3F5	W1U2Z2;I0SJ15;A0AAP6EMY9;A0A413KT04;A0A3S4LQB4;A0AAP2K647;A0AAN4PA50;A0AAD2T721;A0A418G7X8;A0A2T0G530;E6J3F5	UDP-N-acetylglucosamine 1-carboxyvinyltransferase	murA;	tr|W1U2Z2|W1U2Z2_STRAP UDP-N-acetylglucosamine 1-carboxyvinyltransferase OS=Streptococcus anginosus DORA_7 OX=1403946 GN=murA PE=3 SV=1;tr|I0SJ15|I0SJ15_STRAP UDP-N-acetylglucosamine 1-carboxyvinyltransferase OS=Streptococcus anginosus subsp. whileyi CCUG	11	6	6	6	19.8	44.937	419	52.261	23	6	5	4	6	5	4	6	5	4	19.8	15.3	11.9	160330000	76151000	39218000	44964000	3838500	1719200	594570	1524700
W1TSC5;A0A2I1UTD8;A0AAP2K890;A0AAD2T8G1;I0SC57;A0AAN4P923;A0A2T0FS88;A0A0N7JDG2;E6J1Q0	W1TSC5;A0A2I1UTD8;A0AAP2K890;A0AAD2T8G1;I0SC57;A0AAN4P923;A0A2T0FS88;A0A0N7JDG2;E6J1Q0	Ribose-phosphate pyrophosphokinase;	prs;	tr|W1TSC5|W1TSC5_STRAP Ribose-phosphate pyrophosphokinase OS=Streptococcus anginosus DORA_7 OX=1403946 GN=prs PE=3 SV=1;tr|A0A2I1UTD8|A0A2I1UTD8_STRAP Ribose-phosphate pyrophosphokinase OS=Streptococcus anginosus OX=1328 GN=prs PE=3 SV=1;tr|A0AAP2K890|A0AA	9	7	7	7	29.8	35.471	322	52.088	15	6	3	4	6	3	4	6	3	4	26.1	11.5	14.9	287010000	138900000	35402000	112710000	17435000	7561000	2360200	7513800
A0A412PQ60;A0AAD2T6N7;A0AAP6BQM4;E6J3F2;I0SJ09;W1U009;A0A448AGR7;A0AAP2P0A1;A0A418G7P6;A0AAN4P9U0;A0A2T0G528;H6V263;H6V250;A0A0N9H3H0;H6V232;A0A0X7ZHH6;A0A0N9H6N1;A0A0N9H6H6;L0CUG0;A0A0X7ZGN8;A0A0N9H5W4;L0CUS5;A0A0X7ZQ96	A0A412PQ60;A0AAD2T6N7;A0AAP6BQM4;E6J3F2;I0SJ09;W1U009;A0A448AGR7;A0AAP2P0A1;A0A418G7P6;A0AAN4P9U0;A0A2T0G528	Methionine aminopeptidase;	map;	tr|A0A412PQ60|A0A412PQ60_STRAP Methionine aminopeptidase OS=Streptococcus anginosus OX=1328 GN=map PE=3 SV=1;tr|A0AAD2T6N7|A0AAD2T6N7_STRAP Methionine aminopeptidase OS=Streptococcus anginosus SK1138 OX=1161422 GN=map PE=3 SV=1;tr|A0AAP6BQM4|A0AAP6BQM4_STR	23	5	5	5	23.9	31.806	285	51.408	15	5	2	3	5	2	3	5	2	3	23.9	7	13	162450000	116800000	25392000	20259000	5982400	2986200	1692800	1303300
W1TQJ8;A0AAP6BPJ9;A0AAP2K7K6;A0AAN4P7G2;A0A448AKC1;A0A413KMA1;A0A2T0G7R4;I0SGQ1;E6J0R4;A0AAD2T9P1;A0A4U9Y323	W1TQJ8;A0AAP6BPJ9;A0AAP2K7K6;A0AAN4P7G2;A0A448AKC1;A0A413KMA1;A0A2T0G7R4;I0SGQ1;E6J0R4;A0AAD2T9P1;A0A4U9Y323	Acetate kinase	ackA;SFH28_07340;	tr|W1TQJ8|W1TQJ8_STRAP Acetate kinase OS=Streptococcus anginosus DORA_7 OX=1403946 GN=ackA PE=3 SV=1;tr|A0AAP6BPJ9|A0AAP6BPJ9_STRAP Acetate kinase OS=Streptococcus anginosus OX=1328 GN=SFH28_07340 PE=4 SV=1;tr|A0AAP2K7K6|A0AAP2K7K6_STRAP Acetate kinase OS=	11	7	7	7	21.6	43.814	399	50.983	24	7	4	3	7	4	3	7	4	3	21.6	12	10	459760000	228910000	107870000	122970000	18751000	9132100	4494800	5123800
W1TZ13;A0AAN4P9E8;A0A412PPB2;I0SB88;A0A0P0N7M3;E6J028;A0AAD2T8W7;A0A4U9YIQ9;A0A3S4P4S0	W1TZ13;A0AAN4P9E8;A0A412PPB2;I0SB88;A0A0P0N7M3;E6J028;A0AAD2T8W7;A0A4U9YIQ9;A0A3S4P4S0	C4-dicarboxylate anaerobic carrier;Predicted membrane protein	Q615_SPAC00113G0269;ANG6_1274	tr|W1TZ13|W1TZ13_STRAP C4-dicarboxylate anaerobic carrier OS=Streptococcus anginosus DORA_7 OX=1403946 GN=Q615_SPAC00113G0269 PE=4 SV=1;tr|A0AAN4P9E8|A0AAN4P9E8_STRAP Predicted membrane protein OS=Streptococcus anginosus T5 OX=1163302 GN=ANG6_1274 PE=4 SV=	9	6	6	6	14.2	53.851	500	50.867	12	6	3	4	6	3	4	6	3	4	14.2	7	9.4	1472200000	512200000	547020000	413020000	117990000	38249000	45374000	34366000
W1TRE0;A0A412PN92;A0A2T0G1R3;I0SE08;A0AAN4P8H8;A0AAD2T7Y6;A0A3S4M0H7;A0AAP6BNJ9;E6J1Z8;A0A4U9ZGQ7	W1TRE0;A0A412PN92;A0A2T0G1R3;I0SE08;A0AAN4P8H8;A0AAD2T7Y6;A0A3S4M0H7;A0AAP6BNJ9;E6J1Z8;A0A4U9ZGQ7	Phosphoenolpyruvate carboxylase;	ppc;	tr|W1TRE0|W1TRE0_STRAP Phosphoenolpyruvate carboxylase OS=Streptococcus anginosus DORA_7 OX=1403946 GN=ppc PE=3 SV=1;tr|A0A412PN92|A0A412PN92_STRAP Phosphoenolpyruvate carboxylase OS=Streptococcus anginosus OX=1328 GN=ppc PE=3 SV=1;tr|A0A2T0G1R3|A0A2T0G1R3	10	7	7	7	12.7	103.75	899	50.791	59	6	3	4	6	3	4	6	3	4	11	3.6	5.2	147000000	63493000	45058000	38446000	2141700	726360	763700	651640
W1TSR3;A0AAP6BPV5;A0A412PMP6;A0A2T0G119;E6IYJ1;A0AAP2P0X2;A0AAN4P982;A0AAD2YAU0;A0A4U9ZSN5;A0A448AKN2;I0SFJ4	W1TSR3;A0AAP6BPV5;A0A412PMP6;A0A2T0G119;E6IYJ1;A0AAP2P0X2;A0AAN4P982;A0AAD2YAU0;A0A4U9ZSN5;A0A448AKN2;I0SFJ4	UPF0210 protein Q615_SPAC00127G0079;PFL family protein;	Q615_SPAC00127G0079;SFH28_05840;	tr|W1TSR3|W1TSR3_STRAP UPF0210 protein Q615_SPAC00127G0079 OS=Streptococcus anginosus DORA_7 OX=1403946 GN=Q615_SPAC00127G0079 PE=3 SV=1;tr|A0AAP6BPV5|A0AAP6BPV5_STRAP PFL family protein OS=Streptococcus anginosus OX=1328 GN=SFH28_05840 PE=4 SV=1;tr|A0A412	11	6	6	6	23.1	46.544	445	50.713	17	5	2	2	5	2	2	5	2	2	20.4	4.7	9.7	110280000	84961000	23475000	1841200	4149200	2734600	1380900	33687
W1U2L4;A0A412PNW7;W1TXU8;I0SKK4;E6J0Z6;A0AAP6BPP7;A0AAP2K9E3;A0AAN4PAI5;A0AAD2T6K8;A0A4U9Y8U3;A0A448AIN4;A0A2T0GA92	W1U2L4;A0A412PNW7;W1TXU8;I0SKK4;E6J0Z6;A0AAP6BPP7;A0AAP2K9E3;A0AAN4PAI5;A0AAD2T6K8;A0A4U9Y8U3;A0A448AIN4;A0A2T0GA92	Cell envelope-related function transcriptional attenuator common protein;LytR family transcriptional regulator	Q615_SPAC00113G0518;	tr|W1U2L4|W1U2L4_STRAP Cell envelope-related function transcriptional attenuator common protein OS=Streptococcus anginosus DORA_7 OX=1403946 GN=Q615_SPAC00113G0518 PE=3 SV=1;tr|A0A412PNW7|A0A412PNW7_STRAP LytR family transcriptional regulator OS=Streptococ	12	6	6	6	21.3	40.351	371	50.682	13	5	2	5	5	2	5	5	2	5	16.2	4.9	17.3	200900000	96507000	40780000	63616000	12908000	5316700	3136900	4454800
W1TY96;A0A412PMC0;A0AAP6BP74;A0AAP2P1F2;A0AAN4P8M5;A0A2T0G9H6;E6J1P7;A0AAD2T890;A0A3S4NJS5;I0SBZ4	W1TY96;A0A412PMC0;A0AAP6BP74;A0AAP2P1F2;A0AAN4P8M5;A0A2T0G9H6	Cell shape-determining protein MreC	Q615_SPAC00130G0075;DWX18_07675	tr|W1TY96|W1TY96_STRAP Cell shape-determining protein MreC OS=Streptococcus anginosus DORA_7 OX=1403946 GN=Q615_SPAC00130G0075 PE=3 SV=1;tr|A0A412PMC0|A0A412PMC0_STRAP Cell shape-determining protein MreC OS=Streptococcus anginosus OX=1328 GN=DWX18_07675 PE	10	5	5	5	26.1	29.18	268	50.536	19	5	3	1	5	3	1	5	3	1	26.1	17.9	9.3	312810000	135290000	150200000	27324000	6655000	4256000	2255100	143940
W1TYF8;E6IYU3;A0AAN4PA71;A0A412PPS3;I0SHV6;A0AAD2YB49;A0A4U9YR72;A0AAP6ENS3;A0AAP2K5Z4;A0A3S4LQT2;A0A2T0G5F5	W1TYF8;E6IYU3;A0AAN4PA71;A0A412PPS3;I0SHV6;A0AAD2YB49;A0A4U9YR72;A0AAP6ENS3;A0AAP2K5Z4;A0A3S4LQT2;A0A2T0G5F5	Phosphoglucosamine mutase;	glmM;	tr|W1TYF8|W1TYF8_STRAP Phosphoglucosamine mutase OS=Streptococcus anginosus DORA_7 OX=1403946 GN=glmM PE=3 SV=1;tr|E6IYU3|E6IYU3_STRAP Phosphoglucosamine mutase OS=Streptococcus anginosus F0211 OX=706437 GN=glmM PE=3 SV=1;tr|A0AAN4PA71|A0AAN4PA71_STRAP Pho	11	6	6	6	16	48.613	450	50.472	28	6	2	1	6	2	1	6	2	1	16	3.3	1.8	87240000	47638000	26261000	13340000	2467600	1053300	937910	476430
A0A413KMJ4;W1TT73;A0AAP6EMC4;A0AAP2K9R3;A0AAN4P9J7;A0A3S4MGM7;I0SGP2;A0AAD2YBG3;A0A2T0G7U0;E6J0T4;A0A4U9Y794	A0A413KMJ4;W1TT73;A0AAP6EMC4;A0AAP2K9R3;A0AAN4P9J7;A0A3S4MGM7;I0SGP2;A0AAD2YBG3;A0A2T0G7U0;E6J0T4;A0A4U9Y794	RIP metalloprotease;RIP metalloprotease RseP;	DWX18_09265;Q615_SPAC00126G0015;	tr|A0A413KMJ4|A0A413KMJ4_STRAP RIP metalloprotease OS=Streptococcus anginosus OX=1328 GN=DWX18_09265 PE=3 SV=1;tr|W1TT73|W1TT73_STRAP RIP metalloprotease RseP OS=Streptococcus anginosus DORA_7 OX=1403946 GN=Q615_SPAC00126G0015 PE=3 SV=1;tr|A0AAP6EMC4|A0AAP	11	6	6	6	16.8	45.86	423	49.317	26	6	5	5	6	5	5	6	5	5	16.8	13.9	15.1	398510000	154910000	121940000	121660000	15327000	5958300	4689900	4679200
W1TWB7;A0A412PNG9;A0A4U9YCP5;A0A448AII9;A0A6G4MWZ7;A0AAP6ENM4;A0AAN4P8E1;I0SDL7;A0A2T0GA35;A0AAP2K7E2;E6J0I1	W1TWB7;A0A412PNG9;A0A4U9YCP5;A0A448AII9;A0A6G4MWZ7;A0AAP6ENM4;A0AAN4P8E1;I0SDL7;A0A2T0GA35;A0AAP2K7E2;E6J0I1	Valine--tRNA ligase;	valS;	tr|W1TWB7|W1TWB7_STRAP Valine--tRNA ligase OS=Streptococcus anginosus DORA_7 OX=1403946 GN=valS PE=3 SV=1;tr|A0A412PNG9|A0A412PNG9_STRAP Valine--tRNA ligase OS=Streptococcus anginosus OX=1328 GN=valS PE=3 SV=1;tr|A0A4U9YCP5|A0A4U9YCP5_STRAP Valine--tRNA li	11	8	8	4	11.1	101.24	883	48.919	50	7	5	4	7	5	4	4	2	2	9.6	6	5.9	272440000	138920000	85144000	48376000	4533200	1994000	1702900	836370
W1TWD4;I0SDG2;A0AAP2K7N0;A0AAD2Y9S3;A0A412PNM0;A0A3S4MUF1;E6J0J4;A0AAP6EM93;A0AAN4P8G5;A0A4U9YC30;A0A2T0GA10	W1TWD4;I0SDG2;A0AAP2K7N0;A0AAD2Y9S3;A0A412PNM0;A0A3S4MUF1;E6J0J4;A0AAP6EM93;A0AAN4P8G5;A0A4U9YC30;A0A2T0GA10	Cof-like protein hydrolase;Cof-like hydrolase	Q615_SPAC00113G0431;HMPREF1043_0496	tr|W1TWD4|W1TWD4_STRAP Cof-like protein hydrolase OS=Streptococcus anginosus DORA_7 OX=1403946 GN=Q615_SPAC00113G0431 PE=4 SV=1;tr|I0SDG2|I0SDG2_STRAP Cof-like hydrolase OS=Streptococcus anginosus subsp. whileyi CCUG 39159 OX=1095729 GN=HMPREF1043_0496 PE=	11	4	4	4	10.9	51.684	466	48.785	27	3	2	1	3	2	1	3	2	1	8.8	4.9	2.1	74639000	57949000	9270000	7419900	1891500	1273300	343330	274810
W1TL18;A0A2I1USS0;I0S846;A0AAP6EN41;A0AAP2KAR1;A0AAD2T906;A0A418G589;E6J2V3;A0AAN4P977;A0A3S4P5I4	W1TL18;A0A2I1USS0;I0S846;A0AAP6EN41;A0AAP2KAR1;A0AAD2T906;A0A418G589	Hypoxanthine phosphoribosyltransferase	Q615_SPAC00138G0004;hpt	tr|W1TL18|W1TL18_STRAP Hypoxanthine phosphoribosyltransferase OS=Streptococcus anginosus DORA_7 OX=1403946 GN=Q615_SPAC00138G0004 PE=3 SV=1;tr|A0A2I1USS0|A0A2I1USS0_STRAP Hypoxanthine phosphoribosyltransferase OS=Streptococcus anginosus OX=1328 GN=hpt PE=3	10	5	5	5	31.7	20.04	180	48.721	13	5	3	2	5	3	2	5	3	2	31.7	20.6	13.3	314310000	227800000	53026000	33485000	13662000	7915300	3171400	2575800
W1TUQ2;I0SI22;E6IYS2;A0AAN4T4W7;A0AAD2T972;A0A4U9YRB1;A0A413KLS4;A0A2T0G663;A0A0P0N7K7	W1TUQ2;I0SI22;E6IYS2;A0AAN4T4W7;A0AAD2T972;A0A4U9YRB1;A0A413KLS4;A0A2T0G663;A0A0P0N7K7	Spermidine/putrescine import ATP-binding protein PotA;Polyamine ABC transporter, ATP-binding protein	Q615_SPAC00113G0027;	tr|W1TUQ2|W1TUQ2_STRAP Spermidine/putrescine import ATP-binding protein PotA OS=Streptococcus anginosus DORA_7 OX=1403946 GN=Q615_SPAC00113G0027 PE=4 SV=1;tr|I0SI22|I0SI22_STRAP Polyamine ABC transporter, ATP-binding protein OS=Streptococcus anginosus subs	9	6	6	6	16.4	44.204	385	48.671	23	5	5	4	5	5	4	5	5	4	13.5	12.7	9.9	187700000	73305000	61697000	52697000	8160800	3187200	2682500	2291200
W1U2G6;A0AAP2K9B4;A0A4U9YAV7;A0A0P0N6L0;A0AAN4T5E5;A0A2T0GA33;I0SDG3;E6J0L9;A0AAD2T6F2	W1U2G6;A0AAP2K9B4;A0A4U9YAV7;A0A0P0N6L0;A0AAN4T5E5;A0A2T0GA33;I0SDG3	Thioredoxin reductase;Thioredoxin-disulfide reductase;	Q615_SPAC00113G0458;trxB;	tr|W1U2G6|W1U2G6_STRAP Thioredoxin reductase OS=Streptococcus anginosus DORA_7 OX=1403946 GN=Q615_SPAC00113G0458 PE=3 SV=1;tr|A0AAP2K9B4|A0AAP2K9B4_STRAP Thioredoxin-disulfide reductase OS=Streptococcus anginosus OX=1328 GN=trxB PE=4 SV=1;tr|A0A4U9YAV7|A0A	9	5	5	5	27.4	33.174	303	48.464	19	3	1	5	3	1	5	3	1	5	17.8	5.9	27.4	86153000	76159000	5267100	4726200	966030	578500	277220	110320
W1TSG3;A0A413KRG1;A0AAP6BP27;E6IYI7;A0AAP2K7E5;A0AAN4P8V5;A0AAD2T9G7;A0A3S4LSI5;A0A2T0G110;A0A2T0FZW2	W1TSG3;A0A413KRG1;A0AAP6BP27;E6IYI7;A0AAP2K7E5;A0AAN4P8V5;A0AAD2T9G7;A0A3S4LSI5;A0A2T0G110;A0A2T0FZW2	Protein GrpE;	grpE;	tr|W1TSG3|W1TSG3_STRAP Protein GrpE OS=Streptococcus anginosus DORA_7 OX=1403946 GN=grpE PE=3 SV=1;tr|A0A413KRG1|A0A413KRG1_STRAP Protein GrpE OS=Streptococcus anginosus OX=1328 GN=grpE PE=3 SV=1;tr|A0AAP6BP27|A0AAP6BP27_STRAP Nucleotide exchange factor Gr	10	4	4	3	19.3	19.891	176	47.913	10	4	3	2	4	3	2	3	2	2	19.3	18.8	12.5	187380000	80935000	60906000	45544000	18738000	8093500	6090600	4554400
W1TTX4;I0SD46;E6J1L0;A0AAN4T4X7;A0AAD2T813;A0A0P0NA66	W1TTX4;I0SD46;E6J1L0;A0AAN4T4X7;A0AAD2T813;A0A0P0NA66	Small ribosomal subunit protein uS12	rpsL	tr|W1TTX4|W1TTX4_STRAP Small ribosomal subunit protein uS12 OS=Streptococcus anginosus DORA_7 OX=1403946 GN=rpsL PE=3 SV=1;tr|I0SD46|I0SD46_STRAP Small ribosomal subunit protein uS12 OS=Streptococcus anginosus subsp. whileyi CCUG 39159 OX=1095729 GN=rpsL P	6	4	4	4	24.1	15.175	137	47.559	8	4	4	3	4	4	3	4	4	3	24.1	24.1	22.6	4603000000	2025800000	1395600000	1181600000	571850000	250190000	173950000	147700000
W1U0T7;A0A412PKI2;I0SC32;E6J173;A0AAD2YAP9;A0A4U9XZP2;A0AAP6EP54;A0A3S4MG08;A0A2T0G958	W1U0T7;A0A412PKI2;I0SC32;E6J173;A0AAD2YAP9;A0A4U9XZP2;A0AAP6EP54;A0A3S4MG08;A0A2T0G958	peptidoglycan glycosyltransferase	Q615_SPAC00018G0004;DWX18_10825	tr|W1U0T7|W1U0T7_STRAP peptidoglycan glycosyltransferase OS=Streptococcus anginosus DORA_7 OX=1403946 GN=Q615_SPAC00018G0004 PE=4 SV=1;tr|A0A412PKI2|A0A412PKI2_STRAP peptidoglycan glycosyltransferase OS=Streptococcus anginosus OX=1328 GN=DWX18_10825 PE=4 S	9	5	5	1	10.6	80.934	739	47.423	36	5	3	3	5	3	3	1	0	0	10.6	5.3	5.7	111890000	58588000	35628000	17673000	2997300	1516800	989660	490910
A0AAD2YAR9;A0A2T0G5N4;A0A412PPL4;W1TYQ2	A0AAD2YAR9;A0A2T0G5N4;A0A412PPL4;W1TYQ2	Rhamnan synthesis protein F;Alpha-L-Rha alpha-1,3-L-rhamnosyltransferase	HMPREF1126_0158;	tr|A0AAD2YAR9|A0AAD2YAR9_STRAP Rhamnan synthesis protein F OS=Streptococcus anginosus SK1138 OX=1161422 GN=HMPREF1126_0158 PE=4 SV=1;tr|A0A2T0G5N4|A0A2T0G5N4_STRAP Alpha-L-Rha alpha-1,3-L-rhamnosyltransferase OS=Streptococcus anginosus OX=1328 GN=C6A27_039	4	6	6	6	14.8	69.73	586	47.052	33	6	3	3	6	3	3	6	3	3	14.8	4.6	4.8	118810000	96500000	6465700	15847000	3000800	2324700	195930	480210
W1TZK2;A0A413KQU8;I0SDJ4;A0AAP6ENN4;A0AAP2K826;A0AAN4P8G1;A0A2T0GA25;A0AAD2T6E7;A0A2T0GDQ9;A0A3S4LX43;E6J0L1	W1TZK2;A0A413KQU8;I0SDJ4;A0AAP6ENN4;A0AAP2K826;A0AAN4P8G1;A0A2T0GA25;A0AAD2T6E7;A0A2T0GDQ9;A0A3S4LX43;E6J0L1	Cell cycle protein GpsB;	gpsB;	tr|W1TZK2|W1TZK2_STRAP Cell cycle protein GpsB OS=Streptococcus anginosus DORA_7 OX=1403946 GN=gpsB PE=3 SV=1;tr|A0A413KQU8|A0A413KQU8_STRAP Cell cycle protein GpsB OS=Streptococcus anginosus OX=1328 GN=gpsB PE=3 SV=1;tr|I0SDJ4|I0SDJ4_STRAP Cell cycle prot	11	4	4	4	52.2	12.869	113	46.872	5	4	3	3	4	3	3	4	3	3	52.2	45.1	45.1	586030000	313360000	207260000	65419000	90969000	56234000	24908000	9827200
W1TVR3;I0SBF1;E6IZZ4;A0AAN4T5W0;A0AAD2T949;A0A0P0N8E4;A0AAP2P0Y9	W1TVR3;I0SBF1;E6IZZ4;A0AAN4T5W0;A0AAD2T949;A0A0P0N8E4;A0AAP2P0Y9	Cell division ATP-binding protein FtsE	ftsE;	tr|W1TVR3|W1TVR3_STRAP Cell division ATP-binding protein FtsE OS=Streptococcus anginosus DORA_7 OX=1403946 GN=ftsE PE=3 SV=1;tr|I0SBF1|I0SBF1_STRAP Cell division ATP-binding protein FtsE OS=Streptococcus anginosus subsp. whileyi CCUG 39159 OX=1095729 GN=ft	7	4	4	4	26.1	25.994	230	46.502	14	4	3	2	4	3	2	4	3	2	26.1	15.2	10	187510000	119870000	36696000	30941000	11820000	6988600	2621100	2210100
W1TSD4;I0SE56;A0AAN4T5S8;A0AAD2T893;A0A0P0N9D7;A0A2T0G3T1;E6J3V1	W1TSD4;I0SE56;A0AAN4T5S8;A0AAD2T893;A0A0P0N9D7;A0A2T0G3T1;E6J3V1	PTS system IIB component Galactitol/fructose specific;PTS system, lactose/cellobiose-specific IIB subunit	Q615_SPAC00129G0004;	tr|W1TSD4|W1TSD4_STRAP PTS system IIB component Galactitol/fructose specific OS=Streptococcus anginosus DORA_7 OX=1403946 GN=Q615_SPAC00129G0004 PE=4 SV=1;tr|I0SE56|I0SE56_STRAP PTS system, lactose/cellobiose-specific IIB subunit OS=Streptococcus anginosus	7	4	4	4	46.5	10.815	101	46.353	6	3	4	2	3	4	2	3	4	2	34.7	46.5	26.7	1424100000	718300000	371070000	334700000	190800000	98378000	46518000	45901000
W1TLV6;I0SIF9;E6J2U6;A0AAP6EPB4;A0AAN4P7J2;A0AAD2YAB3;A0A4V0A289;A0A448AJV7;A0A413KPG2;A0AAP2P126;A0A2T0G8M7	W1TLV6;I0SIF9;E6J2U6;A0AAP6EPB4;A0AAN4P7J2;A0AAD2YAB3;A0A4V0A289;A0A448AJV7;A0A413KPG2;A0AAP2P126;A0A2T0G8M7	Queuine tRNA-ribosyltransferase;	tgt;	tr|W1TLV6|W1TLV6_STRAP Queuine tRNA-ribosyltransferase OS=Streptococcus anginosus DORA_7 OX=1403946 GN=tgt PE=3 SV=1;tr|I0SIF9|I0SIF9_STRAP Queuine tRNA-ribosyltransferase OS=Streptococcus anginosus subsp. whileyi CCUG 39159 OX=1095729 GN=tgt PE=3 SV=1;tr|	11	5	5	5	14.5	43.144	380	46.302	21	4	3	4	4	3	4	4	3	4	11.8	6.8	10	240360000	60870000	101510000	77979000	11446000	2898600	4833800	3713300
A0A412PLJ5;W1TX64	A0A412PLJ5;W1TX64	Mannitol-specific phosphotransferase enzyme IIA component	DWX18_08645;	tr|A0A412PLJ5|A0A412PLJ5_STRAP Mannitol-specific phosphotransferase enzyme IIA component OS=Streptococcus anginosus OX=1328 GN=DWX18_08645 PE=4 SV=1;tr|W1TX64|W1TX64_STRAP Mannitol-specific phosphotransferase enzyme IIA component OS=Streptococcus anginosus	2	4	4	4	35.9	16.013	145	45.862	8	4	3	3	4	3	3	4	3	3	35.9	22.8	22.8	255060000	93672000	90210000	71176000	31214000	11040000	11276000	8897100
W1TW82;I0SKL7;A0AAP6EMC5;A0AAP2K8T8;A0AAN4PAD5;A0AAD2T6J2;A0A412PNZ4;A0A3S4LRF9;A0A2T0GDH3;A0A2T0GAB3;E6J120	W1TW82;I0SKL7;A0AAP6EMC5;A0AAP2K8T8;A0AAN4PAD5;A0AAD2T6J2;A0A412PNZ4;A0A3S4LRF9;A0A2T0GDH3;A0A2T0GAB3;E6J120	Enoyl-CoA hydratase/isomerase family protein	Q615_SPAC00113G0542;	tr|W1TW82|W1TW82_STRAP Enoyl-CoA hydratase/isomerase family protein OS=Streptococcus anginosus DORA_7 OX=1403946 GN=Q615_SPAC00113G0542 PE=3 SV=1;tr|I0SKL7|I0SKL7_STRAP Enoyl-CoA hydratase/isomerase family protein OS=Streptococcus anginosus subsp. whileyi	11	6	6	6	23.6	29.075	263	45.854	17	6	4	4	6	4	4	6	4	4	23.6	15.6	15.6	441040000	268000000	105030000	68010000	25746000	15567000	6178200	4000600
W1TZA1;E6J0C3;A0AAN4P8H2;A0AAD2T697;A0A2T0G7Z4;A0A2T0G0I9;A0A0P0N7F3;I0SJD2	W1TZA1;E6J0C3;A0AAN4P8H2;A0AAD2T697;A0A2T0G7Z4;A0A2T0G0I9;A0A0P0N7F3;I0SJD2	Branched-chain amino acid ABC transporter, permease protein	Q615_SPAC00113G0354;	tr|W1TZA1|W1TZA1_STRAP Branched-chain amino acid ABC transporter, permease protein OS=Streptococcus anginosus DORA_7 OX=1403946 GN=Q615_SPAC00113G0354 PE=3 SV=1;tr|E6J0C3|E6J0C3_STRAP Branched-chain amino acid ABC transporter, permease protein OS=Streptoco	8	2	2	2	9.7	30.98	289	45.67	6	2	2	2	2	2	2	2	2	2	9.7	9.7	9.7	83567000	50279000	7946300	25342000	11402000	6925900	1324400	3151600
W1TYP6;I0SI31;A0AAP6BNN6;A0AAP2K6F4;A0AAN4T595;A0AAD2YAN5;A0A418G862;A0A413KI45;A0A3S4QRA2;A0A2T0G5N6;E6IYY4	W1TYP6;I0SI31;A0AAP6BNN6;A0AAP2K6F4;A0AAN4T595;A0AAD2YAN5;A0A418G862;A0A413KI45;A0A3S4QRA2;A0A2T0G5N6;E6IYY4	Glycosyltransferase, group 1 family;Glycosyltransferase, group 1 family protein	Q615_SPAC00113G0144;	tr|W1TYP6|W1TYP6_STRAP Glycosyltransferase, group 1 family OS=Streptococcus anginosus DORA_7 OX=1403946 GN=Q615_SPAC00113G0144 PE=4 SV=1;tr|I0SI31|I0SI31_STRAP Glycosyltransferase, group 1 family protein OS=Streptococcus anginosus subsp. whileyi CCUG 39159	11	3	3	3	9.8	49.426	437	45.477	21	2	2	1	2	2	1	2	2	1	6.6	5.5	2.3	57774000	43890000	6093700	7789900	1180900	519780	290180	370950
W1TZ54;A0A413KQ25;A0AAP6BPA4;I0SJC5;A0AAP2K6Z2;A0AAN4P9Z6;A0A2T0FZU0;A0AAD2T936;A0A3S5E1T5;E6J054;A0A4U9YI42	W1TZ54;A0A413KQ25;A0AAP6BPA4;I0SJC5;A0AAP2K6Z2;A0AAN4P9Z6;A0A2T0FZU0	Peptidyl-prolyl cis-trans isomerase	Q615_SPAC00113G0309;DWX18_03755	tr|W1TZ54|W1TZ54_STRAP Peptidyl-prolyl cis-trans isomerase OS=Streptococcus anginosus DORA_7 OX=1403946 GN=Q615_SPAC00113G0309 PE=3 SV=1;tr|A0A413KQ25|A0A413KQ25_STRAP Peptidyl-prolyl cis-trans isomerase OS=Streptococcus anginosus OX=1328 GN=DWX18_03755 PE	11	7	7	7	30.3	29.184	267	45.221	18	7	6	5	7	6	5	7	6	5	30.3	25.1	22.1	352390000	177470000	107590000	67318000	18749000	9032100	5977500	3739900
W1TW81;A0A2I1UWU6;I0SK82;A0AAP6BMZ8;A0AAN4P897;E6J0F2;A0AAD2T695;A0A5N1G5R6;W1TXK1	W1TW81;A0A2I1UWU6;I0SK82;A0AAP6BMZ8;A0AAN4P897;E6J0F2;A0AAD2T695;A0A5N1G5R6	Cell division protein SepF;	sepF;ylmF;	tr|W1TW81|W1TW81_STRAP Cell division protein SepF OS=Streptococcus anginosus DORA_7 OX=1403946 GN=sepF PE=3 SV=1;tr|A0A2I1UWU6|A0A2I1UWU6_STRAP Cell division protein SepF OS=Streptococcus anginosus OX=1328 GN=ylmF PE=3 SV=1;tr|I0SK82|I0SK82_STRAP Cell divi	9	6	6	6	42.2	20.651	180	45.189	12	6	5	5	6	5	5	6	5	5	42.2	30	30	463520000	198880000	129790000	134840000	32290000	13765000	8871300	9654100
A0A412PNG8;A0A4U9ZLX2;W1TSE6;A0AAN4T5S0;I0SDX5;A0AAP6BP72;A0AAP2K996;A0AAD2T852;A0A2T0G3T4;A0A448AG26;E6J427;O33601;Q2V262;Q2V264;Q2V253;Q2V254;Q2V257;Q2V258;Q2V260;Q2V261;Q2V2F3	A0A412PNG8;A0A4U9ZLX2;W1TSE6;A0AAN4T5S0;I0SDX5;A0AAP6BP72;A0AAP2K996;A0AAD2T852;A0A2T0G3T4;A0A448AG26;E6J427;O33601	D-alanine--D-alanine ligase;	ddl;	tr|A0A412PNG8|A0A412PNG8_STRAP D-alanine--D-alanine ligase OS=Streptococcus anginosus OX=1328 GN=ddl PE=3 SV=1;tr|A0A4U9ZLX2|A0A4U9ZLX2_STRAP D-alanine--D-alanine ligase OS=Streptococcus anginosus OX=1328 GN=ddl PE=3 SV=1;tr|W1TSE6|W1TSE6_STRAP D-alanine--	21	7	7	7	25	38.759	348	45.003	25	5	4	5	5	4	5	5	4	5	15.8	11.2	18.7	152480000	80320000	40559000	31603000	5982800	3212800	1622400	1147700
I0SDE8;W1TWL8;E6J0K3;A0AAN4T5E7;A0AAD2T6J1;A0A0P0N7W2	I0SDE8;W1TWL8;E6J0K3;A0AAN4T5E7;A0AAD2T6J1;A0A0P0N7W2	DNA-directed RNA polymerase subunit omega	rpoZ;	tr|I0SDE8|I0SDE8_STRAP DNA-directed RNA polymerase subunit omega OS=Streptococcus anginosus subsp. whileyi CCUG 39159 OX=1095729 GN=rpoZ PE=3 SV=1;tr|W1TWL8|W1TWL8_STRAP DNA-directed RNA polymerase subunit omega OS=Streptococcus anginosus DORA_7 OX=1403946	6	3	3	3	38.8	11.875	103	44.711	4	3	3	2	3	3	2	3	3	2	38.8	38.8	24.3	582620000	439960000	53192000	89472000	136700000	104970000	12056000	19668000
W1TT05;A0A412PN06;I0S7L4;A0AAP6BRJ4;A0AAP2K7F0;A0AAN4T4W8;A0A4V0A4L9;A0A2T0G469;A0A448AJL7;E6IZ39;A0AAD2T8M7	W1TT05;A0A412PN06;I0S7L4;A0AAP6BRJ4;A0AAP2K7F0;A0AAN4T4W8;A0A4V0A4L9;A0A2T0G469;A0A448AJL7;E6IZ39;A0AAD2T8M7	Histidine--tRNA ligase;	hisS;	tr|W1TT05|W1TT05_STRAP Histidine--tRNA ligase OS=Streptococcus anginosus DORA_7 OX=1403946 GN=hisS PE=3 SV=1;tr|A0A412PN06|A0A412PN06_STRAP Histidine--tRNA ligase OS=Streptococcus anginosus OX=1328 GN=hisS PE=3 SV=1;tr|I0S7L4|I0S7L4_STRAP Histidine--tRNA l	11	6	6	6	19.7	48.366	426	44.64	24	5	1	2	5	1	2	5	1	2	17.1	4.2	6.8	58843000	42518000	6663200	9662300	1096100	1096100	277630	402600
W1TW73;A0AAP6BN70;A0A412PNY5;I0SKI3;E6J110;A0AAP2P1P3;A0AAD2T6A4;A0A448AIU9;A0A418G969;A0AAN4PAH7;A0A2T0GAA3	W1TW73;A0AAP6BN70;A0A412PNY5;I0SKI3;E6J110;A0AAP2P1P3;A0AAD2T6A4;A0A448AIU9;A0A418G969;A0AAN4PAH7;A0A2T0GAA3	Biotin carboxylase;Acetyl-CoA carboxylase biotin carboxylase subunit	Q615_SPAC00113G0532;SFH28_03260	tr|W1TW73|W1TW73_STRAP Biotin carboxylase OS=Streptococcus anginosus DORA_7 OX=1403946 GN=Q615_SPAC00113G0532 PE=4 SV=1;tr|A0AAP6BN70|A0AAP6BN70_STRAP Acetyl-CoA carboxylase biotin carboxylase subunit OS=Streptococcus anginosus OX=1328 GN=SFH28_03260 PE=4	11	6	6	6	22.2	49.525	455	44.581	26	5	5	5	5	5	5	5	5	5	19.3	17.6	18.7	271840000	112950000	75247000	83643000	8342400	3753500	2011700	2577200
E6J386;A0AAP6EN49;A0AAP2K6X6;A0A3S4MTV8;A0AAD2T7M1;A0A4U9Z1Z9;W1TZB8;I0SCT1;A0AAN4T4S3;A0A412PMF0;A0A2T0G3A9	E6J386;A0AAP6EN49;A0AAP2K6X6;A0A3S4MTV8;A0AAD2T7M1;A0A4U9Z1Z9;W1TZB8;I0SCT1;A0AAN4T4S3;A0A412PMF0;A0A2T0G3A9	Aminotransferase;Pyridoxal phosphate-dependent aminotransferase;	HMPREF0813_01677;SFH28_00690;	tr|E6J386|E6J386_STRAP Aminotransferase OS=Streptococcus anginosus F0211 OX=706437 GN=HMPREF0813_01677 PE=3 SV=1;tr|A0AAP6EN49|A0AAP6EN49_STRAP Pyridoxal phosphate-dependent aminotransferase OS=Streptococcus anginosus OX=1328 GN=SFH28_00690 PE=4 SV=1;tr|A0	11	2	2	2	8.2	42.596	392	44.486	21	2	2	1	2	2	1	2	2	1	8.2	8.2	5.6	70608000	34790000	18607000	17212000	2850500	1656700	886030	307800
W1TTL7;A0AAP6BPT7;A0AAP2P140;A0A412PKH5;E6J1G8;A0AAD2YAX9;A0A448AKD8;A0AAN4PAK8;A0A4U9ZXC5;I0S9X4	W1TTL7;A0AAP6BPT7;A0AAP2P140;A0A412PKH5;E6J1G8;A0AAD2YAX9;A0A448AKD8;A0AAN4PAK8;A0A4U9ZXC5;I0S9X4	DNA polymerase III PolC-type;PolC-type DNA polymerase III;	polC;SFH28_06070;	tr|W1TTL7|W1TTL7_STRAP DNA polymerase III PolC-type OS=Streptococcus anginosus DORA_7 OX=1403946 GN=polC PE=3 SV=1;tr|A0AAP6BPT7|A0AAP6BPT7_STRAP PolC-type DNA polymerase III OS=Streptococcus anginosus OX=1328 GN=SFH28_06070 PE=4 SV=1;tr|A0AAP2P140|A0AAP2P	10	6	6	2	5.8	165.1	1464	44.35	75	6	4	2	6	4	2	2	1	0	5.8	3.5	1.7	45129000	27759000	14212000	3158600	555990	324390	189490	42115
W1TL81;I0S7P2;A0AAP6BQJ8;A0AAP2K838;A0AAN4P993;A0AAD2T8L9;A0A4V0A3W6;A0A412PN16;A0A3S4QSE9;A0A2T0G461;E6IZ29	W1TL81;I0S7P2;A0AAP6BQJ8;A0AAP2K838;A0AAN4P993;A0AAD2T8L9;A0A4V0A3W6;A0A412PN16;A0A3S4QSE9;A0A2T0G461;E6IZ29	4-alpha-glucanotransferase	Q615_SPAC00137G0082;malQ	tr|W1TL81|W1TL81_STRAP 4-alpha-glucanotransferase OS=Streptococcus anginosus DORA_7 OX=1403946 GN=Q615_SPAC00137G0082 PE=3 SV=1;tr|I0S7P2|I0S7P2_STRAP 4-alpha-glucanotransferase OS=Streptococcus anginosus subsp. whileyi CCUG 39159 OX=1095729 GN=malQ PE=3 S	11	6	6	6	13	58.511	507	44.295	23	5	1	1	5	1	1	5	1	1	11.2	1.6	1.8	81191000	68768000	5040600	7382700	3530000	2989900	219150	320990
W1TVP5;A0AAN4P8B5;A0A6G4MX27;A0A412PL91;I0SK73;E6J0E8;A0AAP2K7C2;A0AAD2Y981;A0A4U9YE94;A0A3S4NJ64;A0A2T0G0N1;A0AAP6END1	W1TVP5;A0AAN4P8B5;A0A6G4MX27;A0A412PL91;I0SK73;E6J0E8;A0AAP2K7C2;A0AAD2Y981;A0A4U9YE94;A0A3S4NJ64;A0A2T0G0N1;A0AAP6END1	Isoleucine--tRNA ligase;Isoleucyl-tRNA synthetase;	ileS;ANG6_0723;	tr|W1TVP5|W1TVP5_STRAP Isoleucine--tRNA ligase OS=Streptococcus anginosus DORA_7 OX=1403946 GN=ileS PE=3 SV=1;tr|A0AAN4P8B5|A0AAN4P8B5_STRAP Isoleucyl-tRNA synthetase OS=Streptococcus anginosus T5 OX=1163302 GN=ANG6_0723 PE=4 SV=1;tr|A0A6G4MX27|A0A6G4MX27_	12	5	5	5	6.2	105.67	930	44.169	46	5	2	3	5	2	3	5	2	3	6.2	1.6	4.4	88813000	47916000	19440000	21457000	1705800	830130	422600	453090
W1U6E6;I0SBZ6;E6J175;A0AAN4P8G3;A0AAD2T840;A0A3S4QMN3;A0A2T0GC94;A0A0N7JDH3	W1U6E6;I0SBZ6;E6J175;A0AAN4P8G3;A0AAD2T840;A0A3S4QMN3;A0A2T0GC94;A0A0N7JDH3	Transcription termination/antitermination protein NusG	nusG;	tr|W1U6E6|W1U6E6_STRAP Transcription termination/antitermination protein NusG OS=Streptococcus anginosus DORA_7 OX=1403946 GN=nusG PE=3 SV=1;tr|I0SBZ6|I0SBZ6_STRAP Transcription termination/antitermination protein NusG OS=Streptococcus anginosus subsp. whi	8	6	6	6	39.9	20.254	178	44.013	14	6	5	4	6	5	4	6	5	4	39.9	33.1	26.4	812970000	170770000	319220000	322970000	52525000	8182400	22019000	22324000
A0A6G4N144	A0A6G4N144	Heavy metal translocating P-type ATPase	G5T13_10335	tr|A0A6G4N144|A0A6G4N144_STRAP Heavy metal translocating P-type ATPase OS=Streptococcus anginosus OX=1328 GN=G5T13_10335 PE=3 SV=1	1	6	6	6	13.2	69.1	634	43.737	30	5	4	4	5	4	4	5	4	4	10.3	7.1	9.9	117450000	72811000	25871000	18771000	3441400	2105400	862370	473590
W1TZC2;A0AAP2K6D6;A0A448AHB8;A0A412PME2;A0A2T0G3D0;A0AAP6BNU4;A0AAN4P796;A0AAD2T7N2;I0SCU5;A0A4U9Z0V4;E6J381	W1TZC2;A0AAP2K6D6;A0A448AHB8;A0A412PME2;A0A2T0G3D0;A0AAP6BNU4;A0AAN4P796;A0AAD2T7N2;I0SCU5	BS_ykrK family protein;DUF1836 domain-containing protein;	Q615_SPAC00028G0040;K1I51_01480;	tr|W1TZC2|W1TZC2_STRAP BS_ykrK family protein OS=Streptococcus anginosus DORA_7 OX=1403946 GN=Q615_SPAC00028G0040 PE=4 SV=1;tr|A0AAP2K6D6|A0AAP2K6D6_STRAP DUF1836 domain-containing protein OS=Streptococcus anginosus OX=1328 GN=K1I51_01480 PE=4 SV=1;tr|A0A4	11	3	3	3	23.7	17.235	152	43.687	10	2	2	2	2	2	2	2	2	2	17.8	17.8	11.8	278560000	169710000	46689000	62161000	16185000	6230400	3738600	6216100
W1TYA4;A0A2I1UUC8;A0A2T0FRB0;I0SDU8;E6J3V4;A0AAP6BNF4;A0AAP2K7Q2;A0AAN4P9G4;A0AAD2T834;A0A2T0GEN8	W1TYA4;A0A2I1UUC8;A0A2T0FRB0;I0SDU8;E6J3V4;A0AAP6BNF4;A0AAP2K7Q2;A0AAN4P9G4	Galactose-6-phosphate isomerase subunit LacB	Q615_SPAC00129G0007;	tr|W1TYA4|W1TYA4_STRAP Galactose-6-phosphate isomerase subunit LacB OS=Streptococcus anginosus DORA_7 OX=1403946 GN=Q615_SPAC00129G0007 PE=3 SV=1;tr|A0A2I1UUC8|A0A2I1UUC8_STRAP Galactose-6-phosphate isomerase subunit LacB OS=Streptococcus anginosus OX=1328	10	4	4	4	29.1	18.951	172	41.752	11	4	3	3	4	3	3	4	3	3	29.1	19.8	19.8	2160500000	857110000	577830000	725590000	195640000	77149000	52530000	65963000
E6J0Z1;A0AAP6ENH2;A0AAP2P1H0;A0A412PNW0;W1U2L0;I0SKI4;A0AAN4PAH6;A0AAD2T6D7;A0A2T0GA80;A0A2T0FYK5	E6J0Z1;A0AAP6ENH2;A0AAP2P1H0;A0A412PNW0;W1U2L0;I0SKI4;A0AAN4PAH6;A0AAD2T6D7;A0A2T0GA80;A0A2T0FYK5	Phosphotransferase enzyme family;Phosphotransferase family protein;	HMPREF0813_00914;SFH28_03165;	tr|E6J0Z1|E6J0Z1_STRAP Phosphotransferase enzyme family OS=Streptococcus anginosus F0211 OX=706437 GN=HMPREF0813_00914 PE=4 SV=1;tr|A0AAP6ENH2|A0AAP6ENH2_STRAP Phosphotransferase family protein OS=Streptococcus anginosus OX=1328 GN=SFH28_03165 PE=4 SV=1;tr	10	6	6	6	25.7	30.974	265	41.587	19	5	1	2	5	1	2	5	1	2	22.3	4.5	9.4	63963000	44348000	10596000	9019100	3366400	2334100	557670	474690
W1TUN3;I0SI07;E6IYQ2;A0AAP6BQ33;A0AAP2P0F2;A0AAN4T4Q2;A0AAD2T800;A0A4U9YST2;A0A413KM10;A0A2T0GAN9;A0A2T0G5D4	W1TUN3;I0SI07;E6IYQ2;A0AAP6BQ33;A0AAP2P0F2;A0AAN4T4Q2;A0AAD2T800;A0A4U9YST2;A0A413KM10;A0A2T0GAN9;A0A2T0G5D4	YbaK/prolyl-tRNA synthetase-associated protein;YbaK/proline--tRNA ligase associated domain protein	Q615_SPAC00113G0007;	tr|W1TUN3|W1TUN3_STRAP YbaK/prolyl-tRNA synthetase-associated protein OS=Streptococcus anginosus DORA_7 OX=1403946 GN=Q615_SPAC00113G0007 PE=3 SV=1;tr|I0SI07|I0SI07_STRAP YbaK/proline--tRNA ligase associated domain protein OS=Streptococcus anginosus subsp.	11	1	1	1	18.5	18.747	162	41.368	13	1	1	1	1	1	1	1	1	1	18.5	18.5	18.5	87851000	51940000	16821000	19090000	3528900	2123100	648230	757560
A0AAP6BND9;A0AAN4P8A6;A0A2T0G1X2;E6J3T6;W1TR93;A0A6G4MY46;A0A448AGC0;A0A412PND7;A0AAD2YAL1;A0A4U9ZGR8;A0AAP2K944;I0SE51	A0AAP6BND9;A0AAN4P8A6;A0A2T0G1X2;E6J3T6;W1TR93;A0A6G4MY46;A0A448AGC0;A0A412PND7;A0AAD2YAL1;A0A4U9ZGR8;A0AAP2K944;I0SE51	C69 family dipeptidase;Dipeptidase;	SFH28_03975;ANG6_0689;	tr|A0AAP6BND9|A0AAP6BND9_STRAP C69 family dipeptidase OS=Streptococcus anginosus OX=1328 GN=SFH28_03975 PE=4 SV=1;tr|A0AAN4P8A6|A0AAN4P8A6_STRAP Dipeptidase OS=Streptococcus anginosus T5 OX=1163302 GN=ANG6_0689 PE=4 SV=1;tr|A0A2T0G1X2|A0A2T0G1X2_STRAP memb	12	2	2	2	3.2	76.583	693	41.266	41	2	2	2	2	2	2	2	2	2	3.2	3.2	3.2	167880000	58667000	47904000	61305000	4094500	1430900	1168400	1495200
W1TVJ6;A0A413KNY1;A0AAN4P8F7;A0A2T0G5L7;E6IYV7;A0AAP2K5P5;A0AAD2YB04;A0A4U9YR57;I0SHZ6;A0A448AHR4	W1TVJ6;A0A413KNY1	Exported hydrophilic protein;YtxH domain-containing protein	Q615_SPAC00113G0065;DWX18_02965	tr|W1TVJ6|W1TVJ6_STRAP Exported hydrophilic protein OS=Streptococcus anginosus DORA_7 OX=1403946 GN=Q615_SPAC00113G0065 PE=4 SV=1;tr|A0A413KNY1|A0A413KNY1_STRAP YtxH domain-containing protein OS=Streptococcus anginosus OX=1328 GN=DWX18_02965 PE=4 SV=1	10	5	5	5	47.4	17.295	156	41.139	8	4	3	4	4	3	4	4	3	4	39.1	38.5	46.2	56714000	17544000	16184000	22986000	3721700	1625900	809760	1286000
W1TU72;A0A413KTE3;I0S9R9;E6J2D0;A0AAP2K6X3;A0AAD2T6Z2;A0A2T0G2Z2;A0AAP6EME7;A0AAN4T566;A0A4U9ZAW3;A0A3S4MTH6;A7DUF3;A6PXL7	W1TU72;A0A413KTE3;I0S9R9;E6J2D0;A0AAP2K6X3;A0AAD2T6Z2;A0A2T0G2Z2;A0AAP6EME7;A0AAN4T566;A0A4U9ZAW3;A0A3S4MTH6	Phenylalanine--tRNA ligase alpha subunit;	pheS;	tr|W1TU72|W1TU72_STRAP Phenylalanine--tRNA ligase alpha subunit OS=Streptococcus anginosus DORA_7 OX=1403946 GN=pheS PE=3 SV=1;tr|A0A413KTE3|A0A413KTE3_STRAP Phenylalanine--tRNA ligase alpha subunit OS=Streptococcus anginosus OX=1328 GN=pheS PE=3 SV=1;tr|I	13	5	5	5	17.8	39.28	348	41.095	26	5	1	2	5	1	2	5	1	2	17.8	2.6	6.9	120710000	78859000	18312000	23544000	4341700	2731900	704310	905530
W1TWW7;A0A412PNT7;I0SKK7;A0AAP2P123;A0A4U9Y9X3;A0A0P0N6D7;A0AAN4PAV8;E6J108;A0AAD2T6I2	W1TWW7;A0A412PNT7;I0SKK7;A0AAP2P123;A0A4U9Y9X3;A0A0P0N6D7;A0AAN4PAV8	Acetyl-coenzyme A carboxylase carboxyl transferase subunit alpha	accA;	tr|W1TWW7|W1TWW7_STRAP Acetyl-coenzyme A carboxylase carboxyl transferase subunit alpha OS=Streptococcus anginosus DORA_7 OX=1403946 GN=accA PE=3 SV=1;tr|A0A412PNT7|A0A412PNT7_STRAP Acetyl-coenzyme A carboxylase carboxyl transferase subunit alpha OS=Strept	9	4	4	4	28.5	28.036	256	41.079	13	4	1	2	4	1	2	4	1	2	28.5	6.6	14.1	60573000	41799000	16993000	1781500	2261900	1259300	1002700	137040
W1U2B9;A0AAN4T594;A0A412PNL4;A0A2T0GA17;A0AAP2P1D2;A0A3S4MFN8;I0SDJ6;E6J0K1;A0AAP6BN09;A0AAD2T6A2;A0A4U9YE72	W1U2B9;A0AAN4T594;A0A412PNL4;A0A2T0GA17;A0AAP2P1D2;A0A3S4MFN8	Methionyl-tRNA formyltransferase;	fmt;ANG6_0775;	tr|W1U2B9|W1U2B9_STRAP Methionyl-tRNA formyltransferase OS=Streptococcus anginosus DORA_7 OX=1403946 GN=fmt PE=3 SV=1;tr|A0AAN4T594|A0AAN4T594_STRAP Methionyl-tRNA formyltransferase OS=Streptococcus anginosus T5 OX=1163302 GN=ANG6_0775 PE=4 SV=1;tr|A0A412P	11	3	3	3	19	34.075	311	41.001	20	3	1	2	3	1	2	3	1	2	19	5.1	11.9	111700000	69840000	12314000	29543000	3036100	1432100	615710	988310
W1U635;A0A412PQD9;A0AAP2K645;A0A2T0FSZ9;A0AAN4T624;I0SEV3;A0AAD2T727;A0A0P0N8X4;A0A4U9YUP5;E6IZT6	W1U635;A0A412PQD9;A0AAP2K645;A0A2T0FSZ9;A0AAN4T624;I0SEV3;A0AAD2T727;A0A0P0N8X4	Orotate phosphoribosyltransferase;	pyrE;	tr|W1U635|W1U635_STRAP Orotate phosphoribosyltransferase OS=Streptococcus anginosus DORA_7 OX=1403946 GN=pyrE PE=3 SV=1;tr|A0A412PQD9|A0A412PQD9_STRAP Orotate phosphoribosyltransferase OS=Streptococcus anginosus OX=1328 GN=pyrE PE=3 SV=1;tr|A0AAP2K645|A0AA	10	5	5	5	36.8	22.71	209	40.951	13	5	2	2	5	2	2	5	2	2	36.8	9.1	9.1	260980000	129910000	33593000	97481000	17681000	7598800	2584000	7498500
W1TSY9;A0A413KPH1;A0AAP6EPL8;A0AAP2P1A1;I0S7Q9;E6IZF1;A0AAN4P7Y5;A0A448AJR6;A0A2T0G458;A0AAD2YAJ6;A0A4V0A7Z1	W1TSY9;A0A413KPH1;A0AAP6EPL8;A0AAP2P1A1;I0S7Q9;E6IZF1;A0AAN4P7Y5;A0A448AJR6;A0A2T0G458;A0AAD2YAJ6;A0A4V0A7Z1	DNA mismatch repair protein MutL;	mutL;	tr|W1TSY9|W1TSY9_STRAP DNA mismatch repair protein MutL OS=Streptococcus anginosus DORA_7 OX=1403946 GN=mutL PE=3 SV=1;tr|A0A413KPH1|A0A413KPH1_STRAP DNA mismatch repair protein MutL OS=Streptococcus anginosus OX=1328 GN=mutL PE=3 SV=1;tr|A0AAP6EPL8|A0AAP6	11	6	6	6	12.5	73.403	648	40.886	34	6	4	4	6	4	4	6	4	4	12.5	8.2	8	94497000	39864000	29972000	24660000	2640400	1033600	881540	725290
W1TZM1;A0A413KT68;I0SLR3;A0AAP2K7T7;A0AAN4T635;A0A4U9YV91;A0A448AGT2;A0A2T0G555;E6J3H6;A0AAP6BPY2	W1TZM1;A0A413KT68;I0SLR3;A0AAP2K7T7;A0AAN4T635;A0A4U9YV91;A0A448AGT2;A0A2T0G555	GTPase Era	era;	tr|W1TZM1|W1TZM1_STRAP GTPase Era OS=Streptococcus anginosus DORA_7 OX=1403946 GN=era PE=3 SV=1;tr|A0A413KT68|A0A413KT68_STRAP GTPase Era OS=Streptococcus anginosus OX=1328 GN=era PE=3 SV=1;tr|I0SLR3|I0SLR3_STRAP GTPase Era OS=Streptococcus anginosus subsp	10	3	3	3	14.7	34.125	299	40.764	22	3	1	1	3	1	1	3	1	1	14.7	3	5.4	73923000	72709000	533140	680730	1974100	1949900	24234	30942
W1U2U7;I0SIU1;E6J355;A0AAP2NZX1;A0AAN4P768;A0A6G4MW51;A0A4U9YXC2;A0A413KSW7;A0A3E5D6R4;A0AAP6BP66;A0AAD2YA03;A0A2T0FY52	W1U2U7;I0SIU1;E6J355;A0AAP2NZX1;A0AAN4P768;A0A6G4MW51;A0A4U9YXC2;A0A413KSW7;A0A3E5D6R4;A0AAP6BP66;A0AAD2YA03;A0A2T0FY52	Peptide chain release factor 1;	prfA;	tr|W1U2U7|W1U2U7_STRAP Peptide chain release factor 1 OS=Streptococcus anginosus DORA_7 OX=1403946 GN=prfA PE=3 SV=1;tr|I0SIU1|I0SIU1_STRAP Peptide chain release factor 1 OS=Streptococcus anginosus subsp. whileyi CCUG 39159 OX=1095729 GN=prfA PE=3 SV=1;tr|	12	5	5	5	17	40.636	359	40.642	29	3	1	3	3	1	3	3	1	3	11.1	5	10.9	31321000	13779000	3315200	14227000	943430	338510	114320	490600
W1TVY8;I0SBA6;A0AAP6EM38;A0AAP2P0Y3;A0AAN4P970;A0AAD2T8T4;A0A412PPG9;A0A2T0G050;E6IZV3;A0A4U9YM96;A0A3S4QM12	W1TVY8;I0SBA6;A0AAP6EM38;A0AAP2P0Y3;A0AAN4P970;A0AAD2T8T4;A0A412PPG9;A0A2T0G050;E6IZV3;A0A4U9YM96;A0A3S4QM12	Alpha-acetolactate synthase;Acetolactate synthase, catabolic	Q615_SPAC00113G0210;	tr|W1TVY8|W1TVY8_STRAP Alpha-acetolactate synthase OS=Streptococcus anginosus DORA_7 OX=1403946 GN=Q615_SPAC00113G0210 PE=3 SV=1;tr|I0SBA6|I0SBA6_STRAP Acetolactate synthase, catabolic OS=Streptococcus anginosus subsp. whileyi CCUG 39159 OX=1095729 GN=alsS	11	5	5	5	19.7	60.538	554	40.545	28	5	1	2	5	1	2	5	1	2	19.7	2.3	6.3	40878000	28675000	5684500	6518600	768810	382450	203020	183340
A0AAP6EP13;A0AAN4PAP9;A0A413KRJ5;A0A4U9ZTY9;A0AAD2YBH8;I0SHK7;W1TW32;A0AAN4P8Q6;E6J186;A0AAP6EN12;A0AAP2K761;W1TU24;A0AAD2YAY3;A0A413KJ87;I0SK07;A0A2T0FZA3;A0A2T0FZK0	A0AAP6EP13;A0AAN4PAP9;A0A413KRJ5;A0A4U9ZTY9;A0AAD2YBH8;I0SHK7;W1TW32	Thioredoxin;Thiol-disulfide isomerase;	trxA;ANG6_1035;	tr|A0AAP6EP13|A0AAP6EP13_STRAP Thioredoxin OS=Streptococcus anginosus OX=1328 GN=trxA PE=4 SV=1;tr|A0AAN4PAP9|A0AAN4PAP9_STRAP Thiol-disulfide isomerase OS=Streptococcus anginosus T5 OX=1163302 GN=ANG6_1035 PE=4 SV=1;tr|A0A413KRJ5|A0A413KRJ5_STRAP Thioredo	17	4	4	4	40.4	11.496	104	40.464	9	4	3	3	4	3	3	4	3	3	40.4	28.8	28.8	297550000	124030000	74657000	98863000	33061000	13781000	8295200	10985000
W1TSY8;A0A413KMI5;A0AAP2K720;Q8KJ21;I0SGQ8;A0AAP6EPI2;A0AAN4T5Y1;A0A2T0G7T3;A0A0P0N6K8;A0AAD2T9V2;E6J0V4	W1TSY8;A0A413KMI5;A0AAP2K720;Q8KJ21;I0SGQ8;A0AAP6EPI2;A0AAN4T5Y1;A0A2T0G7T3;A0A0P0N6K8;A0AAD2T9V2;E6J0V4	Co-chaperonin GroES;	groES;	tr|W1TSY8|W1TSY8_STRAP Co-chaperonin GroES OS=Streptococcus anginosus DORA_7 OX=1403946 GN=groES PE=3 SV=1;tr|A0A413KMI5|A0A413KMI5_STRAP Co-chaperonin GroES OS=Streptococcus anginosus OX=1328 GN=groES PE=3 SV=1;tr|A0AAP2K720|A0AAP2K720_STRAP Co-chaperone	11	5	5	5	71	9.8382	93	40.015	5	5	4	3	5	4	3	5	4	3	71	55.9	38.7	962810000	516140000	154010000	292660000	177640000	94878000	24229000	58531000
A0A412PKH0;A0A6G4N195;A0A6G4N184;A0A6G4N0Z2;E6J3Z0	A0A412PKH0;A0A6G4N195	SEC10/PgrA surface exclusion domain-containing protein (Fragment);Peptidase (Fragment)	DWX18_11070;	tr|A0A412PKH0|A0A412PKH0_STRAP SEC10/PgrA surface exclusion domain-containing protein (Fragment) OS=Streptococcus anginosus OX=1328 GN=DWX18_11070 PE=4 SV=1;tr|A0A6G4N195|A0A6G4N195_STRAP Peptidase (Fragment) OS=Streptococcus anginosus OX=1328 GN=G5T13_106	5	5	5	3	17.7	43.566	401	39.981	29	5	2	3	5	2	3	3	2	2	17.7	5.2	13	83506000	40907000	18453000	24146000	2569300	1243900	636300	689060
W1U010;A0A413KM72;A0AAP2KAG0;A0AAD2YAX4;A0AAN4PA12;A0A3S4QMG8;E6J1E9;A0AAP6BP59;A0A2T0G759;I0SA28;A0A4U9ZZR6	W1U010;A0A413KM72;A0AAP2KAG0;A0AAD2YAX4;A0AAN4PA12;A0A3S4QMG8;E6J1E9;A0AAP6BP59;A0A2T0G759;I0SA28;A0A4U9ZZR6	UvrABC system protein A;	uvrA;	tr|W1U010|W1U010_STRAP UvrABC system protein A OS=Streptococcus anginosus DORA_7 OX=1403946 GN=uvrA PE=3 SV=1;tr|A0A413KM72|A0A413KM72_STRAP UvrABC system protein A OS=Streptococcus anginosus OX=1328 GN=uvrA PE=3 SV=1;tr|A0AAP2KAG0|A0AAP2KAG0_STRAP Excinuc	11	6	6	6	8.1	104.12	941	39.797	47	5	2	5	5	2	5	5	2	5	6.8	2.7	7.1	64262000	38498000	7845500	17919000	1367300	819100	166920	381250
W1TY50;A0A412PMI6;I0SES5;E6IZQ3;A0AAD2T6N1;A0A0N7JDQ9;A0AAN4T4T4;A0A3S4QR50	W1TY50;A0A412PMI6;I0SES5;E6IZQ3;A0AAD2T6N1;A0A0N7JDQ9;A0AAN4T4T4;A0A3S4QR50	Glutamine ABC superfamily ATP binding cassette transporter, ABC protein;Amino acid ABC transporter ATP-binding protein	Q615_SPAC00114G0086;	tr|W1TY50|W1TY50_STRAP Glutamine ABC superfamily ATP binding cassette transporter, ABC protein OS=Streptococcus anginosus DORA_7 OX=1403946 GN=Q615_SPAC00114G0086 PE=4 SV=1;tr|A0A412PMI6|A0A412PMI6_STRAP Amino acid ABC transporter ATP-binding protein OS=St	8	6	6	6	28.5	27.334	246	39.459	13	6	4	2	6	4	2	6	4	2	28.5	15.4	8.5	663530000	301280000	245160000	117080000	49190000	21325000	18859000	9006200
A0AAP2KA82;W1TZP3;I0SKG1;E6J0Y1;A0AAP6BN43;A0AAN4P9W7;A0AAD2T677;A0A4U9Y937;A0A448AIQ3;A0A413KL34;A0A2T0GA84	A0AAP2KA82;W1TZP3;I0SKG1;E6J0Y1;A0AAP6BN43;A0AAN4P9W7;A0AAD2T677;A0A4U9Y937;A0A448AIQ3;A0A413KL34;A0A2T0GA84	Na/Pi cotransporter family protein;Na/Pi-cotransporter II-related protein	K1I51_07240;Q615_SPAC00113G0504	tr|A0AAP2KA82|A0AAP2KA82_STRAP Na/Pi cotransporter family protein OS=Streptococcus anginosus OX=1328 GN=K1I51_07240 PE=4 SV=1;tr|W1TZP3|W1TZP3_STRAP Na/Pi-cotransporter II-related protein OS=Streptococcus anginosus DORA_7 OX=1403946 GN=Q615_SPAC00113G0504	11	3	3	3	8.8	59.323	543	39.436	24	2	1	2	2	1	2	2	1	2	6.4	3.7	6.1	39080000	5908500	22829000	10342000	928680	246190	251590	430900
W1TLY3;A0A413KPI0;A0AAP2K782;A0AAD2T8E2;A0A418G5F2;A0A2T0G8H5;E6IZE1;A0AAN4P7S2;A0A3S4MV41;A0AAP6BPS9	W1TLY3;A0A413KPI0;A0AAP2K782;A0AAD2T8E2;A0A418G5F2;A0A2T0G8H5;E6IZE1;A0AAN4P7S2	SP-0191-like C-terminal domain-containing protein;Uncharacterized protein	Q615_SPAC00137G0065;DWX18_05885	tr|W1TLY3|W1TLY3_STRAP SP-0191-like C-terminal domain-containing protein OS=Streptococcus anginosus DORA_7 OX=1403946 GN=Q615_SPAC00137G0065 PE=4 SV=1;tr|A0A413KPI0|A0A413KPI0_STRAP Uncharacterized protein OS=Streptococcus anginosus OX=1328 GN=DWX18_05885	10	5	5	5	34.4	21.182	189	38.8	12	4	5	4	4	5	4	4	5	4	27	34.4	27	242320000	78008000	86051000	78259000	20193000	6500700	7170900	6521600
W1TVL3;I0SK84;E6J0C6;A0AAP2K888;A0AAN4T5B0;A0AAD2Y9M6;A0A412PP38;A0A0P0N744;A0AAP6BNN5	W1TVL3;I0SK84;E6J0C6;A0AAP2K888;A0AAN4T5B0;A0AAD2Y9M6;A0A412PP38;A0A0P0N744;A0AAP6BNN5	ATP-dependent Clp protease proteolytic subunit	clpP;	tr|W1TVL3|W1TVL3_STRAP ATP-dependent Clp protease proteolytic subunit OS=Streptococcus anginosus DORA_7 OX=1403946 GN=clpP PE=3 SV=1;tr|I0SK84|I0SK84_STRAP ATP-dependent Clp protease proteolytic subunit OS=Streptococcus anginosus subsp. whileyi CCUG 39159	9	4	4	4	39.3	21.529	196	38.481	7	4	3	2	4	3	2	4	3	2	39.3	21.4	9.2	722930000	491160000	112370000	119400000	49130000	17992000	14081000	17057000
W1TWP5;A0AAN4P880;A0A412PQQ8;A0AAP2K6M6;A0A2T0G1J0	W1TWP5;A0AAN4P880;A0A412PQQ8;A0AAP2K6M6;A0A2T0G1J0	PRD domain-containing protein;Transcriptional antiterminator	Q615_SPAC00123G0010;ANG6_0563	tr|W1TWP5|W1TWP5_STRAP PRD domain-containing protein OS=Streptococcus anginosus DORA_7 OX=1403946 GN=Q615_SPAC00123G0010 PE=4 SV=1;tr|A0AAN4P880|A0AAN4P880_STRAP Transcriptional antiterminator OS=Streptococcus anginosus T5 OX=1163302 GN=ANG6_0563 PE=4 SV=1	5	5	5	5	17.7	32.464	277	38.127	17	5	3	2	5	3	2	5	3	2	17.7	12.3	9.4	354680000	225250000	48861000	80571000	16258000	8835400	2874200	4548100
W1U099;A0AAP6BN91;A0AAN4P999;A0AAD2YA29;A0A4U9ZL39;A0A412PKK7;A0A3S4NHU7;A0A2T0FYY5;I0S600;E6J3N2	W1U099;A0AAP6BN91;A0AAN4P999;A0AAD2YA29;A0A4U9ZL39;A0A412PKK7;A0A3S4NHU7;A0A2T0FYY5;I0S600;E6J3N2	Membrane protein insertase YidC;	yidC;	tr|W1U099|W1U099_STRAP Membrane protein insertase YidC OS=Streptococcus anginosus DORA_7 OX=1403946 GN=yidC PE=3 SV=1;tr|A0AAP6BN91|A0AAP6BN91_STRAP Membrane protein insertase YidC OS=Streptococcus anginosus OX=1328 GN=yidC PE=4 SV=1;tr|A0AAN4P999|A0AAN4P9	10	4	4	4	16.1	34.139	305	37.814	12	4	3	3	4	3	3	4	3	3	16.1	11.5	11.5	842870000	332340000	341390000	169140000	63107000	25135000	26031000	11941000
W1TLI4;A0AAN4T505;A0A6G4MYD9;A0A412PN19;I0SIG2	W1TLI4;A0AAN4T505;A0A6G4MYD9;A0A412PN19;I0SIG2	Phosphotransferase system, EIIC;Uncharacterized protein;	Q615_SPAC00137G0041;ANG6_0339;	tr|W1TLI4|W1TLI4_STRAP Phosphotransferase system, EIIC OS=Streptococcus anginosus DORA_7 OX=1403946 GN=Q615_SPAC00137G0041 PE=4 SV=1;tr|A0AAN4T505|A0AAN4T505_STRAP Uncharacterized protein OS=Streptococcus anginosus T5 OX=1163302 GN=ANG6_0339 PE=4 SV=1;tr|A	5	4	4	4	8.9	60.995	563	37.733	20	4	3	2	4	3	2	4	3	2	8.9	6.9	4.8	179270000	65275000	94501000	19495000	8963600	3263700	4725100	974770
W1TXN8;A0A413KJW0;A0A3S4P3T2;I0SE39;E6J205;A0AAP2K6K3;A0AAN4T580;A0AAD2YAA4;A0A4U9ZE65;A0AAP6BSE1;A0A2T0G1T1	W1TXN8;A0A413KJW0;A0A3S4P3T2;I0SE39;E6J205;A0AAP2K6K3;A0AAN4T580;A0AAD2YAA4;A0A4U9ZE65;A0AAP6BSE1;A0A2T0G1T1	tRNA modification GTPase MnmE;	mnmE;	tr|W1TXN8|W1TXN8_STRAP tRNA modification GTPase MnmE OS=Streptococcus anginosus DORA_7 OX=1403946 GN=mnmE PE=3 SV=1;tr|A0A413KJW0|A0A413KJW0_STRAP tRNA modification GTPase MnmE OS=Streptococcus anginosus OX=1328 GN=mnmE PE=3 SV=1;tr|A0A3S4P3T2|A0A3S4P3T2_S	11	6	6	6	14.4	50.707	457	37.727	30	5	2	4	5	2	4	5	2	4	11.8	5	9.8	65258000	29377000	15201000	20680000	2022200	826160	506700	689320
A0A412PKX7;W1TSY4;A0AAP6BQD3;A0AAP2K9J2;A0A448AKG0	A0A412PKX7;W1TSY4	PTS fructose transporter subunit IIA;PTS EIIA type-4 domain-containing protein	DWX18_10225;	tr|A0A412PKX7|A0A412PKX7_STRAP PTS fructose transporter subunit IIA OS=Streptococcus anginosus OX=1328 GN=DWX18_10225 PE=4 SV=1;tr|W1TSY4|W1TSY4_STRAP PTS EIIA type-4 domain-containing protein OS=Streptococcus anginosus DORA_7 OX=1403946 GN=Q615_SPAC00126G	5	3	3	3	27.1	15.085	144	37.259	7	3	3	1	3	3	1	3	3	1	27.1	27.1	6.9	220440000	104180000	83925000	32333000	22604000	11940000	6044600	4619100
W1U0A4;A0A413KIU2;A0AAP2P1A6;I0S5Y6;E6J3N7;A0A4U9ZMT7;A0AAP6BN89;A0AAN4T5L9;A0A3S4LPN6;A0A2T0FZ16;A0AAD2YA50	W1U0A4;A0A413KIU2;A0AAP2P1A6;I0S5Y6;E6J3N7;A0A4U9ZMT7;A0AAP6BN89;A0AAN4T5L9;A0A3S4LPN6	Diaminopimelate decarboxylase;	Q615_SPAC00023G0006;DWX18_10690;	tr|W1U0A4|W1U0A4_STRAP Diaminopimelate decarboxylase OS=Streptococcus anginosus DORA_7 OX=1403946 GN=Q615_SPAC00023G0006 PE=3 SV=1;tr|A0A413KIU2|A0A413KIU2_STRAP Diaminopimelate decarboxylase OS=Streptococcus anginosus OX=1328 GN=DWX18_10690 PE=3 SV=1;tr|A	11	6	6	6	17.8	46.321	416	36.899	20	4	3	3	4	3	3	4	3	3	11.5	7.5	9.4	72108000	31648000	20076000	20385000	3605400	1582400	1003800	1019200
W1TW41;I0SJD5;E6J0C0;A0AAP2K7W4;A0AAN4P8A5;A0AAD2T6B6;A0A2T0GDZ7;A0A2T0G0J5;A0A0P0N7F8	W1TW41;I0SJD5;E6J0C0;A0AAP2K7W4;A0AAN4P8A5;A0AAD2T6B6;A0A2T0GDZ7;A0A2T0G0J5;A0A0P0N7F8	High-affinity branched-chain amino acid transport ATP-binding proteinlivF LIV-I protein F;ABC transporter, ATP-binding protein	Q615_SPAC00113G0351;	tr|W1TW41|W1TW41_STRAP High-affinity branched-chain amino acid transport ATP-binding proteinlivF LIV-I protein F OS=Streptococcus anginosus DORA_7 OX=1403946 GN=Q615_SPAC00113G0351 PE=3 SV=1;tr|I0SJD5|I0SJD5_STRAP ABC transporter, ATP-binding protein OS=St	9	3	3	3	20.3	25.577	236	36.879	14	2	3	2	2	3	2	2	3	2	13.6	20.3	13.6	105400000	39353000	35503000	30543000	7528500	2810900	2536000	2181600
A0AAN4P7H1;A0A413KPF7;W1TQ33;A0AAP6BPQ9;A0AAD2T8X2;A0A448AJT8;A0A2T0G8L5;E6J2Y6;A0AAP2K8R5;A0A4V0A1S5	A0AAN4P7H1;A0A413KPF7;W1TQ33;A0AAP6BPQ9;A0AAD2T8X2;A0A448AJT8;A0A2T0G8L5;E6J2Y6;A0AAP2K8R5;A0A4V0A1S5	DNA polymerase I - 3-5 exonuclease/polymerase domains;DNA polymerase I;	ANG6_0337;polA;	tr|A0AAN4P7H1|A0AAN4P7H1_STRAP DNA polymerase I - 3-5 exonuclease/polymerase domains OS=Streptococcus anginosus T5 OX=1163302 GN=ANG6_0337 PE=4 SV=1;tr|A0A413KPF7|A0A413KPF7_STRAP DNA polymerase I OS=Streptococcus anginosus OX=1328 GN=polA PE=3 SV=1;tr|W	10	5	5	3	7.4	100.04	881	36.636	52	4	2	3	4	2	3	2	1	1	6.4	2.8	4	47190000	27346000	4560800	15284000	907510	525880	87707	293930
W1U2M2;I0SKG4;E6J106;A0AAP6ENH8;A0AAP2P1H5;A0AAN4PA29;A0AAD2T6A3;A0A4U9Y859;A0A448AIP6;A0A412PNX6;A0A2T0GAA1	W1U2M2;I0SKG4;E6J106;A0AAP6ENH8;A0AAP2P1H5;A0AAN4PA29;A0AAD2T6A3;A0A4U9Y859;A0A448AIP6;A0A412PNX6;A0A2T0GAA1	Serine--tRNA ligase;	serS;	tr|W1U2M2|W1U2M2_STRAP Serine--tRNA ligase OS=Streptococcus anginosus DORA_7 OX=1403946 GN=serS PE=3 SV=1;tr|I0SKG4|I0SKG4_STRAP Serine--tRNA ligase OS=Streptococcus anginosus subsp. whileyi CCUG 39159 OX=1095729 GN=serS PE=3 SV=1;tr|E6J106|E6J106_STRAP Se	11	3	3	3	9.4	48.073	425	36.625	25	3	1	2	3	1	2	3	1	2	9.4	3.5	6.1	89186000	20941000	12563000	55681000	3449100	719260	502530	2227300
W1TR48;A0A412PQM4;A0AAP6EMC9;A0AAN4P7U1;A0AAD2YA75;A0A4V6L597;I0SKZ5;A0AAP2K7Q6;E6J2K4;A0A2T0G371;A0A3S4LW77	W1TR48;A0A412PQM4;A0AAP6EMC9;A0AAN4P7U1;A0AAD2YA75;A0A4V6L597;I0SKZ5;A0AAP2K7Q6;E6J2K4;A0A2T0G371;A0A3S4LW77	4-hydroxy-tetrahydrodipicolinate synthase;	dapA;	tr|W1TR48|W1TR48_STRAP 4-hydroxy-tetrahydrodipicolinate synthase OS=Streptococcus anginosus DORA_7 OX=1403946 GN=dapA PE=3 SV=1;tr|A0A412PQM4|A0A412PQM4_STRAP 4-hydroxy-tetrahydrodipicolinate synthase OS=Streptococcus anginosus OX=1328 GN=dapA PE=3 SV=1;tr	11	5	5	5	20.5	31.77	293	36.384	16	4	0	3	4	0	3	4	0	3	18.1	0	11.9	37521000	29993000	0	7528100	2033600	1874600	0	159060
A0AAD2T7F2;A0A2T0GAX5;W1TUV4;E6IZR7;A0AAP6BQ00;A0AAP2K8N2;A0AAN4T4T1;A0A412PMF5;A0A2T0FT44;A0A2T0G587;I0SEW3	A0AAD2T7F2;A0A2T0GAX5;W1TUV4;E6IZR7;A0AAP6BQ00;A0AAP2K8N2;A0AAN4T4T1;A0A412PMF5;A0A2T0FT44;A0A2T0G587	P-loop ATP-binding protein YvcJ;GlmZ(SRNA)-inactivating NTPase;	yvcJ;	tr|A0AAD2T7F2|A0AAD2T7F2_STRAP P-loop ATP-binding protein YvcJ OS=Streptococcus anginosus SK1138 OX=1161422 GN=yvcJ PE=3 SV=1;tr|A0A2T0GAX5|A0A2T0GAX5_STRAP GlmZ(SRNA)-inactivating NTPase OS=Streptococcus anginosus OX=1328 GN=yvcJ PE=3 SV=1;tr|W1TUV4|W1TUV	11	4	4	4	17.6	33.584	296	36.302	21	4	2	2	4	2	2	4	2	2	17.6	9.8	9.8	129650000	57022000	31146000	41480000	5065600	2305700	1137000	1622800
A0AAP2K6E4;A0A2T0G387;A0AAN4P7A2;I0SCM6;A0AAD2Y9Y4;A0A4U9Z3Y8;W1TU61;E6J313;A0AAP6BMN2;A0A413KS30;A0A3S4MF01	A0AAP2K6E4;A0A2T0G387;A0AAN4P7A2;I0SCM6;A0AAD2Y9Y4;A0A4U9Z3Y8;W1TU61;E6J313;A0AAP6BMN2;A0A413KS30;A0A3S4MF01	HAMP domain-containing histidine kinase;histidine kinase;	K1I51_01555;C6A27_05640;	tr|A0AAP2K6E4|A0AAP2K6E4_STRAP HAMP domain-containing histidine kinase OS=Streptococcus anginosus OX=1328 GN=K1I51_01555 PE=4 SV=1;tr|A0A2T0G387|A0A2T0G387_STRAP histidine kinase OS=Streptococcus anginosus OX=1328 GN=C6A27_05640 PE=4 SV=1;tr|A0AAN4P7A2|A0A	11	5	5	5	12.3	50.83	448	36.285	27	5	2	2	5	2	2	5	2	2	12.3	4.9	4.9	228400000	122000000	49576000	56824000	8459100	4518400	1836200	2104600
W1TSU3;I0SIG7;E6J2T3;A0AAN4P7M6;A0AAD2T8X6;A0A0P0NA38	W1TSU3;I0SIG7;E6J2T3;A0AAN4P7M6;A0AAD2T8X6;A0A0P0NA38	Large ribosomal subunit protein uL14	rplN	tr|W1TSU3|W1TSU3_STRAP Large ribosomal subunit protein uL14 OS=Streptococcus anginosus DORA_7 OX=1403946 GN=rplN PE=3 SV=1;tr|I0SIG7|I0SIG7_STRAP Large ribosomal subunit protein uL14 OS=Streptococcus anginosus subsp. whileyi CCUG 39159 OX=1095729 GN=rplN P	6	5	5	5	32.8	13.093	122	36.023	11	5	4	4	5	4	4	5	4	4	32.8	32	32	3232500000	1424700000	570570000	1237200000	208780000	89915000	47009000	71860000
A0AAN4P9B2	A0AAN4P9B2	Molecular chaperone	ANG6_1006	tr|A0AAN4P9B2|A0AAN4P9B2_STRAP Molecular chaperone OS=Streptococcus anginosus T5 OX=1163302 GN=ANG6_1006 PE=4 SV=1	1	24	1	1	56.9	65.347	610	35.998	38	24	16	19	1	0	1	1	0	1	56.9	32.3	44.1	34059000	17836000	0	16223000	381280	196600	0	184690
W1TQS3;A0AAP6BPE8;A0AAP2P0S0;A0A413KKV3;A0A2T0G365;E6IZK1;A0A448AGN2;I0SCP6;A0AAN4T542;A0AAD2YA16;A0A418G7L9	W1TQS3;A0AAP6BPE8;A0AAP2P0S0;A0A413KKV3;A0A2T0G365;E6IZK1;A0A448AGN2;I0SCP6;A0AAN4T542;A0AAD2YA16;A0A418G7L9	Periplasmic solute binding family protein;Zinc ABC transporter substrate-binding protein	Q615_SPAC00134G0031;	tr|W1TQS3|W1TQS3_STRAP Periplasmic solute binding family protein OS=Streptococcus anginosus DORA_7 OX=1403946 GN=Q615_SPAC00134G0031 PE=3 SV=1;tr|A0AAP6BPE8|A0AAP6BPE8_STRAP Zinc ABC transporter substrate-binding protein OS=Streptococcus anginosus OX=1328	11	6	6	6	26.7	34.177	307	35.961	15	5	4	4	5	4	4	5	4	4	20.2	16	19.2	101150000	37671000	29263000	34213000	6234800	2280300	1950800	2003600
E6J055;A0AAD2YAM8;A0A4U9YHA8;W1TW97;A0AAP2P0I0;A0AAN4P9J5;A0A412PP51;A0A2T0FZX4;A0AAP6BMW7;I0SJC7;A0A3S4M1J6	E6J055;A0AAD2YAM8;A0A4U9YHA8;W1TW97;A0AAP2P0I0;A0AAN4P9J5;A0A412PP51;A0A2T0FZX4;A0AAP6BMW7;I0SJC7;A0A3S4M1J6	ABC transporter, ATP-binding protein	HMPREF0813_00625;	tr|E6J055|E6J055_STRAP ABC transporter, ATP-binding protein OS=Streptococcus anginosus F0211 OX=706437 GN=HMPREF0813_00625 PE=4 SV=1;tr|A0AAD2YAM8|A0AAD2YAM8_STRAP ABC transporter, ATP-binding protein OS=Streptococcus anginosus SK1138 OX=1161422 GN=HMPREF1	11	4	4	4	13.5	58.121	513	35.793	32	4	1	2	4	1	2	4	1	2	13.5	1.6	6.8	56257000	34515000	9103600	12639000	1177500	569260	284490	323730
E6IYE6;A0AAN4P994;W1TRZ3;I0SFE6;A0AAP6BP11;A0AAP2K6Z8;A0A4U9ZUN9;A0A2I1UTQ0;A0AAD2T976;A0A6G4MXP0;A0A3S5E1Y5	E6IYE6;A0AAN4P994;W1TRZ3;I0SFE6;A0AAP6BP11;A0AAP2K6Z8;A0A4U9ZUN9;A0A2I1UTQ0;A0AAD2T976;A0A6G4MXP0;A0A3S5E1Y5	Phospho-2-dehydro-3-deoxyheptonate aldolase;3-deoxy-D-arabino-heptulosonate 7-phosphate synthase	HMPREF0813_00008;	tr|E6IYE6|E6IYE6_STRAP Phospho-2-dehydro-3-deoxyheptonate aldolase OS=Streptococcus anginosus F0211 OX=706437 GN=HMPREF0813_00008 PE=3 SV=1;tr|A0AAN4P994|A0AAN4P994_STRAP 3-deoxy-D-arabino-heptulosonate 7-phosphate synthase OS=Streptococcus anginosus T5 OX	11	4	4	4	14.9	38.478	343	35.79	22	3	2	4	3	2	4	3	2	4	12.2	6.7	14.9	211730000	88888000	51926000	70921000	8607500	3044000	2360300	3203300
A0A6G4MZN6	A0A6G4MZN6	N4-gp56 family major capsid protein	G5T13_07525	tr|A0A6G4MZN6|A0A6G4MZN6_STRAP N4-gp56 family major capsid protein OS=Streptococcus anginosus OX=1328 GN=G5T13_07525 PE=4 SV=1	1	2	2	2	12.5	30.126	280	35.685	15	2	2	2	2	2	2	2	2	2	12.5	12.5	12.5	443620000	138290000	155910000	149420000	21467000	6754900	5977700	8734400
A0AAP2K935;A0AAN4P7Y6;I0SM41;A0AAP6BMT0;A0AAD2T6V8;A0A4U9Z7R1;A0A413KTN1;A0A3S4M0N3;W1TUK9;A0A2T0G304;E6J2G2	A0AAP2K935;A0AAN4P7Y6;I0SM41;A0AAP6BMT0;A0AAD2T6V8;A0A4U9Z7R1;A0A413KTN1;A0A3S4M0N3;W1TUK9;A0A2T0G304;E6J2G2	DNA helicase PcrA;Superfamily I DNA/RNA helicases;	pcrA;ANG6_0500;	tr|A0AAP2K935|A0AAP2K935_STRAP DNA helicase PcrA OS=Streptococcus anginosus OX=1328 GN=pcrA PE=4 SV=1;tr|A0AAN4P7Y6|A0AAN4P7Y6_STRAP Superfamily I DNA/RNA helicases OS=Streptococcus anginosus T5 OX=1163302 GN=ANG6_0500 PE=4 SV=1;tr|I0SM41|I0SM41_STRAP ATP-	11	6	6	6	7.6	85.883	759	35.439	50	6	4	2	6	4	2	6	4	2	7.6	5	2.4	76341000	51204000	14573000	10564000	1526800	1024100	291460	211280
W1TUQ4;A0AAP6BNG2;A0AAN4P8P6;A0A448AFX2;A0A413KP27;A0AAD2T838;A0A4V6L6J9;A0A2T0G1Y2;I0SE04;E6J3T8;A0AAP2K7B5	W1TUQ4;A0AAP6BNG2;A0AAN4P8P6;A0A448AFX2;A0A413KP27;A0AAD2T838;A0A4V6L6J9;A0A2T0G1Y2;I0SE04;E6J3T8;A0AAP2K7B5	Phospholipid/glycerol acyltransferase domain-containing protein;1-acyl-sn-glycerol-3-phosphate acyltransferase	Q615_SPAC00133G0006;	tr|W1TUQ4|W1TUQ4_STRAP Phospholipid/glycerol acyltransferase domain-containing protein OS=Streptococcus anginosus DORA_7 OX=1403946 GN=Q615_SPAC00133G0006 PE=4 SV=1;tr|A0AAP6BNG2|A0AAP6BNG2_STRAP 1-acyl-sn-glycerol-3-phosphate acyltransferase OS=Streptococ	11	5	5	5	22.8	28.215	246	35.005	16	4	0	4	4	0	4	4	0	4	18.3	0	18.7	107030000	50924000	0	56105000	6689300	3182800	0	3506500
W1TUX4;A0A413KJK3;W1TXD2;E6J206;A0AAP6BQJ0;A0AAP2K757;A0AAN4T539;A0AAD2T7B2;A0A5N1GE82;A0A448AFT7;I0SE27	W1TUX4;A0A413KJK3;W1TXD2;E6J206;A0AAP6BQJ0;A0AAP2K757;A0AAN4T539;A0AAD2T7B2;A0A5N1GE82;A0A448AFT7;I0SE27	Ribose-5-phosphate isomerase A;	rpiA;	tr|W1TUX4|W1TUX4_STRAP Ribose-5-phosphate isomerase A OS=Streptococcus anginosus DORA_7 OX=1403946 GN=rpiA PE=3 SV=1;tr|A0A413KJK3|A0A413KJK3_STRAP Ribose-5-phosphate isomerase A OS=Streptococcus anginosus OX=1328 GN=rpiA PE=3 SV=1;tr|W1TXD2|W1TXD2_STRAP r	11	2	2	2	13.5	25.136	229	34.826	13	2	1	1	2	1	1	2	1	1	13.5	6.6	6.6	100950000	34830000	40233000	25882000	7020100	1934300	3094800	1990900
A0AAP2P180;A0A448AKK8;W1TYN9;A0AAP6BP21;A0A412PMP1;A0A4U9ZSP2;A0A2T0G135;I0SFE5;A0AAN4P8W0;E6IYI9;A0AAD2T9A7	A0AAP2P180;A0A448AKK8;W1TYN9;A0AAP6BP21;A0A412PMP1;A0A4U9ZSP2;A0A2T0G135;I0SFE5;A0AAN4P8W0	Phosphoglycerate mutase family protein;Putative phosphoglycerate mutase;	K1I51_03640;gpmA_5;	tr|A0AAP2P180|A0AAP2P180_STRAP Phosphoglycerate mutase family protein OS=Streptococcus anginosus OX=1328 GN=K1I51_03640 PE=4 SV=1;tr|A0A448AKK8|A0A448AKK8_STRAP Putative phosphoglycerate mutase OS=Streptococcus anginosus OX=1328 GN=gpmA_5 PE=4 SV=1;tr|W1TY	11	5	5	4	34.6	25.598	231	33.965	11	4	1	2	4	1	2	4	1	1	31.2	6.5	10	53221000	38689000	4249700	10282000	4044300	2723300	386340	934730
W1TUC7;A0A412PKR4;I0SIM0;E6J2M2;A0AAP2P0E6;A0AAN4P8S2;A0A2T0FYN9;A0A2T0FXC9	W1TUC7;A0A412PKR4;I0SIM0;E6J2M2;A0AAP2P0E6;A0AAN4P8S2;A0A2T0FYN9;A0A2T0FXC9	Nucleoid-associated protein Q615_SPAC00136G0010;Nucleoid-associated protein DWX18_10445	Q615_SPAC00136G0010;	tr|W1TUC7|W1TUC7_STRAP Nucleoid-associated protein Q615_SPAC00136G0010 OS=Streptococcus anginosus DORA_7 OX=1403946 GN=Q615_SPAC00136G0010 PE=3 SV=1;tr|A0A412PKR4|A0A412PKR4_STRAP Nucleoid-associated protein DWX18_10445 OS=Streptococcus anginosus OX=1328 G	8	3	3	3	28.3	10.794	99	33.923	4	3	2	3	3	2	3	3	2	3	28.3	27.3	28.3	143300000	77951000	14452000	50897000	25402000	12270000	3167200	9964700
A0A2T0G7R6;A0AAP2P1A5	A0A2T0G7R6;A0AAP2P1A5	ATP-dependent Clp protease ATP-binding subunit	C6A27_01970;	tr|A0A2T0G7R6|A0A2T0G7R6_STRAP ATP-dependent Clp protease ATP-binding subunit OS=Streptococcus anginosus OX=1328 GN=C6A27_01970 PE=4 SV=1;tr|A0AAP2P1A5|A0AAP2P1A5_STRAP ATP-dependent Clp protease ATP-binding subunit OS=Streptococcus anginosus OX=1328 GN=K1	2	25	1	1	45.8	78.512	710	33.599	48	24	19	17	1	1	1	1	1	1	44.8	31.7	31.3	23454000	12682000	2672800	8099500	488620	264200	55683	168740
W1TR58;I0SCP0;A0AAP2K8B1;A0A4U9Z4N4;A0A412PQH2;A0A2T0G368;E6IZJ8;A0AAP6ELR5;A0AAN4P822;A0AAD2T6R5;A0A3S5E1Q8	W1TR58;I0SCP0;A0AAP2K8B1;A0A4U9Z4N4;A0A412PQH2;A0A2T0G368;E6IZJ8;A0AAP6ELR5;A0AAN4P822;A0AAD2T6R5;A0A3S5E1Q8	DNA polymerase III subunit gamma/tau	dnaX	tr|W1TR58|W1TR58_STRAP DNA polymerase III subunit gamma/tau OS=Streptococcus anginosus DORA_7 OX=1403946 GN=dnaX PE=3 SV=1;tr|I0SCP0|I0SCP0_STRAP DNA polymerase III subunit gamma/tau OS=Streptococcus anginosus subsp. whileyi CCUG 39159 OX=1095729 GN=dnaX P	11	4	4	4	11.4	61.252	554	32.883	30	4	1	1	4	1	1	4	1	1	11.4	2.9	2.9	73280000	58999000	1758900	12522000	1572700	1426500	58629	146280
I0SFE8;A0A2T0G115;A0A413KRF1;A0AAN4PAK4;W1TVV0;E6IYI4;A0AAP6BQP6;A0A3S4MVI9;Q14UN2;A0AAD2T9K2;A0A4U9ZUG8;B7XB45;B7XB46;B7XB57;B7XB62;D6P875;B7XB60;B7XB49;B7XB61	I0SFE8;A0A2T0G115;A0A413KRF1;A0AAN4PAK4;W1TVV0;E6IYI4;A0AAP6BQP6;A0A3S4MVI9;Q14UN2;A0AAD2T9K2;A0A4U9ZUG8;B7XB45;B7XB46;B7XB57;B7XB62	Chaperone protein DnaJ;	dnaJ;	tr|I0SFE8|I0SFE8_STRAP Chaperone protein DnaJ OS=Streptococcus anginosus subsp. whileyi CCUG 39159 OX=1095729 GN=dnaJ PE=3 SV=1;tr|A0A2T0G115|A0A2T0G115_STRAP Chaperone protein DnaJ OS=Streptococcus anginosus OX=1328 GN=dnaJ PE=3 SV=1;tr|A0A413KRF1|A0A413K	19	5	5	5	15.9	44.421	409	32.517	21	4	3	4	4	3	4	4	3	4	13.4	7.3	13.4	171550000	61370000	53646000	56532000	8169000	2922400	2554600	2692000
W1TQI4;I0SIL0;E6J2M4;A0AAP2P144;A0AAD2T7R8;A0A4U9Y1Y0;A0A413KK88;A0A2T0FYJ9;A0A0P0N6E7;A0AAN4P8R8	W1TQI4;I0SIL0;E6J2M4;A0AAP2P144;A0AAD2T7R8;A0A4U9Y1Y0;A0A413KK88;A0A2T0FYJ9;A0A0P0N6E7;A0AAN4P8R8	Glycerol facilitator-aquaporin	Q615_SPAC00136G0008;	tr|W1TQI4|W1TQI4_STRAP Glycerol facilitator-aquaporin OS=Streptococcus anginosus DORA_7 OX=1403946 GN=Q615_SPAC00136G0008 PE=3 SV=1;tr|I0SIL0|I0SIL0_STRAP Glycerol facilitator-aquaporin OS=Streptococcus anginosus subsp. whileyi CCUG 39159 OX=1095729 GN=gla	10	2	2	2	6.7	29.903	283	32.416	8	2	2	1	2	2	1	2	2	1	6.7	6.7	3.5	1017000000	365710000	280570000	370740000	122710000	42171000	34194000	46343000
W1TX82;E6J2P6;A0AAP2K6Z1;A0AAN4P8Y9;A0AAD2T9J4;A0A448AK88;A0A412PLM4;A0A2T0G7N6;A0AAP6BRH5;A0A4U9Y1Q2;I0SLG7	W1TX82;E6J2P6;A0AAP2K6Z1;A0AAN4P8Y9;A0AAD2T9J4;A0A448AK88;A0A412PLM4;A0A2T0G7N6;A0AAP6BRH5;A0A4U9Y1Q2;I0SLG7	peptidoglycan glycosyltransferase	Q615_SPAC00135G0022;HMPREF0813_01536	tr|W1TX82|W1TX82_STRAP peptidoglycan glycosyltransferase OS=Streptococcus anginosus DORA_7 OX=1403946 GN=Q615_SPAC00135G0022 PE=4 SV=1;tr|E6J2P6|E6J2P6_STRAP peptidoglycan glycosyltransferase OS=Streptococcus anginosus F0211 OX=706437 GN=HMPREF0813_01536 P	11	5	5	5	9	84.968	779	32.335	40	5	3	4	5	3	4	5	3	4	9	4.9	7.6	81802000	33320000	21478000	27004000	1894000	751050	536940	606030
W1TW30;I0SJE4;A0A448AI88;A0A412PP53;A0A2T0G0H2;A0AAP6BNR4;A0AAN4P9Q3;A0AAD2Y9B8;E6J0A9	W1TW30;I0SJE4;A0A448AI88;A0A412PP53;A0A2T0G0H2;A0AAP6BNR4;A0AAN4P9Q3;A0AAD2Y9B8;E6J0A9	Exodeoxyribonuclease III;Putative exodeoxyribonuclease III	Q615_SPAC00113G0341;	tr|W1TW30|W1TW30_STRAP Exodeoxyribonuclease III OS=Streptococcus anginosus DORA_7 OX=1403946 GN=Q615_SPAC00113G0341 PE=3 SV=1;tr|I0SJE4|I0SJE4_STRAP Putative exodeoxyribonuclease III OS=Streptococcus anginosus subsp. whileyi CCUG 39159 OX=1095729 GN=HMPREF	9	4	4	4	20.4	31.221	275	32.136	20	4	0	1	4	0	1	4	0	1	20.4	0	3.3	36443000	27673000	0	8769600	1681600	1243100	0	438480
W1U135;E6IYP7;A0AAN4P7C0;A0AAD2T7W6;A0A4U9YQM5;A0A412PML7;A0A2T0G5C5;A0A3S4QR60	W1U135;E6IYP7;A0AAN4P7C0;A0AAD2T7W6;A0A4U9YQM5;A0A412PML7;A0A2T0G5C5;A0A3S4QR60	Glutamate 5-kinase;	proB;	tr|W1U135|W1U135_STRAP Glutamate 5-kinase OS=Streptococcus anginosus DORA_7 OX=1403946 GN=proB PE=3 SV=1;tr|E6IYP7|E6IYP7_STRAP Glutamate 5-kinase OS=Streptococcus anginosus F0211 OX=706437 GN=proB PE=3 SV=1;tr|A0AAN4P7C0|A0AAN4P7C0_STRAP Glutamate 5-kinas	8	3	3	3	11.4	39.8	369	32.075	15	3	3	1	3	3	1	3	3	1	11.4	11.4	4.9	54889000	16236000	29711000	8941600	3468900	1082400	1980700	405740
W1TUJ7;I0SM66;E6J2J1;A0AAP2KA80;A0AAN4P850;A0AAD2YA34;A0A412PQN4;A0A448AGH1;A0A3E5D6I1;A0A2T0G362	W1TUJ7;I0SM66;E6J2J1;A0AAP2KA80;A0AAN4P850;A0AAD2YA34;A0A412PQN4;A0A448AGH1;A0A3E5D6I1;A0A2T0G362	Phosphate acetyltransferase	Q615_SPAC00134G0013;pta	tr|W1TUJ7|W1TUJ7_STRAP Phosphate acetyltransferase OS=Streptococcus anginosus DORA_7 OX=1403946 GN=Q615_SPAC00134G0013 PE=3 SV=1;tr|I0SM66|I0SM66_STRAP Phosphate acetyltransferase OS=Streptococcus anginosus subsp. whileyi CCUG 39159 OX=1095729 GN=pta PE=3	10	4	4	4	17.5	35.526	325	31.768	22	4	3	3	4	3	3	4	3	3	17.5	9.5	9.5	307920000	105100000	98606000	104210000	13668000	4449400	4482100	4736900
W1TLX6;A0A413KPM4;A0AAP6EPC3;A0A2T0G8I4;A0AAN4P7P2;A0A4V0A4Z2;A0A448AJQ9;A0AAD2T8S9;A0AAP2P1A4;E6IZD2	W1TLX6;A0A413KPM4;A0AAP6EPC3;A0A2T0G8I4;A0AAN4P7P2;A0A4V0A4Z2;A0A448AJQ9	Heme transporter CcmD;	Q615_SPAC00137G0055;DWX18_05925;	tr|W1TLX6|W1TLX6_STRAP Heme transporter CcmD OS=Streptococcus anginosus DORA_7 OX=1403946 GN=Q615_SPAC00137G0055 PE=4 SV=1;tr|A0A413KPM4|A0A413KPM4_STRAP Heme transporter CcmD OS=Streptococcus anginosus OX=1328 GN=DWX18_05925 PE=4 SV=1;tr|A0AAP6EPC3|A0AAP6	10	5	5	5	13.8	57.861	513	31.138	13	3	1	4	3	1	4	3	1	4	10.5	2.1	10.7	84457000	28604000	8555900	47297000	5993800	1881100	658150	3454500
W1TSS9;I0SIF1;E6J2R7;A0AAN4P7K1;A0AAD2YAW4;A0A0P0NA91	W1TSS9;I0SIF1;E6J2R7;A0AAN4P7K1;A0AAD2YAW4;A0A0P0NA91	Small ribosomal subunit protein uS11	rpsK	tr|W1TSS9|W1TSS9_STRAP Small ribosomal subunit protein uS11 OS=Streptococcus anginosus DORA_7 OX=1403946 GN=rpsK PE=3 SV=1;tr|I0SIF1|I0SIF1_STRAP Small ribosomal subunit protein uS11 OS=Streptococcus anginosus subsp. whileyi CCUG 39159 OX=1095729 GN=rpsK P	6	3	3	3	28.3	13.385	127	31.091	6	3	3	3	3	3	3	3	3	3	28.3	28.3	28.3	1104100000	496110000	243540000	364500000	164810000	70227000	40452000	54136000
W1TUI0;A0A6G4MZV9;A0A3S4QSL1;I0SD60;E6J1P2;A0AAP6BS51;A0A413KMY8;A0A2T0G8Q9;A0AAN4T4Y7;A0AAD2T7Y2;A0A4V0A479	W1TUI0;A0A6G4MZV9;A0A3S4QSL1;I0SD60;E6J1P2;A0AAP6BS51;A0A413KMY8;A0A2T0G8Q9	tRNA-dihydrouridine synthase;	Q615_SPAC00115G0044;dusB;	tr|W1TUI0|W1TUI0_STRAP tRNA-dihydrouridine synthase OS=Streptococcus anginosus DORA_7 OX=1403946 GN=Q615_SPAC00115G0044 PE=3 SV=1;tr|A0A6G4MZV9|A0A6G4MZV9_STRAP tRNA-dihydrouridine synthase OS=Streptococcus anginosus OX=1328 GN=dusB PE=3 SV=1;tr|A0A3S4QSL1	11	4	4	4	13.3	35.538	323	30.782	20	4	3	2	4	3	2	4	3	2	13.3	9.3	7.1	96476000	54487000	21254000	20735000	4823800	2724400	1062700	1036800
W1TUX8;I0SCJ6;E6J378;A0AAP2K631;A0AAN4P6Z7;A0AAD2T6Y4;A0A412PMD6;A0A0P0N840	W1TUX8;I0SCJ6;E6J378;A0AAP2K631;A0AAN4P6Z7;A0AAD2T6Y4;A0A412PMD6;A0A0P0N840	Amino acid or sugar ABC transport system, permease protein;Branched-chain amino acid ABC transporter, permease protein	Q615_SPAC00114G0002;	tr|W1TUX8|W1TUX8_STRAP Amino acid or sugar ABC transport system, permease protein OS=Streptococcus anginosus DORA_7 OX=1403946 GN=Q615_SPAC00114G0002 PE=4 SV=1;tr|I0SCJ6|I0SCJ6_STRAP Branched-chain amino acid ABC transporter, permease protein OS=Streptococ	8	4	4	4	12.1	37.668	354	30.674	10	4	2	2	4	2	2	4	2	2	12.1	7.9	7.9	176580000	90768000	43651000	42164000	17658000	9076800	4365100	4216400
W1TQB8;E6IZ81;A0AAN4T5U8;A0AAD2YAA8;A0A412PMX4;A0A2T0FUU8;A0AAP6EPU9;A0AAP2P1N7;I0SBM7;A0A3S4MUY6	W1TQB8;E6IZ81;A0AAN4T5U8;A0AAD2YAA8;A0A412PMX4;A0A2T0FUU8;A0AAP6EPU9;A0AAP2P1N7;I0SBM7;A0A3S4MUY6	Large ribosomal subunit protein bL9;	rplI;	tr|W1TQB8|W1TQB8_STRAP Large ribosomal subunit protein bL9 OS=Streptococcus anginosus DORA_7 OX=1403946 GN=rplI PE=3 SV=1;tr|E6IZ81|E6IZ81_STRAP Large ribosomal subunit protein bL9 OS=Streptococcus anginosus F0211 OX=706437 GN=rplI PE=3 SV=1;tr|A0AAN4T5U8|	10	5	5	5	38.7	16.52	150	30.524	10	4	1	2	4	1	2	4	1	2	30	6.7	15.3	96686000	50102000	12510000	34074000	9178700	4520300	1251000	3407400
W1TXN0;A0AAP6BMU1;A0AAN4P7U8;A0A448AGQ2;A0A2I1UVW5;I0SM51;E6J2H9;A0AAD2T798;A0A2T0FXQ3	W1TXN0;A0AAP6BMU1;A0AAN4P7U8;A0A448AGQ2;A0A2I1UVW5;I0SM51	Phosphate ABC transporter, ATP-binding protein;Phosphate ABC transporter ATP-binding protein PstB	Q615_SPAC00116G0066;	tr|W1TXN0|W1TXN0_STRAP Phosphate ABC transporter, ATP-binding protein OS=Streptococcus anginosus DORA_7 OX=1403946 GN=Q615_SPAC00116G0066 PE=4 SV=1;tr|A0AAP6BMU1|A0AAP6BMU1_STRAP Phosphate ABC transporter ATP-binding protein PstB OS=Streptococcus anginosus	9	3	3	3	18.7	27.905	252	30.322	17	3	1	2	3	1	2	3	1	2	18.7	6	13.1	81263000	44707000	7569500	28987000	3837200	1966700	445270	1425200
W1TRS0;A0A0P0N9B7;A0A3S5E1P2;I0SE62;E6J448;A0AAD2T805;A0A4U9ZJA4;A0A2T0G3W1;A0AAP2K7J3;A0AAN4P925	W1TRS0;A0A0P0N9B7;A0A3S5E1P2;I0SE62;E6J448;A0AAD2T805;A0A4U9ZJA4;A0A2T0G3W1;A0AAP2K7J3;A0AAN4P925	Bifunctional protein FolD;	folD;	tr|W1TRS0|W1TRS0_STRAP Bifunctional protein FolD OS=Streptococcus anginosus DORA_7 OX=1403946 GN=folD PE=3 SV=1;tr|A0A0P0N9B7|A0A0P0N9B7_STRAP Bifunctional protein FolD OS=Streptococcus anginosus OX=1328 GN=folD PE=3 SV=1;tr|A0A3S5E1P2|A0A3S5E1P2_STRAP Bif	10	4	4	4	15.8	31.145	284	30.3	17	4	3	3	4	3	3	4	3	3	15.8	11.6	11.6	411600000	168200000	115950000	127450000	18857000	7718900	5572500	5565100
W1U2Y3;A0A6G4MW65;A0A413KSZ7;A0AAN4T5Z9;A0AAD2T709;A0A4U9YX92;E6J3E4;A0AAP2K8R2;A0A2T0G520;A0A3S4MEU6;A0AAP6BPW0;I0SIR9	W1U2Y3;A0A6G4MW65;A0A413KSZ7;A0AAN4T5Z9;A0AAD2T709;A0A4U9YX92;E6J3E4;A0AAP2K8R2;A0A2T0G520;A0A3S4MEU6;A0AAP6BPW0	DNA ligase	ligA;	tr|W1U2Y3|W1U2Y3_STRAP DNA ligase OS=Streptococcus anginosus DORA_7 OX=1403946 GN=ligA PE=3 SV=1;tr|A0A6G4MW65|A0A6G4MW65_STRAP DNA ligase OS=Streptococcus anginosus OX=1328 GN=ligA PE=3 SV=1;tr|A0A413KSZ7|A0A413KSZ7_STRAP DNA ligase OS=Streptococcus angin	12	5	5	5	10.9	72.454	652	30.297	46	3	1	3	3	1	3	3	1	3	5.7	3.4	6.1	20328000	8848100	2817300	8662500	441910	192350	61245	188320
W1TYF3;A0AAP6BPH1;A0AAN4PAB9;A0A412PPX3;A0A2T0G5F3;A0AAD2T8Y0;A0A4U9YQH4;I0SI14;E6IYT8	W1TYF3;A0AAP6BPH1;A0AAN4PAB9;A0A412PPX3;A0A2T0G5F3;A0AAD2T8Y0;A0A4U9YQH4;I0SI14	30S ribosomal protein S15;SAG1386/EF1546 family surface-associated protein	Q615_SPAC00113G0044;	tr|W1TYF3|W1TYF3_STRAP 30S ribosomal protein S15 OS=Streptococcus anginosus DORA_7 OX=1403946 GN=Q615_SPAC00113G0044 PE=4 SV=1;tr|A0AAP6BPH1|A0AAP6BPH1_STRAP SAG1386/EF1546 family surface-associated protein OS=Streptococcus anginosus OX=1328 GN=K1I51_00160	9	3	3	3	26.8	15.869	149	30.134	8	2	1	2	2	1	2	2	1	2	20.1	6.7	13.4	220640000	69999000	51184000	99456000	23601000	4771500	6398000	12432000
W1U1Q1;I0SBB9;A0AAP2KAB9;A0AAN4P956;A0A412PPJ1;A0A0P0N817;E6IZX6;A0AAD2YAL0;A0A5N1GE45	W1U1Q1;I0SBB9;A0AAP2KAB9;A0AAN4P956;A0A412PPJ1;A0A0P0N817;E6IZX6;A0AAD2YAL0;A0A5N1GE45	ATP synthase gamma chain;	atpG;	tr|W1U1Q1|W1U1Q1_STRAP ATP synthase gamma chain OS=Streptococcus anginosus DORA_7 OX=1403946 GN=atpG PE=3 SV=1;tr|I0SBB9|I0SBB9_STRAP ATP synthase gamma chain OS=Streptococcus anginosus subsp. whileyi CCUG 39159 OX=1095729 GN=atpG PE=3 SV=1;tr|A0AAP2KAB9|A	9	4	4	4	15.4	32.626	292	30.121	18	2	2	4	2	2	4	2	2	4	8.2	8.2	15.4	153040000	31154000	31346000	90546000	8502500	1730800	1741400	5030300
W1TUT0;I0SD88;A0A448AJX4;A0AAP2K886;A0A412PLT1;A0A2T0G8R9;E6J1P1;A0AAP6BSF8;A0AAN4P7N6;A0A4U9ZZH7;A0AAD2Y9Z5	W1TUT0;I0SD88;A0A448AJX4;A0AAP2K886;A0A412PLT1;A0A2T0G8R9;E6J1P1;A0AAP6BSF8;A0AAN4P7N6;A0A4U9ZZH7	33 kDa chaperonin;	hslO;	tr|W1TUT0|W1TUT0_STRAP 33 kDa chaperonin OS=Streptococcus anginosus DORA_7 OX=1403946 GN=hslO PE=3 SV=1;tr|I0SD88|I0SD88_STRAP 33 kDa chaperonin OS=Streptococcus anginosus subsp. whileyi CCUG 39159 OX=1095729 GN=hslO PE=3 SV=1;tr|A0A448AJX4|A0A448AJX4_STRA	11	3	3	3	14.1	31.752	290	29.876	13	3	2	2	3	2	2	3	2	2	14.1	8.3	8.3	57106000	32060000	11141000	13904000	4392800	2466200	857030	1069500
W1U0R5;I0SCM9;E6J312;A0AAP2K651;A0AAD2Y9U6;A0A0P0N7X0;A0AAN4P8S3	W1U0R5;I0SCM9;E6J312;A0AAP2K651;A0AAD2Y9U6;A0A0P0N7X0;A0AAN4P8S3	Transcriptional regulatory protein CiaR;Response regulator receiver domain protein	Q615_SPAC00114G0015;	tr|W1U0R5|W1U0R5_STRAP Transcriptional regulatory protein CiaR OS=Streptococcus anginosus DORA_7 OX=1403946 GN=Q615_SPAC00114G0015 PE=4 SV=1;tr|I0SCM9|I0SCM9_STRAP Response regulator receiver domain protein OS=Streptococcus anginosus subsp. whileyi CCUG 39	7	4	4	4	23.7	25.359	224	29.745	11	4	3	3	4	3	3	4	3	3	23.7	13.8	13.8	198190000	93844000	43708000	60640000	16363000	6876300	3973500	5512700
W1TW58;A0A412PP20	W1TW58;A0A412PP20	CAAX amino terminal protease family protein;CPBP family intramembrane metalloprotease	Q615_SPAC00113G0366;	tr|W1TW58|W1TW58_STRAP CAAX amino terminal protease family protein OS=Streptococcus anginosus DORA_7 OX=1403946 GN=Q615_SPAC00113G0366 PE=3 SV=1;tr|A0A412PP20|A0A412PP20_STRAP CPBP family intramembrane metalloprotease OS=Streptococcus anginosus OX=1328 GN=	2	1	1	1	9.1	29.248	252	29.517	9	1	1	1	1	1	1	1	1	1	9.1	9.1	9.1	62298000	27316000	25702000	9279500	2691700	688250	972380	1031100
W1U2J9;I0SKL8;A0AAP6EML2;A0AAP2K8Q6;A0AAN4T600;A0AAD2Y991;A0A412PNQ7;A0A3S4M1W1;A0A2T0GA71;E6J0X0;A0A4V6L214	W1U2J9;I0SKL8;A0AAP6EML2;A0AAP2K8Q6;A0AAN4T600;A0AAD2Y991;A0A412PNQ7;A0A3S4M1W1;A0A2T0GA71;E6J0X0;A0A4V6L214	Glycine--tRNA ligase alpha subunit	glyQ	tr|W1U2J9|W1U2J9_STRAP Glycine--tRNA ligase alpha subunit OS=Streptococcus anginosus DORA_7 OX=1403946 GN=glyQ PE=3 SV=1;tr|I0SKL8|I0SKL8_STRAP Glycine--tRNA ligase alpha subunit OS=Streptococcus anginosus subsp. whileyi CCUG 39159 OX=1095729 GN=glyQ PE=3	11	3	3	3	14.1	35.016	304	29.506	17	3	2	1	3	2	1	3	2	1	14.1	7.2	5.3	96570000	61208000	15833000	19529000	3478900	2270500	311410	897020
W1TWR9;A0A413KQU1;I0SDF9;E6J0N2;A0AAP6ENP4;A0AAP2P110;A0AAN4T659;A0AAD2T6F7;A0A4U9YAA4;A0A3S4MFQ8;A0A2T0GA54	W1TWR9;A0A413KQU1;I0SDF9;E6J0N2;A0AAP6ENP4;A0AAP2P110;A0AAN4T659;A0AAD2T6F7;A0A4U9YAA4;A0A3S4MFQ8;A0A2T0GA54	Undecaprenyl-diphosphatase;	uppP;	tr|W1TWR9|W1TWR9_STRAP Undecaprenyl-diphosphatase OS=Streptococcus anginosus DORA_7 OX=1403946 GN=uppP PE=3 SV=1;tr|A0A413KQU1|A0A413KQU1_STRAP Undecaprenyl-diphosphatase OS=Streptococcus anginosus OX=1328 GN=uppP PE=3 SV=1;tr|I0SDF9|I0SDF9_STRAP Undecapre	11	3	3	3	12.5	31.234	280	29.388	13	2	2	2	2	2	2	2	2	2	7.9	7.1	7.1	113180000	37614000	29579000	45982000	8220400	2408000	2275300	3537100
W1U2M5;I0SCQ3;F1SW76;F1SW74;E6J315;A0AAP6BP04;A0AAN4T4R1;A0AAD2Y9S5;A0A4U9Z2H3;A0A412PMB0;A0A2T0FY31	W1U2M5;I0SCQ3;F1SW76;F1SW74;E6J315;A0AAP6BP04;A0AAN4T4R1;A0AAD2Y9S5;A0A4U9Z2H3;A0A412PMB0;A0A2T0FY31	Sortase family protein;Sortase;	Q615_SPAC00028G0007;HMPREF1043_1040;	tr|W1U2M5|W1U2M5_STRAP Sortase family protein OS=Streptococcus anginosus DORA_7 OX=1403946 GN=Q615_SPAC00028G0007 PE=4 SV=1;tr|I0SCQ3|I0SCQ3_STRAP Sortase OS=Streptococcus anginosus subsp. whileyi CCUG 39159 OX=1095729 GN=HMPREF1043_1040 PE=4 SV=1;tr|F1SW7	11	3	3	3	15.8	27.544	247	29.374	15	2	1	2	2	1	2	2	1	2	9.7	3.2	12.6	42039000	31289000	5382000	5367700	2802600	2085900	358800	357850
W1TVS9;A0A412PPI6;A0AAD2YAX7;A0A2T0G5P3	W1TVS9;A0A412PPI6;A0AAD2YAX7;A0A2T0G5P3	Uncharacterized protein;Glycosyltransferase;	Q615_SPAC00113G0150;DWX18_02530;	tr|W1TVS9|W1TVS9_STRAP Uncharacterized protein OS=Streptococcus anginosus DORA_7 OX=1403946 GN=Q615_SPAC00113G0150 PE=4 SV=1;tr|A0A412PPI6|A0A412PPI6_STRAP Glycosyltransferase OS=Streptococcus anginosus OX=1328 GN=DWX18_02530 PE=4 SV=1;tr|A0AAD2YAX7|A0AAD2	4	4	4	4	8.6	67.637	583	29.178	33	4	1	2	4	1	2	4	1	2	8.6	1.9	4.8	39146000	28608000	4251500	6286400	1186200	866910	128830	190500
A0A413KNX1;A0A448AHT6;A0AAP6BPH5;A0AAP2K657;A0AAN4P802;W1TUU7;I0SI18;A0A2T0G5M7;A0A418G852;A0AAD2YAQ1;E6IYX2;Q2V1W3;Q2V1W0;Q2V239;Q2V1V4;Q2V1V2;B7XB70;Q2V1V5;Q2V1V6;Q2V1V7;Q2V1V9	A0A413KNX1;A0A448AHT6;A0AAP6BPH5;A0AAP2K657;A0AAN4P802;W1TUU7;I0SI18;A0A2T0G5M7;A0A418G852;A0AAD2YAQ1;E6IYX2;Q2V1W3;Q2V1W0;Q2V239	Glucose-6-phosphate 1-dehydrogenase;	zwf;	tr|A0A413KNX1|A0A413KNX1_STRAP Glucose-6-phosphate 1-dehydrogenase OS=Streptococcus anginosus OX=1328 GN=zwf PE=3 SV=1;tr|A0A448AHT6|A0A448AHT6_STRAP Glucose-6-phosphate 1-dehydrogenase OS=Streptococcus anginosus OX=1328 GN=zwf PE=3 SV=1;tr|A0AAP6BPH5|A0AA	21	4	4	4	12.7	56.882	495	29.045	28	3	2	1	3	2	1	3	2	1	7.7	8.1	5.1	48012000	21440000	16963000	9609000	1169500	765710	403780	343180
W1TW51;A6BMJ2;A0A413KPY0;E6J0C9;A6BMJ3;A0AAN4P8C3;I0SK90;A6BMJ4;Q8L0M8;A6BMJ7;A6BMJ6;A6BMJ5;A0AAP2K946;A0AAD2Y9L3	W1TW51;A6BMJ2;A0A413KPY0;E6J0C9;A6BMJ3;A0AAN4P8C3;I0SK90;A6BMJ4	cysteine-S-conjugate beta-lyase;	Q615_SPAC00113G0361;lcd;	tr|W1TW51|W1TW51_STRAP cysteine-S-conjugate beta-lyase OS=Streptococcus anginosus DORA_7 OX=1403946 GN=Q615_SPAC00113G0361 PE=3 SV=1;tr|A6BMJ2|A6BMJ2_STRAP cysteine-S-conjugate beta-lyase OS=Streptococcus anginosus OX=1328 GN=lcd PE=3 SV=1;tr|A0A413KPY0|A0	14	3	3	3	9.5	44.501	388	29.044	22	2	1	3	2	1	3	2	1	3	7.5	3.1	9.5	46829000	20864000	8610400	17354000	1937900	817250	391380	729270
W1TTD3;A0AAP6BR12;A0AAP2KAJ2;A0A413KN95;A0A2T0G1J8;A0AAN4T524	W1TTD3;A0AAP6BR12;A0AAP2KAJ2;A0A413KN95;A0A2T0G1J8	Tagatose-6-phosphate kinase;	lacC;SFH28_09585;	tr|W1TTD3|W1TTD3_STRAP Tagatose-6-phosphate kinase OS=Streptococcus anginosus DORA_7 OX=1403946 GN=lacC PE=3 SV=1;tr|A0AAP6BR12|A0AAP6BR12_STRAP Tagatose-6-phosphate kinase OS=Streptococcus anginosus OX=1328 GN=SFH28_09585 PE=4 SV=1;tr|A0AAP2KAJ2|A0AAP2KAJ	6	3	3	3	14.2	33.431	309	28.928	16	3	2	1	3	2	1	3	2	1	14.2	7.1	3.2	143050000	57792000	58722000	26538000	8672900	3344200	3670100	1658600
W1U2S5;I0SIW0;A0AAP6EN40;A0AAP2P0M0;A0AAN4P792;A0AAD2T6S1;A0A4U9Z0B6;A0A448AH70;A0A412PQ04;A0A2T0FY00;E6J333	W1U2S5;I0SIW0;A0AAP6EN40;A0AAP2P0M0;A0AAN4P792;A0AAD2T6S1;A0A4U9Z0B6;A0A448AH70;A0A412PQ04;A0A2T0FY00;E6J333	Methylenetetrahydrofolate--tRNA-(uracil-5-)-methyltransferase TrmFO	trmFO;	tr|W1U2S5|W1U2S5_STRAP Methylenetetrahydrofolate--tRNA-(uracil-5-)-methyltransferase TrmFO OS=Streptococcus anginosus DORA_7 OX=1403946 GN=trmFO PE=3 SV=1;tr|I0SIW0|I0SIW0_STRAP Methylenetetrahydrofolate--tRNA-(uracil-5-)-methyltransferase TrmFO OS=Strepto	11	4	4	4	13.5	49.265	444	28.842	24	2	3	2	2	3	2	2	3	2	5.9	9.7	4.7	52449000	19717000	12122000	20611000	1801000	821520	120670	858780
A0A412PKI8	A0A412PKI8	Alkaline shock response membrane anchor protein AmaP	amaP	tr|A0A412PKI8|A0A412PKI8_STRAP Alkaline shock response membrane anchor protein AmaP OS=Streptococcus anginosus OX=1328 GN=amaP PE=4 SV=1	1	2	2	2	11.8	21.824	187	28.654	11	2	2	1	2	2	1	2	2	1	11.8	11.8	7	142560000	99505000	19114000	23942000	12960000	9045900	1737600	2176500
W1TZH3;A0A6G4N0U0;A0AAP6EML9;A0AAP2K9F1;A0AAN4T578;A0A413KN41;A0A2T0FR03	W1TZH3;A0A6G4N0U0;A0AAP6EML9;A0AAP2K9F1;A0AAN4T578;A0A413KN41;A0A2T0FR03	Galactose-6-phosphate isomerase subunit LacA	lacA	tr|W1TZH3|W1TZH3_STRAP Galactose-6-phosphate isomerase subunit LacA OS=Streptococcus anginosus DORA_7 OX=1403946 GN=lacA PE=3 SV=1;tr|A0A6G4N0U0|A0A6G4N0U0_STRAP Galactose-6-phosphate isomerase subunit LacA OS=Streptococcus anginosus OX=1328 GN=lacA PE=3 S	7	3	3	3	27	15.132	141	28.352	8	2	3	3	2	3	3	2	3	3	16.3	27	27	489180000	98779000	172890000	217520000	61148000	12347000	21611000	27189000
W1TYL6;A0A412PMR6;A0AAP6EP82;A0AAP2K9D1;A0AAN4T5G3;A0A448AKQ6;A0A2T0G0W3;I0SFF8;E6IYF9;A0AAD2T9H4;A0A4U9ZS00	W1TYL6;A0A412PMR6;A0AAP6EP82;A0AAP2K9D1;A0AAN4T5G3;A0A448AKQ6;A0A2T0G0W3;I0SFF8;E6IYF9;A0AAD2T9H4;A0A4U9ZS00	fructokinase;	Q615_SPAC00127G0052;DWX18_06555;	tr|W1TYL6|W1TYL6_STRAP fructokinase OS=Streptococcus anginosus DORA_7 OX=1403946 GN=Q615_SPAC00127G0052 PE=3 SV=1;tr|A0A412PMR6|A0A412PMR6_STRAP fructokinase OS=Streptococcus anginosus OX=1328 GN=DWX18_06555 PE=3 SV=1;tr|A0AAP6EP82|A0AAP6EP82_STRAP ROK fam	11	3	3	3	14.4	32.091	299	28.215	17	3	2	1	3	2	1	3	2	1	14.4	7	3.3	144230000	51731000	67611000	24892000	8484400	3043000	3977100	1464300
W1TS50;I0SC60;E6J129;A0AAN4P8L4;A0AAD2YAG5;A0A4U9Y0N0;A0A412PM50;A0A3S4MUU0;A0AAP6BP99;A0AAP2P1G0;A0A2T0G9C6	W1TS50;I0SC60;E6J129;A0AAN4P8L4;A0AAD2YAG5;A0A4U9Y0N0;A0A412PM50;A0A3S4MUU0;A0AAP6BP99;A0AAP2P1G0;A0A2T0G9C6	Acyltransferase;	Q615_SPAC00130G0032;HMPREF1043_1485;	tr|W1TS50|W1TS50_STRAP Acyltransferase OS=Streptococcus anginosus DORA_7 OX=1403946 GN=Q615_SPAC00130G0032 PE=4 SV=1;tr|I0SC60|I0SC60_STRAP Acyltransferase OS=Streptococcus anginosus subsp. whileyi CCUG 39159 OX=1095729 GN=HMPREF1043_1485 PE=4 SV=1;tr|E6J1	11	4	4	4	7.6	68.193	605	28.212	22	4	2	3	4	2	3	4	2	3	7.6	3.3	6	74145000	39842000	15065000	19238000	3370200	1811000	684790	874470
W1U380;I0S5Y0;E6J3P0;A0AAP6ELY3;A0AAP2P181;A0AAN4P8Y3;A0AAD2YA39;A0A413KIV5;A0A2T0FYY6;A0A4U9ZP93;A0A448AFP6	W1U380;I0S5Y0;E6J3P0;A0AAP6ELY3;A0AAP2P181;A0AAN4P8Y3;A0AAD2YA39;A0A413KIV5;A0A2T0FYY6;A0A4U9ZP93;A0A448AFP6	dITP/XTP pyrophosphatase;	Q615_SPAC00023G0009;rdgB;	tr|W1U380|W1U380_STRAP dITP/XTP pyrophosphatase OS=Streptococcus anginosus DORA_7 OX=1403946 GN=Q615_SPAC00023G0009 PE=3 SV=1;tr|I0S5Y0|I0S5Y0_STRAP dITP/XTP pyrophosphatase OS=Streptococcus anginosus subsp. whileyi CCUG 39159 OX=1095729 GN=rdgB PE=3 SV=1;	11	4	4	4	15.2	36.74	328	28.095	20	3	2	1	3	2	1	3	2	1	12.2	7.3	4.3	72975000	37353000	22554000	13068000	3648800	1867700	1127700	653400
W1TZS0;A0A6G4N079;A0A412PLE5;A0AAP6BN96;A0AAP2K9Z0;A0AAN4PAC6;A0A4V6L770;A0A2T0FZ63;E6J3J8;A0A448AG51;I0S604;A0AAD2T802	W1TZS0;A0A6G4N079;A0A412PLE5;A0AAP6BN96;A0AAP2K9Z0;A0AAN4PAC6;A0A4V6L770;A0A2T0FZ63;E6J3J8;A0A448AG51	Oxidoreductase, short chain dehydrogenase/reductase family protein;SDR family oxidoreductase	Q615_SPAC00121G0030;	tr|W1TZS0|W1TZS0_STRAP Oxidoreductase, short chain dehydrogenase/reductase family protein OS=Streptococcus anginosus DORA_7 OX=1403946 GN=Q615_SPAC00121G0030 PE=3 SV=1;tr|A0A6G4N079|A0A6G4N079_STRAP SDR family oxidoreductase OS=Streptococcus anginosus OX=1	12	4	4	4	27.6	27.432	250	28.079	13	4	1	0	4	1	0	4	1	0	27.6	5.6	0	56890000	56290000	599850	0	3403800	3357600	46142	0
I0SIU2;A0AAP6BMK8;A0AAP2K6A2;A0AAN4T4Q3;A0A3S4M104;W1U2T5;W1U5U1;A0A2T0FY40;A0A4U9Z2I7	I0SIU2;A0AAP6BMK8;A0AAP2K6A2;A0AAN4T4Q3;A0A3S4M104;W1U2T5;W1U5U1;A0A2T0FY40;A0A4U9Z2I7	KR domain protein;SDR family oxidoreductase UcpA;	HMPREF1043_2092;ucpA;	tr|I0SIU2|I0SIU2_STRAP KR domain protein OS=Streptococcus anginosus subsp. whileyi CCUG 39159 OX=1095729 GN=HMPREF1043_2092 PE=3 SV=1;tr|A0AAP6BMK8|A0AAP6BMK8_STRAP SDR family oxidoreductase UcpA OS=Streptococcus anginosus OX=1328 GN=ucpA PE=4 SV=1;tr|A0AA	9	4	4	4	21.5	28.276	265	27.696	14	3	2	3	3	2	3	3	2	3	17	7.9	17	91505000	42293000	27798000	21414000	5698300	2315100	1985600	1397600
W1TWX7;A0A412PNU7;A0A3S4P569;I0SKH7;A0AAP6ELX6;A0AAP2K8E7;A0AAN4PAY7;A0AAD2Y965;A0A418G9C7;A0A2T0GAA7;E6J118	W1TWX7;A0A412PNU7;A0A3S4P569;I0SKH7;A0AAP6ELX6;A0AAP2K8E7;A0AAN4PAY7;A0AAD2Y965;A0A418G9C7;A0A2T0GAA7;E6J118	Beta-ketoacyl-[acyl-carrier-protein] synthase III	fabH;	tr|W1TWX7|W1TWX7_STRAP Beta-ketoacyl-[acyl-carrier-protein] synthase III OS=Streptococcus anginosus DORA_7 OX=1403946 GN=fabH PE=3 SV=1;tr|A0A412PNU7|A0A412PNU7_STRAP Beta-ketoacyl-[acyl-carrier-protein] synthase III OS=Streptococcus anginosus OX=1328 GN=f	11	4	4	4	16.4	35.154	324	27.666	15	3	2	4	3	2	4	3	2	4	12.7	6.5	16.4	123370000	60828000	22720000	39826000	6740700	3059100	1514700	2166900
W1TW61;A0A412PNV8;I0SKJ2;A0AAP2P1P2;A0AAN4P9U8;A0AAD2T6G6;A0A2T0GAC5;E6J0Z5;A0A3E5D4G5;A0A2T0GDI7;A0AAP6BN60	W1TW61;A0A412PNV8;I0SKJ2;A0AAP2P1P2;A0AAN4P9U8;A0AAD2T6G6;A0A2T0GAC5;E6J0Z5;A0A3E5D4G5;A0A2T0GDI7	Methyl-accepting chemotaxis protein;Uncharacterized protein;	Q615_SPAC00113G0517;DWX18_04775;	tr|W1TW61|W1TW61_STRAP Methyl-accepting chemotaxis protein OS=Streptococcus anginosus DORA_7 OX=1403946 GN=Q615_SPAC00113G0517 PE=4 SV=1;tr|A0A412PNV8|A0A412PNV8_STRAP Uncharacterized protein OS=Streptococcus anginosus OX=1328 GN=DWX18_04775 PE=4 SV=1;tr|I	11	4	4	4	49.5	11.176	95	27.646	7	3	0	2	3	0	2	3	0	2	40	0	25.3	28248000	17701000	0	10546000	4035400	2528800	0	1506600
W1TX30;I0S5A4;E6J3I7;A0AAP2K967;A0AAN4P9W6;A0AAD2Y9Z1;A0A448AFD9;A0A412PLF3;A0A2T0FZ17;A0A4U9ZN08	W1TX30;I0S5A4;E6J3I7;A0AAP2K967;A0AAN4P9W6;A0AAD2Y9Z1;A0A448AFD9;A0A412PLF3;A0A2T0FZ17	DNA-directed RNA polymerase subunit delta;S-adenosyl-l-methionine hydroxide adenosyltransferase	Q615_SPAC00121G0036;	tr|W1TX30|W1TX30_STRAP DNA-directed RNA polymerase subunit delta OS=Streptococcus anginosus DORA_7 OX=1403946 GN=Q615_SPAC00121G0036 PE=3 SV=1;tr|I0S5A4|I0S5A4_STRAP S-adenosyl-l-methionine hydroxide adenosyltransferase OS=Streptococcus anginosus subsp. wh	10	3	3	3	17.7	31.513	282	27.443	14	3	1	2	3	1	2	3	1	2	17.7	4.3	8.9	97239000	51013000	14397000	31829000	6399600	3097700	1028400	2273500
W1TUS5;A0AAN4PD45;A0A3S4QR89;A0AAP6BQK0;A0AAP2K8I7;A0A412PPV7;A0A4U9YQ23;E6IYU6;A0AAD2YAV8;A0A2T0G5F9;I0SHW9	W1TUS5;A0AAN4PD45;A0A3S4QR89;A0AAP6BQK0;A0AAP2K8I7;A0A412PPV7;A0A4U9YQ23;E6IYU6;A0AAD2YAV8;A0A2T0G5F9	Lipid II isoglutaminyl synthase (glutamine-hydrolyzing) subunit MurT;UDP-N-acetylmuramyl tripeptide synthase	murT;	tr|W1TUS5|W1TUS5_STRAP Lipid II isoglutaminyl synthase (glutamine-hydrolyzing) subunit MurT OS=Streptococcus anginosus DORA_7 OX=1403946 GN=murT PE=3 SV=1;tr|A0AAN4PD45|A0AAN4PD45_STRAP UDP-N-acetylmuramyl tripeptide synthase OS=Streptococcus anginosus T5	11	3	3	3	10	49.242	442	27.426	24	2	1	1	2	1	1	2	1	1	5.2	4.8	4.8	35628000	20380000	8662200	6585500	1210100	849180	360920	274400
W1TL19;I0SID8;E6J2T2;A0AAN4P7H9;A0A0P0NAV0;A0AAD2T8G5	W1TL19;I0SID8;E6J2T2;A0AAN4P7H9;A0A0P0NAV0;A0AAD2T8G5	Large ribosomal subunit protein uL24	rplX	tr|W1TL19|W1TL19_STRAP Large ribosomal subunit protein uL24 OS=Streptococcus anginosus DORA_7 OX=1403946 GN=rplX PE=3 SV=1;tr|I0SID8|I0SID8_STRAP Large ribosomal subunit protein uL24 OS=Streptococcus anginosus subsp. whileyi CCUG 39159 OX=1095729 GN=rplX P	6	3	3	3	39.6	10.959	101	27.416	6	3	3	2	3	3	2	3	3	2	39.6	39.6	23.8	894690000	539050000	103630000	252010000	114660000	67207000	15139000	32317000
W1TWU6;I0SKF7;A0AAP6BN72;A0AAP2KAG1;A0A412PNQ6;A0A2T0GA76;E6J0Y2;A0AAN4PA60;A0AAD2T6H0;A0A2T0GDK7	W1TWU6;I0SKF7;A0AAP6BN72;A0AAP2KAG1;A0A412PNQ6;A0A2T0GA76;E6J0Y2;A0AAN4PA60;A0AAD2T6H0;A0A2T0GDK7	Ribosome-binding factor A;	rbfA;	tr|W1TWU6|W1TWU6_STRAP Ribosome-binding factor A OS=Streptococcus anginosus DORA_7 OX=1403946 GN=rbfA PE=3 SV=1;tr|I0SKF7|I0SKF7_STRAP Ribosome-binding factor A OS=Streptococcus anginosus subsp. whileyi CCUG 39159 OX=1095729 GN=rbfA PE=3 SV=1;tr|A0AAP6BN72	10	3	3	3	36.2	13.448	116	27.391	10	3	0	0	3	0	0	3	0	0	36.2	0	0	7457100	7457100	0	0	745710	745710	0	0
W1TZI7;A0AAN4P8U8;A0A412PNK6;I0SDG1;A0AAP2K7Q8;A0A4U9YBG9;A0A448AIF6;A0A2T0GA21;E6J0K7;A0AAD2T6L9	W1TZI7;A0AAN4P8U8;A0A412PNK6;I0SDG1;A0AAP2K7Q8;A0A4U9YBG9;A0A448AIF6;A0A2T0GA21;E6J0K7	Alkyl hydroperoxide reductase, F subunit;Alkyl hydroperoxide reductase, large subunit	Q615_SPAC00113G0444;	tr|W1TZI7|W1TZI7_STRAP Alkyl hydroperoxide reductase, F subunit OS=Streptococcus anginosus DORA_7 OX=1403946 GN=Q615_SPAC00113G0444 PE=3 SV=1;tr|A0AAN4P8U8|A0AAN4P8U8_STRAP Alkyl hydroperoxide reductase, large subunit OS=Streptococcus anginosus T5 OX=11633	10	4	4	4	9.6	55.515	510	27.037	27	3	3	1	3	3	1	3	3	1	6.5	7.8	2	73434000	50093000	14105000	9236300	2122600	1480400	300180	342090
I0S7M7;A0AAP2K927;A0AAN4P7J1;W1TSY5;A0AAP6EMF0;A0A448AJR5;A0A413KPH7;A0A2T0G466;E6IZE4	I0S7M7;A0AAP2K927;A0AAN4P7J1;W1TSY5;A0AAP6EMF0;A0A448AJR5;A0A413KPH7;A0A2T0G466	Putative competence-damage inducible protein;Competence/damage-inducible protein A	cinA;	tr|I0S7M7|I0S7M7_STRAP Putative competence-damage inducible protein OS=Streptococcus anginosus subsp. whileyi CCUG 39159 OX=1095729 GN=cinA PE=3 SV=1;tr|A0AAP2K927|A0AAP2K927_STRAP Competence/damage-inducible protein A OS=Streptococcus anginosus OX=1328 GN	9	3	3	3	12.1	45.465	422	27.028	16	3	0	1	3	0	1	3	0	1	12.1	0	4.5	25083000	20830000	0	4252600	1422800	1157100	0	265780
E6IZ89;A0AAD2T8L2;A0A5N1GBK6;A0A0P0NBJ1;W1TTD6;A0AAN4P989;A0A2I1USV0;A0AAP2KAM9;I0S828	E6IZ89;A0AAD2T8L2;A0A5N1GBK6;A0A0P0NBJ1;W1TTD6;A0AAN4P989;A0A2I1USV0;A0AAP2KAM9	Transglycosylase-like domain protein;LysM domain protein	HMPREF0813_00370;HMPREF1126_0675	tr|E6IZ89|E6IZ89_STRAP Transglycosylase-like domain protein OS=Streptococcus anginosus F0211 OX=706437 GN=HMPREF0813_00370 PE=4 SV=1;tr|A0AAD2T8L2|A0AAD2T8L2_STRAP LysM domain protein OS=Streptococcus anginosus SK1138 OX=1161422 GN=HMPREF1126_0675 PE=4 SV=	9	4	4	4	20	21.773	205	26.995	8	4	3	3	4	3	3	4	3	3	20	14.6	15.1	871870000	397910000	234950000	239010000	108980000	49739000	29369000	29876000
W1TQ23;I0SIE9;E6J2T9;A0AAP2K8E9;A0AAN4T4U4;A0AAD2T8N1;A0A0N7JE32	W1TQ23;I0SIE9;E6J2T9;A0AAP2K8E9;A0AAN4T4U4;A0AAD2T8N1;A0A0N7JE32	Small ribosomal subunit protein uS19	rpsS	tr|W1TQ23|W1TQ23_STRAP Small ribosomal subunit protein uS19 OS=Streptococcus anginosus DORA_7 OX=1403946 GN=rpsS PE=3 SV=1;tr|I0SIE9|I0SIE9_STRAP Small ribosomal subunit protein uS19 OS=Streptococcus anginosus subsp. whileyi CCUG 39159 OX=1095729 GN=rpsS P	7	3	3	3	43.5	10.622	92	26.958	6	3	1	1	3	1	1	3	1	1	43.5	8.7	8.7	1142100000	566700000	522480000	52949000	176870000	80966000	87079000	8824900
W1U2M9;A0AAP6BN05;A0AAN4P781;A0AAD2Y9H9;A0A413KLS6;A0AAP2K613;A0A4V6L4T0;I0SCJ2;A0A2T0G3C0;E6J3A9	W1U2M9;A0AAP6BN05;A0AAN4P781;A0AAD2Y9H9;A0A413KLS6;A0AAP2K613;A0A4V6L4T0;I0SCJ2;A0A2T0G3C0;E6J3A9	Branched-chain amino acid aminotransferase;DUF2969 domain-containing protein	Q615_SPAC00028G0012;	tr|W1U2M9|W1U2M9_STRAP Branched-chain amino acid aminotransferase OS=Streptococcus anginosus DORA_7 OX=1403946 GN=Q615_SPAC00028G0012 PE=4 SV=1;tr|A0AAP6BN05|A0AAP6BN05_STRAP DUF2969 domain-containing protein OS=Streptococcus anginosus OX=1328 GN=SFH28_005	10	3	3	3	44.7	8.5808	76	26.921	6	3	1	3	3	1	3	3	1	3	44.7	11.8	44.7	95812000	64224000	11756000	19832000	14364000	9201100	1959300	3203400
W1TVA9;E6IYV8;A0AAP6ENS8;A0AAP2K5Y7;A0AAN4P809;A0A413KNP7;A0A2T0GCG5;A0A3S4QRA0;A0A2T0G5L5;I0SI06;A0AAD2YAN9	W1TVA9;E6IYV8;A0AAP6ENS8;A0AAP2K5Y7;A0AAN4P809;A0A413KNP7;A0A2T0GCG5;A0A3S4QRA0;A0A2T0G5L5;I0SI06	Coproporphyrinogen III oxidase;Methyl-accepting chemotaxis family domain protein	Q615_SPAC00113G0066;	tr|W1TVA9|W1TVA9_STRAP Coproporphyrinogen III oxidase OS=Streptococcus anginosus DORA_7 OX=1403946 GN=Q615_SPAC00113G0066 PE=4 SV=1;tr|E6IYV8|E6IYV8_STRAP Methyl-accepting chemotaxis family domain protein OS=Streptococcus anginosus F0211 OX=706437 GN=HMPRE	11	3	3	3	36.2	13.756	127	26.878	7	2	2	2	2	2	2	2	2	2	29.1	15.7	15.7	275350000	159430000	55445000	60474000	20462000	3902300	7920800	8639200
W1TVN6;A0A412PPD5	W1TVN6;A0A412PPD5	ABC-2 type transporter transmembrane domain-containing protein;ABC transporter permease	Q615_SPAC00113G0201;	tr|W1TVN6|W1TVN6_STRAP ABC-2 type transporter transmembrane domain-containing protein OS=Streptococcus anginosus DORA_7 OX=1403946 GN=Q615_SPAC00113G0201 PE=4 SV=1;tr|A0A412PPD5|A0A412PPD5_STRAP ABC transporter permease OS=Streptococcus anginosus OX=1328 G	2	3	3	3	12.4	44.395	404	26.777	16	2	3	2	2	3	2	2	3	2	7.9	12.4	7.9	100530000	10328000	15297000	74904000	4636600	645490	714380	3276700
A0AAN4T502;A0AAD2YAJ1;W1TLJ9;I0S7R4;E6IZD8;A0AAP2K7U1;A0A418G5E2;A0A2T0G8H0;A0A2I1UV06	A0AAN4T502;A0AAD2YAJ1;W1TLJ9;I0S7R4;E6IZD8;A0AAP2K7U1;A0A418G5E2;A0A2T0G8H0;A0A2I1UV06	Predicted endonuclease;Putative pre-16S rRNA nuclease;	ANG6_0371;HMPREF1126_0604;	tr|A0AAN4T502|A0AAN4T502_STRAP Predicted endonuclease OS=Streptococcus anginosus T5 OX=1163302 GN=ANG6_0371 PE=4 SV=1;tr|A0AAD2YAJ1|A0AAD2YAJ1_STRAP Putative pre-16S rRNA nuclease OS=Streptococcus anginosus SK1138 OX=1161422 GN=HMPREF1126_0604 PE=3 SV=1;tr	9	2	2	2	24.3	15.255	136	26.476	11	2	0	0	2	0	0	2	0	0	24.3	0	0	13871000	13871000	0	0	1261000	1261000	0	0
E6IZ61;W1TM31;I0SBK6;A0AAP6BSG6;A0AAP2K8Q1;A0AAN4T5V5;A0AAD2T8J0;A0A4V0A642;A0A413KH61;A0A3S4M2E0;A0A2T0G482	E6IZ61;W1TM31;I0SBK6;A0AAP6BSG6;A0AAP2K8Q1;A0AAN4T5V5;A0AAD2T8J0;A0A4V0A642;A0A413KH61;A0A3S4M2E0;A0A2T0G482	D-alanine--D-alanyl carrier protein ligase;	dltA;	tr|E6IZ61|E6IZ61_STRAP D-alanine--D-alanyl carrier protein ligase OS=Streptococcus anginosus F0211 OX=706437 GN=dltA PE=3 SV=1;tr|W1TM31|W1TM31_STRAP D-alanine--D-alanyl carrier protein ligase OS=Streptococcus anginosus DORA_7 OX=1403946 GN=dltA PE=3 SV=1;	11	2	2	2	4.1	56.446	508	26.228	26	2	2	2	2	2	2	2	2	2	4.1	4.1	4.1	150340000	46038000	48473000	55826000	5782200	1770700	1864400	2147100
W1TRW1;A0A413KQL1;I0SC13;E6IZM5;A0AAP6BR77;A0AAP2P1G6;A0AAN4P8M4;A0AAD2YAG9;A0A448AJA1;A0A2T0G9E4;A0A2T0G952	W1TRW1;A0A413KQL1;I0SC13;E6IZM5;A0AAP6BR77;A0AAP2P1G6;A0AAN4P8M4;A0AAD2YAG9;A0A448AJA1;A0A2T0G9E4;A0A2T0G952	phosphoenolpyruvate--glycerone phosphotransferase	Q615_SPAC00130G0048;	tr|W1TRW1|W1TRW1_STRAP phosphoenolpyruvate--glycerone phosphotransferase OS=Streptococcus anginosus DORA_7 OX=1403946 GN=Q615_SPAC00130G0048 PE=4 SV=1;tr|A0A413KQL1|A0A413KQL1_STRAP phosphoenolpyruvate--glycerone phosphotransferase OS=Streptococcus anginos	11	2	2	2	33.1	13.363	124	26.071	5	2	1	0	2	1	0	2	1	0	33.1	24.2	0	22595000	16847000	5747500	0	1800700	1800700	1149500	0
W1TVI2;A0A412PPV1;I0SI17;E6IYU4;A0AAD2YAN7;A0A448AHN0;A0AAN4PA45;A0AAP2K9M4;A0A0N7JDQ1	W1TVI2;A0A412PPV1;I0SI17;E6IYU4;A0AAD2YAN7;A0A448AHN0;A0AAN4PA45;A0AAP2K9M4;A0A0N7JDQ1	YbbR-like protein;Lipoprotein;	Q615_SPAC00113G0050;DWX18_03030;	tr|W1TVI2|W1TVI2_STRAP YbbR-like protein OS=Streptococcus anginosus DORA_7 OX=1403946 GN=Q615_SPAC00113G0050 PE=4 SV=1;tr|A0A412PPV1|A0A412PPV1_STRAP Lipoprotein OS=Streptococcus anginosus OX=1328 GN=DWX18_03030 PE=4 SV=1;tr|I0SI17|I0SI17_STRAP YbbR-like p	9	4	4	4	32.6	25.948	242	25.963	12	4	1	4	4	1	4	4	1	4	32.6	5.8	32.6	60978000	22738000	10145000	28095000	3183400	1077500	845420	1260600
W1TX51;A0A6G4N0X5;A0A412PKP2	W1TX51;A0A6G4N0X5;A0A412PKP2	Xaa-Pro dipeptidyl-peptidase;	pepX;	tr|W1TX51|W1TX51_STRAP Xaa-Pro dipeptidyl-peptidase OS=Streptococcus anginosus DORA_7 OX=1403946 GN=pepX PE=3 SV=1;tr|A0A6G4N0X5|A0A6G4N0X5_STRAP Xaa-Pro dipeptidyl-peptidase OS=Streptococcus anginosus OX=1328 GN=pepX PE=3 SV=1;tr|A0A412PKP2|A0A412PKP2_STR	3	4	4	2	6.2	87.146	759	25.945	45	4	2	3	4	2	3	2	1	1	6.2	3.4	4.5	53394000	30124000	8328400	14941000	1136500	619380	185070	332030
W1TUT3;E6IYV4;A0AAP6BPG4;A0AAP2K667;A0AAN4P828;A0AAD2T964;A0A412PPU0;A0A2T0G5M8;A0A2T0FWE9;A0A4V6L5I9;I0SHW2	W1TUT3;E6IYV4;A0AAP6BPG4;A0AAP2K667;A0AAN4P828;A0AAD2T964;A0A412PPU0;A0A2T0G5M8;A0A2T0FWE9;A0A4V6L5I9;I0SHW2	Peptidase, U32 family;	Q615_SPAC00113G0062;HMPREF0813_00166;	tr|W1TUT3|W1TUT3_STRAP Peptidase, U32 family OS=Streptococcus anginosus DORA_7 OX=1403946 GN=Q615_SPAC00113G0062 PE=3 SV=1;tr|E6IYV4|E6IYV4_STRAP Peptidase, U32 family OS=Streptococcus anginosus F0211 OX=706437 GN=HMPREF0813_00166 PE=3 SV=1;tr|A0AAP6BPG4|A	11	3	3	3	8.9	48.002	428	25.819	20	3	1	0	3	1	0	3	1	0	8.9	2.1	0	37452000	25077000	12375000	0	1872600	1253800	618750	0
W1TW13;I0SDK7;A0AAP6EMK1;A0AAP2KB72;A0AAN4P8F2;A0A412PNL3;A0A3S4M1U1;A0A2T0GA42;E6J0M4;A0AAD2T6H9;A0A4U9YB14	W1TW13;I0SDK7;A0AAP6EMK1;A0AAP2KB72;A0AAN4P8F2;A0A412PNL3;A0A3S4M1U1;A0A2T0GA42;E6J0M4;A0AAD2T6H9;A0A4U9YB14	DEAD-box ATP-dependent RNA helicase CshB	cshB;	tr|W1TW13|W1TW13_STRAP DEAD-box ATP-dependent RNA helicase CshB OS=Streptococcus anginosus DORA_7 OX=1403946 GN=cshB PE=3 SV=1;tr|I0SDK7|I0SDK7_STRAP DEAD-box ATP-dependent RNA helicase CshB OS=Streptococcus anginosus subsp. whileyi CCUG 39159 OX=1095729 G	11	4	4	4	9.6	50.806	447	25.812	28	4	4	4	4	4	4	4	4	4	9.6	9.6	9.6	112130000	69906000	18687000	23534000	4004500	2496600	667380	840510
W1TZU6;I0S5X5;E6J3N8;A0AAN4T5N7;A0AAD2T8E3;A0A2I1USY9;A0A0P0NA44	W1TZU6;I0S5X5;E6J3N8;A0AAN4T5N7;A0AAD2T8E3;A0A2I1USY9;A0A0P0NA44	UPF0154 protein Q615_SPAC00023G0007;UPF0154 protein HMPREF1043_0661	Q615_SPAC00023G0007;	tr|W1TZU6|W1TZU6_STRAP UPF0154 protein Q615_SPAC00023G0007 OS=Streptococcus anginosus DORA_7 OX=1403946 GN=Q615_SPAC00023G0007 PE=3 SV=1;tr|I0S5X5|I0S5X5_STRAP UPF0154 protein HMPREF1043_0661 OS=Streptococcus anginosus subsp. whileyi CCUG 39159 OX=1095729	7	4	4	4	43.9	9.287	82	25.812	6	4	4	4	4	4	4	4	4	4	43.9	43.9	43.9	2952600000	1116000000	734700000	1101900000	482240000	180520000	120000000	181710000
W1TS12;I0SFN4;A0AAP6EMP1;A0AAP2P107;A0AAN4P921;A0A412PMK6;A0A2T0G103;E6IYH6;A0AAD2T9R7;A0A4U9ZS43	W1TS12;I0SFN4;A0AAP6EMP1;A0AAP2P107;A0AAN4P921;A0A412PMK6;A0A2T0G103;E6IYH6;A0AAD2T9R7;A0A4U9ZS43	Probable DNA-directed RNA polymerase subunit delta	rpoE;	tr|W1TS12|W1TS12_STRAP Probable DNA-directed RNA polymerase subunit delta OS=Streptococcus anginosus DORA_7 OX=1403946 GN=rpoE PE=3 SV=1;tr|I0SFN4|I0SFN4_STRAP Probable DNA-directed RNA polymerase subunit delta OS=Streptococcus anginosus subsp. whileyi CCU	10	3	3	3	29.2	22.639	195	25.673	7	3	2	2	3	2	2	3	2	2	29.2	16.9	24.1	85734000	59001000	18648000	8084800	8170100	5506000	2664000	1155000
W1U0I0;I0SD86;E6J1L6;A0AAD2YAE1;A0A4U9ZYJ7;A0A413KMW5;A0A2T0FZF9;A0A0P0NAK1;A0AAN4P906	W1U0I0;I0SD86;E6J1L6;A0AAD2YAE1;A0A4U9ZYJ7;A0A413KMW5;A0A2T0FZF9;A0A0P0NAK1;A0AAN4P906	Ribulose-phosphate 3-epimerase;	rpe;	tr|W1U0I0|W1U0I0_STRAP Ribulose-phosphate 3-epimerase OS=Streptococcus anginosus DORA_7 OX=1403946 GN=rpe PE=3 SV=1;tr|I0SD86|I0SD86_STRAP Ribulose-phosphate 3-epimerase OS=Streptococcus anginosus subsp. whileyi CCUG 39159 OX=1095729 GN=rpe PE=3 SV=1;tr|E6	9	2	2	2	15.1	23.588	219	25.6	9	2	1	2	2	1	2	2	1	2	15.1	6.8	15.1	72119000	32697000	17946000	21477000	8013300	3633000	1993900	2386400
W1U028;A0AAP6BQ02;A0AAP2P1P4;A0A413KM21;A0A2T0G732;I0S9Z3;A0AAN4PAL6;A0AAD2T9N2;A0A448AIY6	W1U028;A0AAP6BQ02;A0AAP2P1P4;A0A413KM21;A0A2T0G732;I0S9Z3;A0AAN4PAL6;A0AAD2T9N2;A0A448AIY6	Bacitracin ABC transporter;ATP-binding cassette domain-containing protein	Q615_SPAC00119G0040;SFH28_06245	tr|W1U028|W1U028_STRAP Bacitracin ABC transporter OS=Streptococcus anginosus DORA_7 OX=1403946 GN=Q615_SPAC00119G0040 PE=3 SV=1;tr|A0AAP6BQ02|A0AAP6BQ02_STRAP ATP-binding cassette domain-containing protein OS=Streptococcus anginosus OX=1328 GN=SFH28_06245	9	2	2	2	9.6	34.046	302	25.573	20	2	2	1	2	2	1	2	2	1	9.6	9.6	7	124070000	63978000	44731000	15365000	3516500	1638400	1772900	105180
W1TYA0;A0A412PNE4;A0AAP6ELZ3;A0AAP2K988	W1TYA0;A0A412PNE4;A0AAP6ELZ3	Tagatose-6-phosphate kinase;	Q615_SPAC00129G0002;DWX18_05295;	tr|W1TYA0|W1TYA0_STRAP Tagatose-6-phosphate kinase OS=Streptococcus anginosus DORA_7 OX=1403946 GN=Q615_SPAC00129G0002 PE=3 SV=1;tr|A0A412PNE4|A0A412PNE4_STRAP Tagatose-6-phosphate kinase OS=Streptococcus anginosus OX=1328 GN=DWX18_05295 PE=3 SV=1;tr|A0AAP	4	3	3	3	14.8	34.219	310	25.493	21	2	3	1	2	3	1	2	3	1	9	14.8	5.2	87084000	26169000	36596000	24319000	3331300	1246100	1161700	923420
W1TSM7;I0SFN1;E6J1S2;A0AAN4T6D1;A0AAD2YAR5;A0A0P0NA88	W1TSM7;I0SFN1;E6J1S2;A0AAN4T6D1;A0AAD2YAR5;A0A0P0NA88	Aspartyl/glutamyl-tRNA(Asn/Gln) amidotransferase subunit C	gatC;	tr|W1TSM7|W1TSM7_STRAP Aspartyl/glutamyl-tRNA(Asn/Gln) amidotransferase subunit C OS=Streptococcus anginosus DORA_7 OX=1403946 GN=gatC PE=3 SV=1;tr|I0SFN1|I0SFN1_STRAP Aspartyl/glutamyl-tRNA(Asn/Gln) amidotransferase subunit C OS=Streptococcus anginosus su	6	2	2	2	27	11.111	100	25.269	6	2	2	2	2	2	2	2	2	2	27	27	27	139160000	61919000	42510000	34729000	14544000	6521300	4288000	3734300
A0A448AFM8;W1TSB4;I0SFH6;E6J1T1;A0AAP2K9H2;A0AAN4PDA9;A0AAD2T9X4;A0A4U9ZQ61;A0A413KRA3;A0AAP6BR63;A0A2T0G0V0	A0A448AFM8;W1TSB4;I0SFH6;E6J1T1;A0AAP2K9H2;A0AAN4PDA9;A0AAD2T9X4;A0A4U9ZQ61;A0A413KRA3;A0AAP6BR63;A0A2T0G0V0	bis(5-nucleosyl)-tetraphosphatase (symmetrical)	NCTC10713_00030;	tr|A0A448AFM8|A0A448AFM8_STRAP bis(5-nucleosyl)-tetraphosphatase (symmetrical) OS=Streptococcus anginosus OX=1328 GN=NCTC10713_00030 PE=4 SV=1;tr|W1TSB4|W1TSB4_STRAP bis(5-nucleosyl)-tetraphosphatase (symmetrical) OS=Streptococcus anginosus DORA_7 OX=140	11	3	3	3	19.3	22.316	197	24.981	15	3	1	0	3	1	0	3	1	0	19.3	7.1	0	14209000	10467000	3742500	0	947300	697800	249500	0
W1U1A9;I0SI52;A0AAP2P0Q4;A0AAN4T6B4;A0A412PPY1;E6IYT7;A0AAP6BNL8;A0A4U9YNZ0;A0A2T0G5E6;A0AAD2T8V4	W1U1A9;I0SI52;A0AAP2P0Q4;A0AAN4T6B4;A0A412PPY1;E6IYT7;A0AAP6BNL8;A0A4U9YNZ0;A0A2T0G5E6;A0AAD2T8V4	Cytidylate kinase;	cmk;	tr|W1U1A9|W1U1A9_STRAP Cytidylate kinase OS=Streptococcus anginosus DORA_7 OX=1403946 GN=cmk PE=3 SV=1;tr|I0SI52|I0SI52_STRAP Cytidylate kinase OS=Streptococcus anginosus subsp. whileyi CCUG 39159 OX=1095729 GN=cmk PE=3 SV=1;tr|A0AAP2P0Q4|A0AAP2P0Q4_STRAP	10	4	4	4	24.4	24.972	225	24.78	13	3	2	1	3	2	1	3	2	1	20	10.2	4.4	29333000	20040000	5527000	3766700	820710	260080	270880	289750
W1U1S7;I0SBD2;E6IZY6;A0AAP2K899;A0AAN4P9D1;A0AAD2YAM9;A0A448AI21;A0A412PPC4;A0A2T0G052;A0A0P0N737;Q14US3;D6PVX4;A0A1C9TB90;A0A1C9TB58;A0A1C9TB46	W1U1S7;I0SBD2;E6IZY6;A0AAP2K899;A0AAN4P9D1;A0AAD2YAM9;A0A448AI21;A0A412PPC4;A0A2T0G052;A0A0P0N737;Q14US3	DNA gyrase subunit B;	gyrB;	tr|W1U1S7|W1U1S7_STRAP DNA gyrase subunit B OS=Streptococcus anginosus DORA_7 OX=1403946 GN=gyrB PE=3 SV=1;tr|I0SBD2|I0SBD2_STRAP DNA gyrase subunit B OS=Streptococcus anginosus subsp. whileyi CCUG 39159 OX=1095729 GN=gyrB PE=3 SV=1;tr|E6IZY6|E6IZY6_STRAP	15	3	3	3	6	72.439	648	24.76	37	3	2	2	3	2	2	3	2	2	6	3.2	3.2	72643000	53503000	10545000	8595600	1680800	1163500	284990	232310
W1TTZ0;I0SA25;E6J1E6;A0AAN4P9V4;A0AAD2T992;A0A0P0N9H2;A0A4U9ZWB1	W1TTZ0;I0SA25;E6J1E6;A0AAN4P9V4;A0AAD2T992;A0A0P0N9H2;A0A4U9ZWB1	Small ribosomal subunit protein bS18	rpsR	tr|W1TTZ0|W1TTZ0_STRAP Small ribosomal subunit protein bS18 OS=Streptococcus anginosus DORA_7 OX=1403946 GN=rpsR PE=3 SV=1;tr|I0SA25|I0SA25_STRAP Small ribosomal subunit protein bS18 OS=Streptococcus anginosus subsp. whileyi CCUG 39159 OX=1095729 GN=rpsR P	7	4	4	4	35.4	9.2036	79	24.726	6	4	4	4	4	4	4	4	4	4	35.4	35.4	35.4	825310000	343720000	191790000	289790000	137550000	57286000	31966000	48299000
W1TTX9;A0A412PM29;E6J1F1;A0AAP2K748;A0AAN4PCY2;A0A3S4M1Y9;A0A2T0G753;A0AAP6BP65	W1TTX9;A0A412PM29;E6J1F1;A0AAP2K748;A0AAN4PCY2;A0A3S4M1Y9;A0A2T0G753	Aminopeptidase P;Aminopeptidase P family protein;	Q615_SPAC00119G0013;DWX18_08100;	tr|W1TTX9|W1TTX9_STRAP Aminopeptidase P OS=Streptococcus anginosus DORA_7 OX=1403946 GN=Q615_SPAC00119G0013 PE=3 SV=1;tr|A0A412PM29|A0A412PM29_STRAP Aminopeptidase P family protein OS=Streptococcus anginosus OX=1328 GN=DWX18_08100 PE=3 SV=1;tr|E6J1F1|E6J1F	8	4	4	4	13.6	39.389	353	24.708	22	4	3	2	4	3	2	4	3	2	13.6	7.4	4.5	77116000	40015000	18202000	18900000	3313500	1627100	827350	859100
W1TV96;A0AAN4T5G4;A0A2I1UTQ3;A0A3S4NJN3;I0SC59;E6J151;A0AAP2K850;A0AAD2T8F9;A0A418G4R9;A0A2T0G998	W1TV96;A0AAN4T5G4;A0A2I1UTQ3;A0A3S4NJN3;I0SC59;E6J151;A0AAP2K850;A0AAD2T8F9;A0A418G4R9	V-type ATP synthase beta chain;Archaeal/vacuolar-type H+-ATPase subunit B;	atpB;ANG6_0822;	tr|W1TV96|W1TV96_STRAP V-type ATP synthase beta chain OS=Streptococcus anginosus DORA_7 OX=1403946 GN=atpB PE=3 SV=1;tr|A0AAN4T5G4|A0AAN4T5G4_STRAP Archaeal/vacuolar-type H+-ATPase subunit B OS=Streptococcus anginosus T5 OX=1163302 GN=ANG6_0822 PE=4 SV=1;t	10	4	4	4	11.2	51.706	463	24.691	24	4	0	0	4	0	0	4	0	0	11.2	0	0	33347000	33347000	0	0	866070	866070	0	0
A0AAD2Y9Q2;W1TTU1;I0SM72;A0AAP6BMS9;A0AAP2P1B8;A0AAN4P9G1;A0A4U9Z4Z7;A0A448AGI4;A0A412PQN2;A0A2T0G324;E6J2G7	A0AAD2Y9Q2;W1TTU1;I0SM72;A0AAP6BMS9;A0AAP2P1B8;A0AAN4P9G1;A0A4U9Z4Z7;A0A448AGI4;A0A412PQN2;A0A2T0G324;E6J2G7	PF09903 family protein;Serine/threonine-protein kinase MRCK beta	HMPREF1126_1655;	tr|A0AAD2Y9Q2|A0AAD2Y9Q2_STRAP PF09903 family protein OS=Streptococcus anginosus SK1138 OX=1161422 GN=HMPREF1126_1655 PE=4 SV=1;tr|W1TTU1|W1TTU1_STRAP Serine/threonine-protein kinase MRCK beta OS=Streptococcus anginosus DORA_7 OX=1403946 GN=Q615_SPAC00116G	11	4	4	4	10.2	49.096	423	24.577	30	4	3	3	4	3	3	4	3	3	10.2	7.6	7.6	49015000	21595000	8159600	19261000	1633800	719830	271990	642020
W1TSF8;A0A412PMR7;A0AAP6BR03;A0A2T0G116;A0AAN4T5M5;I0SFJ5;A0AAP2K8S6;A0AAD2T9I7;A0A4U9ZSU5;E6IYI1;A0A448AKG5	W1TSF8;A0A412PMR7;A0AAP6BR03;A0A2T0G116;A0AAN4T5M5;I0SFJ5;A0AAP2K8S6;A0AAD2T9I7;A0A4U9ZSU5	Hydroxymethylpyrimidine/phosphomethylpyrimidine kinase	Q615_SPAC00127G0070;	tr|W1TSF8|W1TSF8_STRAP Hydroxymethylpyrimidine/phosphomethylpyrimidine kinase OS=Streptococcus anginosus DORA_7 OX=1403946 GN=Q615_SPAC00127G0070 PE=3 SV=1;tr|A0A412PMR7|A0A412PMR7_STRAP Hydroxymethylpyrimidine/phosphomethylpyrimidine kinase OS=Streptococc	11	4	4	4	23.3	27.956	257	24.517	9	4	2	2	4	2	2	4	2	2	23.3	10.9	8.2	487090000	392990000	42466000	51643000	14417000	4932400	3747000	5738100
W1TR73;I0SCN2;A0AAP6BPD8;A0AAN4T523;A0A448AGQ3;A0A412PQE8;A0A2T0G379;E6IZI7;A0AAP2K9Y2;A0AAD2Y9Y2;A0A4V6Z4A1	W1TR73;I0SCN2;A0AAP6BPD8;A0AAN4T523;A0A448AGQ3;A0A412PQE8;A0A2T0G379	Polysaccharide deacetylase	Q615_SPAC00134G0050;	tr|W1TR73|W1TR73_STRAP Polysaccharide deacetylase OS=Streptococcus anginosus DORA_7 OX=1403946 GN=Q615_SPAC00134G0050 PE=3 SV=1;tr|I0SCN2|I0SCN2_STRAP Polysaccharide deacetylase OS=Streptococcus anginosus subsp. whileyi CCUG 39159 OX=1095729 GN=HMPREF1043_	11	4	4	4	14.6	35.41	316	24.501	15	4	3	3	4	3	3	4	3	3	14.6	10.8	10.8	140880000	55884000	37529000	47467000	9391900	3725600	2501900	3164400
W1TUT2;I0SE70;E6J3R4;A0AAP6BNH4;A0AAP2K6T2;A0AAN4P890;A0AAD2T832;A0A4U9ZFR6;A0A413KP47;A0A2T0G1W1;A0A3S4M0E9	W1TUT2;I0SE70;E6J3R4;A0AAP6BNH4;A0AAP2K6T2;A0AAN4P890;A0AAD2T832;A0A4U9ZFR6;A0A413KP47;A0A2T0G1W1;A0A3S4M0E9	DHHA1 protein;DHHA1 domain protein;	Q615_SPAC00133G0031;HMPREF1043_1375;	tr|W1TUT2|W1TUT2_STRAP DHHA1 protein OS=Streptococcus anginosus DORA_7 OX=1403946 GN=Q615_SPAC00133G0031 PE=4 SV=1;tr|I0SE70|I0SE70_STRAP DHHA1 domain protein OS=Streptococcus anginosus subsp. whileyi CCUG 39159 OX=1095729 GN=HMPREF1043_1375 PE=4 SV=1;tr|E	11	4	4	4	15.1	35.151	312	24.416	20	3	4	3	3	4	3	3	4	3	11.5	15.1	12.2	89782000	43330000	20680000	25772000	3707600	1826900	820120	1060600
W1TUG6;A0A412PQR4;I0S9N5;A0AAP2P092;A0AAN4P7W0;A0AAD2T6U9;E6J2C0;A0AAP6BNB1;A0A4U9ZBI3;A0A448AG74;A0A2T0G2Y0	W1TUG6;A0A412PQR4;I0S9N5;A0AAP2P092;A0AAN4P7W0;A0AAD2T6U9	Ferredoxin--NADP reductase;	Q615_SPAC00116G0002;DWX18_01530;	tr|W1TUG6|W1TUG6_STRAP Ferredoxin--NADP reductase OS=Streptococcus anginosus DORA_7 OX=1403946 GN=Q615_SPAC00116G0002 PE=3 SV=1;tr|A0A412PQR4|A0A412PQR4_STRAP Ferredoxin--NADP reductase OS=Streptococcus anginosus OX=1328 GN=DWX18_01530 PE=3 SV=1;tr|I0S9N5|	11	3	3	3	15.8	35.559	322	24.396	18	3	0	1	3	0	1	3	0	1	15.8	0	6.5	48597000	45586000	0	3011100	1399900	1399900	0	167280
W1TXE4;A0A413KL38;A0AAP6ENC4;A0AAP2P1K8;A0AAD2T7H5;A0A4U9Z4V9;E6IZK0;A0AAN4P7Z9;I0SCP1;A0A3S4MTL7;A0A2T0G385	W1TXE4;A0A413KL38;A0AAP6ENC4;A0AAP2P1K8;A0AAD2T7H5;A0A4U9Z4V9;E6IZK0	Pneumococcal histidine triad protein B;Pneumococcal-type histidine triad protein	Q615_SPAC00134G0032;	tr|W1TXE4|W1TXE4_STRAP Pneumococcal histidine triad protein B OS=Streptococcus anginosus DORA_7 OX=1403946 GN=Q615_SPAC00134G0032 PE=4 SV=1;tr|A0A413KL38|A0A413KL38_STRAP Pneumococcal-type histidine triad protein OS=Streptococcus anginosus OX=1328 GN=DWX18	11	4	4	4	5.3	95.319	853	24.22	55	4	3	2	4	3	2	4	3	2	5.3	3.4	2.5	138210000	56714000	30129000	51367000	2389200	907490	547800	933940
I0S7P5;A0AAN4P7N1;A0AAD2YAV2;A0A4V0A5A0;A0A0N7JE41;E6IZ32;W1TLM4	I0S7P5;A0AAN4P7N1;A0AAD2YAV2;A0A4V0A5A0;A0A0N7JE41;E6IZ32	ABC transporter, permease protein;ABC-type maltose transport systems, permease component	HMPREF1043_2238;	tr|I0S7P5|I0S7P5_STRAP ABC transporter, permease protein OS=Streptococcus anginosus subsp. whileyi CCUG 39159 OX=1095729 GN=HMPREF1043_2238 PE=3 SV=1;tr|A0AAN4P7N1|A0AAN4P7N1_STRAP ABC-type maltose transport systems, permease component OS=Streptococcus ang	7	3	3	3	12.9	31.757	280	24.169	12	2	2	3	2	2	3	2	2	3	8.2	8.2	12.9	377340000	87884000	51489000	237960000	31184000	7062600	4290800	19830000
W1TXS6;A0A413KHZ5;A0A3S4LPZ5;A0A2T0G1Q6;I0SE41;E6J224;A0AAP6BQI4;A0AAP2P083;A0AAN4P7Z4;A0AAD2Y9K6;A0A4U9ZDB4	W1TXS6;A0A413KHZ5;A0A3S4LPZ5;A0A2T0G1Q6;I0SE41;E6J224;A0AAP6BQI4;A0AAP2P083;A0AAN4P7Z4;A0AAD2Y9K6;A0A4U9ZDB4	Regulatory protein MsrR;	Q615_SPAC00131G0005;DWX18_02140;	tr|W1TXS6|W1TXS6_STRAP Regulatory protein MsrR OS=Streptococcus anginosus DORA_7 OX=1403946 GN=Q615_SPAC00131G0005 PE=3 SV=1;tr|A0A413KHZ5|A0A413KHZ5_STRAP Regulatory protein MsrR OS=Streptococcus anginosus OX=1328 GN=DWX18_02140 PE=3 SV=1;tr|A0A3S4LPZ5|A0	11	4	4	4	9.7	50.255	445	23.793	27	3	3	4	3	3	4	3	3	4	7.4	8.1	9.7	83022000	31572000	14175000	37275000	1986500	734290	253570	998650
W1TUQ8;A0A413KLU6;A0A3S4QR80;I0SI35;A0AAN4PA03;A0AAD2YAL7;A0A418G7Z8;A0AAP2K5R3;A0A2T0G5E4;A0AAP6EMI4;E6IYS7	W1TUQ8;A0A413KLU6;A0A3S4QR80;I0SI35;A0AAN4PA03;A0AAD2YAL7;A0A418G7Z8;A0AAP2K5R3;A0A2T0G5E4	Peptidase T	pepT;	tr|W1TUQ8|W1TUQ8_STRAP Peptidase T OS=Streptococcus anginosus DORA_7 OX=1403946 GN=pepT PE=3 SV=1;tr|A0A413KLU6|A0A413KLU6_STRAP Peptidase T OS=Streptococcus anginosus OX=1328 GN=pepT PE=3 SV=1;tr|A0A3S4QR80|A0A3S4QR80_STRAP Peptidase T OS=Streptococcus an	11	3	3	3	13.8	44.818	407	23.683	20	3	2	2	3	2	2	3	2	2	13.8	11.1	11.1	82317000	36567000	30734000	15016000	1497500	525970	516220	455350
W1TR29;I0SM65;E6J2I3;A0AAP6BPB1;A0AAP2P1B4;A0AAN4P7Z2;A0A448AGK3;A0A412PQI7;A0A2T0G330;A0AAD2Y9N6	W1TR29;I0SM65;E6J2I3;A0AAP6BPB1;A0AAP2P1B4;A0AAN4P7Z2;A0A448AGK3;A0A412PQI7;A0A2T0G330;A0AAD2Y9N6	Redox-sensing transcriptional repressor Rex	rex;	tr|W1TR29|W1TR29_STRAP Redox-sensing transcriptional repressor Rex OS=Streptococcus anginosus DORA_7 OX=1403946 GN=rex PE=3 SV=1;tr|I0SM65|I0SM65_STRAP Redox-sensing transcriptional repressor Rex OS=Streptococcus anginosus subsp. whileyi CCUG 39159 OX=1095	10	4	4	4	18.7	24.129	214	23.409	9	3	1	2	3	1	2	3	1	2	12.1	4.7	11.2	80698000	27252000	16500000	36946000	8966400	3028000	1833300	4105100
W1TT07;E6J1H4;A0AAP6BQS5;A0AAD2T984;A0A4V6L883;A0A413KRH5;A0A3E5D4H6;A0A2T0G758;A0AAN4PAZ2;I0SA00	W1TT07;E6J1H4;A0AAP6BQS5;A0AAD2T984;A0A4V6L883;A0A413KRH5;A0A3E5D4H6;A0A2T0G758;A0AAN4PAZ2	Peptide deformylase;	def;	tr|W1TT07|W1TT07_STRAP Peptide deformylase OS=Streptococcus anginosus DORA_7 OX=1403946 GN=def PE=3 SV=1;tr|E6J1H4|E6J1H4_STRAP Peptide deformylase OS=Streptococcus anginosus F0211 OX=706437 GN=def PE=3 SV=1;tr|A0AAP6BQS5|A0AAP6BQS5_STRAP Peptide deformyla	10	3	3	3	20.6	22.684	204	23.17	16	3	2	2	3	2	2	3	2	2	20.6	14.7	14.7	194510000	102450000	44890000	47168000	10555000	5740700	2104000	2710800
W1TVZ0;I0SJC2;E6J051;A0AAP6BPT2;A0AAN4P9P5;A0AAD2T8P4;A0A4U9YIQ8;A0A412PP61;A0A3S4QRG5;A0A2T0FZX8;A0AAP2K6M3;A0A6G4MWV0	W1TVZ0;I0SJC2;E6J051;A0AAP6BPT2;A0AAN4P9P5;A0AAD2T8P4;A0A4U9YIQ8;A0A412PP61;A0A3S4QRG5;A0A2T0FZX8;A0AAP2K6M3;A0A6G4MWV0	DNA translocase FtsK	Q615_SPAC00113G0301;HMPREF1043_2131	tr|W1TVZ0|W1TVZ0_STRAP DNA translocase FtsK OS=Streptococcus anginosus DORA_7 OX=1403946 GN=Q615_SPAC00113G0301 PE=3 SV=1;tr|I0SJC2|I0SJC2_STRAP DNA translocase FtsK OS=Streptococcus anginosus subsp. whileyi CCUG 39159 OX=1095729 GN=HMPREF1043_2131 PE=3 SV	12	4	4	4	5.6	84.877	765	23.102	43	4	1	3	4	1	3	4	1	3	5.6	1.3	3.9	52314000	22552000	9533600	20228000	1060100	368000	221710	470420
A0A2T0G0L3;W1TW64;A0A413KND3;A0AAP2P0K6;A0AAD2T6D0;E6J0D8;A0AAN4P8I0;A0A4U9YDZ2	A0A2T0G0L3;W1TW64;A0A413KND3;A0AAP2P0K6	Endonuclease;Endonuclease/exonuclease/phosphatase family protein	C6A27_07935;Q615_SPAC00113G0371	tr|A0A2T0G0L3|A0A2T0G0L3_STRAP Endonuclease OS=Streptococcus anginosus OX=1328 GN=C6A27_07935 PE=4 SV=1;tr|W1TW64|W1TW64_STRAP Endonuclease/exonuclease/phosphatase family protein OS=Streptococcus anginosus DORA_7 OX=1403946 GN=Q615_SPAC00113G0371 PE=4 SV=1	8	4	4	4	9.4	79.531	736	23.045	38	2	1	4	2	1	4	2	1	4	3.8	1.4	9.4	65588000	12520000	13730000	39339000	1543900	329460	361310	853140
W1TW56;I0SKK1;E6J0Z0;A0AAN4PCU1;A0A2I1UWK4;A0AAP2K8R6;A0AAD2T6E1;A0A4U9Y7S1;A0A2T0GA79	W1TW56;I0SKK1;E6J0Z0;A0AAN4PCU1;A0A2I1UWK4;A0AAP2K8R6;A0AAD2T6E1;A0A4U9Y7S1;A0A2T0GA79	tRNA (guanine-N(7)-)-methyltransferase	trmB;	tr|W1TW56|W1TW56_STRAP tRNA (guanine-N(7)-)-methyltransferase OS=Streptococcus anginosus DORA_7 OX=1403946 GN=trmB PE=3 SV=1;tr|I0SKK1|I0SKK1_STRAP tRNA (guanine-N(7)-)-methyltransferase OS=Streptococcus anginosus subsp. whileyi CCUG 39159 OX=1095729 GN=tr	9	2	2	2	14.7	24.467	211	23.023	14	2	0	2	2	0	2	2	0	2	14.7	0	14.7	67349000	18911000	0	48438000	2917300	385230	0	2532100
W1U2K6;I0SKG9;A0AAN4T641;A0AAD2T6I9;A0A418G919;A0A0P0N7C2;E6J0Y5	W1U2K6;I0SKG9;A0AAN4T641;A0AAD2T6I9;A0A418G919;A0A0P0N7C2;E6J0Y5	Cytosolic protein YlxR;PF04296 family protein	Q615_SPAC00113G0508;HMPREF1043_1833	tr|W1U2K6|W1U2K6_STRAP Cytosolic protein YlxR OS=Streptococcus anginosus DORA_7 OX=1403946 GN=Q615_SPAC00113G0508 PE=4 SV=1;tr|I0SKG9|I0SKG9_STRAP PF04296 family protein OS=Streptococcus anginosus subsp. whileyi CCUG 39159 OX=1095729 GN=HMPREF1043_1833 PE=	7	1	1	1	10.2	11.465	98	22.988	4	0	1	0	0	1	0	0	1	0	0	10.2	0	0	0	0	0	0	0	0	0
W1TSN8;I0SFH5;A0AAD2YBG0;A0A412PMT9;A0A2T0G0W6;A0AAN4P8T2;A0AAP2P0P2;A0A4U9ZQ07;E6IYE9;A0AAP6BPU9;A0A3S4MVL1	W1TSN8;I0SFH5;A0AAD2YBG0;A0A412PMT9;A0A2T0G0W6;A0AAN4P8T2;A0AAP2P0P2;A0A4U9ZQ07;E6IYE9	Mannose-6-phosphate isomerase	Q615_SPAC00127G0044;	tr|W1TSN8|W1TSN8_STRAP Mannose-6-phosphate isomerase OS=Streptococcus anginosus DORA_7 OX=1403946 GN=Q615_SPAC00127G0044 PE=3 SV=1;tr|I0SFH5|I0SFH5_STRAP Mannose-6-phosphate isomerase OS=Streptococcus anginosus subsp. whileyi CCUG 39159 OX=1095729 GN=HMPRE	11	3	3	3	13.1	35.18	314	22.966	17	3	0	1	3	0	1	3	0	1	13.1	0	4.5	21126000	14089000	0	7037500	1242700	828750	0	413970
W1TVH7;I0SE61;E6J3V5;A0AAN4P914;A0AAD2T850;A0A413KNZ9;A0A2T0G3S5;A0A2T0G3G2;A0A0P0N936	W1TVH7;I0SE61;E6J3V5;A0AAN4P914;A0AAD2T850;A0A413KNZ9;A0A2T0G3S5;A0A2T0G3G2;A0A0P0N936	DeoR-like protein helix-turn-helix protein;Transcriptional regulator, DeoR family	Q615_SPAC00129G0008;	tr|W1TVH7|W1TVH7_STRAP DeoR-like protein helix-turn-helix protein OS=Streptococcus anginosus DORA_7 OX=1403946 GN=Q615_SPAC00129G0008 PE=4 SV=1;tr|I0SE61|I0SE61_STRAP Transcriptional regulator, DeoR family OS=Streptococcus anginosus subsp. whileyi CCUG 391	9	3	3	3	16.1	27.733	248	22.938	14	3	2	0	3	2	0	3	2	0	16.1	10.5	0	41815000	26141000	15675000	0	2784800	1867200	917580	0
A0AAN4P797;A0AAD2T757;W1U022;I0SCL9;E6J3A2;A0AAP6EN46;A0A6G4MYJ7;A0A4U9Z212;A0A412PMB8	A0AAN4P797;A0AAD2T757;W1U022;I0SCL9;E6J3A2;A0AAP6EN46;A0A6G4MYJ7;A0A4U9Z212;A0A412PMB8	Predicted membrane protein;Glycerol-3-phosphate acyltransferase;	ANG6_0098;plsY;	tr|A0AAN4P797|A0AAN4P797_STRAP Predicted membrane protein OS=Streptococcus anginosus T5 OX=1163302 GN=ANG6_0098 PE=4 SV=1;tr|A0AAD2T757|A0AAD2T757_STRAP Glycerol-3-phosphate acyltransferase OS=Streptococcus anginosus SK1138 OX=1161422 GN=plsY PE=3 SV=1;tr|	9	1	1	1	6.9	22.311	203	22.75	5	1	1	1	1	1	1	1	1	1	6.9	6.9	6.9	52864000	17964000	17863000	17037000	10573000	3592800	3572600	3407300
W1U0F2;I0SM48;E6J2H8;A0AAN4P7W8;A0AAD2T7J9;A0A412PQM3;A0A3R8RVT3;A0A2T0FQT7;A0A0N7JDU8;A0AAP2K910	W1U0F2;I0SM48;E6J2H8;A0AAN4P7W8;A0AAD2T7J9;A0A412PQM3;A0A3R8RVT3;A0A2T0FQT7;A0A0N7JDU8;A0AAP2K910	Phosphate ABC superfamily ATP binding cassette transporter, ABC protein;Phosphate ABC transporter, ATP-binding protein	Q615_SPAC00116G0065;	tr|W1U0F2|W1U0F2_STRAP Phosphate ABC superfamily ATP binding cassette transporter, ABC protein OS=Streptococcus anginosus DORA_7 OX=1403946 GN=Q615_SPAC00116G0065 PE=4 SV=1;tr|I0SM48|I0SM48_STRAP Phosphate ABC transporter, ATP-binding protein OS=Streptococ	10	3	3	3	13.5	30.317	267	22.721	18	3	2	2	3	2	2	3	2	2	13.5	9.4	9.4	88452000	41363000	18655000	28434000	4914000	2297900	1036400	1579700
A0A2T0GB39;A0A2T0FZJ3;A0A2I1UV53;W1TUE9;I0SD91;E6J1K4;A0AAN4P7H8;A0AAD2YAE7;A0A448AK37	A0A2T0GB39;A0A2T0FZJ3;A0A2I1UV53;W1TUE9;I0SD91;E6J1K4;A0AAN4P7H8;A0AAD2YAE7;A0A448AK37	DNA-directed RNA polymerase subunit epsilon;	rpoY;	tr|A0A2T0GB39|A0A2T0GB39_STRAP DNA-directed RNA polymerase subunit epsilon OS=Streptococcus anginosus OX=1328 GN=rpoY PE=3 SV=1;tr|A0A2T0FZJ3|A0A2T0FZJ3_STRAP DNA-directed RNA polymerase subunit epsilon OS=Streptococcus anginosus OX=1328 GN=rpoY PE=3 SV=1;	9	1	1	1	18.4	9.1332	76	22.705	6	1	0	1	1	0	1	1	0	1	18.4	0	18.4	34743000	33298000	0	1445400	5790600	5549700	0	240900
A0AAN4P754;W1TZV0;E6J340;A0AAP2K687;A0AAD2T740;A0A4U9Z1A2;A0A412PQ33;I0SJ07;A0A3S4LWF0;A0A2T0FXY5;A0AAP6BMZ1	A0AAN4P754;W1TZV0;E6J340;A0AAP2K687;A0AAD2T740;A0A4U9Z1A2;A0A412PQ33;I0SJ07;A0A3S4LWF0;A0A2T0FXY5;A0AAP6BMZ1	Pyruvate/2-oxoglutarate dehydrogenase complex, dihydrolipoamide dehydrogenase component;Dihydrolipoyl dehydrogenase	ANG6_0059;	tr|A0AAN4P754|A0AAN4P754_STRAP Pyruvate/2-oxoglutarate dehydrogenase complex, dihydrolipoamide dehydrogenase component OS=Streptococcus anginosus T5 OX=1163302 GN=ANG6_0059 PE=4 SV=1;tr|W1TZV0|W1TZV0_STRAP Dihydrolipoyl dehydrogenase OS=Streptococcus angin	11	2	2	2	5.3	59.81	561	22.594	34	2	0	0	2	0	0	2	0	0	5.3	0	0	14102000	14102000	0	0	414770	414770	0	0
W1TUK3;A0A413KTF0;I0S9R5;A0AAP6EM49;A0AAP2K821;A0AAN4T4Z8;A0AAD2T787;A0A3S4MTJ2;A0A3R8QZ20;A0A2T0G326;E6J2F7	W1TUK3;A0A413KTF0;I0S9R5;A0AAP6EM49;A0AAP2K821;A0AAN4T4Z8;A0AAD2T787;A0A3S4MTJ2;A0A3R8QZ20;A0A2T0G326;E6J2F7	Signal peptidase I;	Q615_SPAC00116G0042;lepB;	tr|W1TUK3|W1TUK3_STRAP Signal peptidase I OS=Streptococcus anginosus DORA_7 OX=1403946 GN=Q615_SPAC00116G0042 PE=3 SV=1;tr|A0A413KTF0|A0A413KTF0_STRAP Signal peptidase I OS=Streptococcus anginosus OX=1328 GN=lepB PE=3 SV=1;tr|I0S9R5|I0S9R5_STRAP Signal pep	11	3	3	3	17.8	21.357	185	22.567	14	3	1	3	3	1	3	3	1	3	17.8	7	17.8	138850000	105590000	5153700	28115000	9918200	7541900	368120	2008200
W1TLG5;I0SIF7;E6J2T6;A0AAN4P7F9;A0A2I1UUY4;A0AAD2YAV6;A0A0P0NBD9	W1TLG5;I0SIF7;E6J2T6;A0AAN4P7F9;A0A2I1UUY4;A0AAD2YAV6;A0A0P0NBD9	Large ribosomal subunit protein uL16	rplP	tr|W1TLG5|W1TLG5_STRAP Large ribosomal subunit protein uL16 OS=Streptococcus anginosus DORA_7 OX=1403946 GN=rplP PE=3 SV=1;tr|I0SIF7|I0SIF7_STRAP Large ribosomal subunit protein uL16 OS=Streptococcus anginosus subsp. whileyi CCUG 39159 OX=1095729 GN=rplP P	7	3	3	3	32.8	15.43	137	22.537	4	3	2	2	3	2	2	3	2	2	32.8	18.2	18.2	381770000	129230000	127250000	125280000	86248000	24756000	30173000	31320000
A0AAN4PA89;A0A448AIQ9;A0A2I1UWH8;W1TWQ5;I0SKI5;A0AAP6EMM1;A0AAD2T6S0;A0A2T0FRN2;E6J119	A0AAN4PA89;A0A448AIQ9;A0A2I1UWH8;W1TWQ5;I0SKI5;A0AAP6EMM1;A0AAD2T6S0;A0A2T0FRN2;E6J119	Transcriptional regulators;MarR family transcriptional regulator;	ANG6_1697;K1I51_07425;	tr|A0AAN4PA89|A0AAN4PA89_STRAP Transcriptional regulators OS=Streptococcus anginosus T5 OX=1163302 GN=ANG6_1697 PE=4 SV=1;tr|A0A448AIQ9|A0A448AIQ9_STRAP MarR family transcriptional regulator OS=Streptococcus anginosus OX=1328 GN=K1I51_07425 PE=4 SV=1;tr|A0	9	2	2	2	16.7	16.739	144	22.433	7	2	1	1	2	1	1	2	1	1	16.7	7.6	7.6	41735000	23797000	0	17938000	5305700	2743200	0	2562600
W1TQ11;I0SIC2;E6J2S3;A0AAP2K8F7;A0AAN4T4T6;A0AAD2T8C9;A0A3S4LXW1;A0A2I1UUV1;A0A0N7JE30	W1TQ11;I0SIC2;E6J2S3;A0AAP2K8F7;A0AAN4T4T6;A0AAD2T8C9;A0A3S4LXW1;A0A2I1UUV1;A0A0N7JE30	Large ribosomal subunit protein uL15	rplO	tr|W1TQ11|W1TQ11_STRAP Large ribosomal subunit protein uL15 OS=Streptococcus anginosus DORA_7 OX=1403946 GN=rplO PE=3 SV=1;tr|I0SIC2|I0SIC2_STRAP Large ribosomal subunit protein uL15 OS=Streptococcus anginosus subsp. whileyi CCUG 39159 OX=1095729 GN=rplO P	9	3	3	3	21.9	15.574	146	22.422	7	3	3	2	3	3	2	3	3	2	21.9	21.9	13.7	642660000	449870000	87107000	105680000	67251000	44565000	12444000	10242000
W1TX58;I0S861;E6J2W5;A0AAP6BSJ8;A0AAP2P1M9;A0AAN4T5S2;A0AAD2YAL8;A0A4U9XWP7;A0A448AJE7;A0A412PLK7;A0A2T0G4C9	W1TX58;I0S861;E6J2W5;A0AAP6BSJ8;A0AAP2P1M9;A0AAN4T5S2;A0AAD2YAL8;A0A4U9XWP7;A0A448AJE7;A0A412PLK7;A0A2T0G4C9	Chromosomal replication initiator protein DnaA	dnaA;	tr|W1TX58|W1TX58_STRAP Chromosomal replication initiator protein DnaA OS=Streptococcus anginosus DORA_7 OX=1403946 GN=dnaA PE=3 SV=1;tr|I0S861|I0S861_STRAP Chromosomal replication initiator protein DnaA OS=Streptococcus anginosus subsp. whileyi CCUG 39159	11	4	4	4	11.4	50.68	447	22.281	24	3	0	2	3	0	2	3	0	2	9.8	0	4.7	32659000	13530000	0	19129000	1165800	368760	0	797040
A0A4U9ZYS1;A0A412PLP7;W1U0I5;I0SD32;A0AAP6EPT6;A0A3S4P5W7;E6J1M2;A0AAP2K8Y4;A0AAN4P7J0;A0AAD2T7T6;A0A2T0FZF4	A0A4U9ZYS1;A0A412PLP7;W1U0I5;I0SD32;A0AAP6EPT6;A0A3S4P5W7;E6J1M2;A0AAP2K8Y4;A0AAN4P7J0;A0AAD2T7T6	Putative deoxyribonuclease;TatD family deoxyribonuclease;	tatD;DWX18_08505;	tr|A0A4U9ZYS1|A0A4U9ZYS1_STRAP Putative deoxyribonuclease OS=Streptococcus anginosus OX=1328 GN=tatD PE=4 SV=1;tr|A0A412PLP7|A0A412PLP7_STRAP TatD family deoxyribonuclease OS=Streptococcus anginosus OX=1328 GN=DWX18_08505 PE=4 SV=1;tr|W1U0I5|W1U0I5_STRAP H	11	3	3	3	16.7	29.211	258	22.229	15	2	0	1	2	0	1	2	0	1	10.9	0	5.8	14210000	9026900	0	5183300	345550	601800	0	345550
W1TZI1;I0SIY9;A0AAP2K8M4;A0AAN4T4G2;A0AAD2T6Z1;A0A412PQ43;A0A0N7JDS2;E6J3D0;A0A4U9YYH1	W1TZI1;I0SIY9;A0AAP2K8M4;A0AAN4T4G2;A0AAD2T6Z1;A0A412PQ43;A0A0N7JDS2;E6J3D0;A0A4U9YYH1	ATP cone protein;ATP cone domain protein	Q615_SPAC00027G0057;HMPREF1043_2036	tr|W1TZI1|W1TZI1_STRAP ATP cone protein OS=Streptococcus anginosus DORA_7 OX=1403946 GN=Q615_SPAC00027G0057 PE=4 SV=1;tr|I0SIY9|I0SIY9_STRAP ATP cone domain protein OS=Streptococcus anginosus subsp. whileyi CCUG 39159 OX=1095729 GN=HMPREF1043_2036 PE=4 SV=	9	3	3	3	28.6	12.843	112	22.209	8	2	1	2	2	1	2	2	1	2	22.3	10.7	17	87245000	35595000	8059100	43591000	9897300	3441000	1007400	5448900
A0AAD2T863;A0A4U9ZN26;A0A413KP58;A0A2T0G3X4;E6J429;A0AAP2K7S7;A0AAN4P926;A0A3S5E1P3;A0AAP6BNY6;Q6WG11;I0SDY0	A0AAD2T863;A0A4U9ZN26;A0A413KP58;A0A2T0G3X4;E6J429;A0AAP2K7S7;A0AAN4P926;A0A3S5E1P3;A0AAP6BNY6	Penicillin-binding protein, transpeptidase domain protein;Putative penicillin binding protein 2B	HMPREF1126_1418;	tr|A0AAD2T863|A0AAD2T863_STRAP Penicillin-binding protein, transpeptidase domain protein OS=Streptococcus anginosus SK1138 OX=1161422 GN=HMPREF1126_1418 PE=3 SV=1;tr|A0A4U9ZN26|A0A4U9ZN26_STRAP Putative penicillin binding protein 2B OS=Streptococcus angino	11	3	3	3	6.5	74.233	682	22.137	38	3	1	1	3	1	1	3	1	1	6.5	2.5	2.5	26513000	16516000	4760800	5235400	697700	434640	125290	137770
W1TTZ9;I0S639;E6J3L8;A0AAP6BNA3;A0AAN4P9Z3;A0AAD2T8C0;A0A448AFM1;A0A418G6C9;A0A412PLE1;A0A2T0FZ32	W1TTZ9;I0S639;E6J3L8;A0AAP6BNA3;A0AAN4P9Z3;A0AAD2T8C0;A0A448AFM1;A0A418G6C9;A0A412PLE1;A0A2T0FZ32	Primosomal protein DnaI;	Q615_SPAC00121G0012;dnaI;	tr|W1TTZ9|W1TTZ9_STRAP Primosomal protein DnaI OS=Streptococcus anginosus DORA_7 OX=1403946 GN=Q615_SPAC00121G0012 PE=4 SV=1;tr|I0S639|I0S639_STRAP Primosomal protein DnaI OS=Streptococcus anginosus subsp. whileyi CCUG 39159 OX=1095729 GN=dnaI PE=4 SV=1;tr	10	3	3	3	16.1	34.146	299	22.082	23	3	1	2	3	1	2	3	1	2	16.1	3.7	10.4	49141000	40277000	0	8864100	1227100	1005100	0	221990
W1TZ52;E6J0V1;A0AAN4P9Z2;A0AAD2T9P8;A0A412PKV0;A0A2T0G7T6;I0SGQ2;A0AAP6EN73;A0AAP2K8Y5;A0A2T0GBH1;A0A4V6Z3X1	W1TZ52;E6J0V1;A0AAN4P9Z2;A0AAD2T9P8;A0A412PKV0;A0A2T0G7T6;I0SGQ2;A0AAP6EN73;A0AAP2K8Y5;A0A2T0GBH1;A0A4V6Z3X1	PTS system, IIC component;	Q615_SPAC00126G0038;HMPREF0813_00874;	tr|W1TZ52|W1TZ52_STRAP PTS system, IIC component OS=Streptococcus anginosus DORA_7 OX=1403946 GN=Q615_SPAC00126G0038 PE=4 SV=1;tr|E6J0V1|E6J0V1_STRAP PTS system, IIC component OS=Streptococcus anginosus F0211 OX=706437 GN=HMPREF0813_00874 PE=4 SV=1;tr|A0AA	11	3	3	3	13.1	29.72	282	21.928	8	3	2	3	3	2	3	3	2	3	13.1	7.4	13.1	419090000	168620000	115080000	135390000	50295000	19011000	14385000	16899000
W1U0K5;A0A412PKQ3;A0AAP2K6X7;A0A4U9Y169;I0SJR7;A0AAP6BRG2;A0AAN4T5J1;A0A3S4MUP5;A0A2T0G7N0	W1U0K5;A0A412PKQ3;A0AAP2K6X7;A0A4U9Y169	Hydroxymethylglutaryl-CoA synthase	Q615_SPAC00016G0005;DWX18_10500	tr|W1U0K5|W1U0K5_STRAP Hydroxymethylglutaryl-CoA synthase OS=Streptococcus anginosus DORA_7 OX=1403946 GN=Q615_SPAC00016G0005 PE=3 SV=1;tr|A0A412PKQ3|A0A412PKQ3_STRAP Hydroxymethylglutaryl-CoA synthase OS=Streptococcus anginosus OX=1328 GN=DWX18_10500 PE=3	9	3	3	3	12.1	43.145	390	21.855	20	2	2	1	2	2	1	2	2	1	6.2	9.2	3.3	36398000	21448000	7719200	7230800	1585000	1072400	151050	361540
W1TSI6;I0SHL3;E6IYL9;A0AAN4PAN5;A0AAD2YB16;A0A2I1UTU2;A0A0P0N9D0	W1TSI6;I0SHL3;E6IYL9;A0AAN4PAN5;A0AAD2YB16;A0A2I1UTU2;A0A0P0N9D0	Small ribosomal subunit protein uS9	rpsI	tr|W1TSI6|W1TSI6_STRAP Small ribosomal subunit protein uS9 OS=Streptococcus anginosus DORA_7 OX=1403946 GN=rpsI PE=3 SV=1;tr|I0SHL3|I0SHL3_STRAP Small ribosomal subunit protein uS9 OS=Streptococcus anginosus subsp. whileyi CCUG 39159 OX=1095729 GN=rpsI PE=	7	3	3	3	24.6	14.226	130	21.651	6	3	3	3	3	3	3	3	3	3	24.6	24.6	24.6	1512200000	1056700000	192330000	263140000	205440000	134100000	29033000	42304000
W1TUM4;I0SM35;E6J2H5;A0AAP6BNE1;A0AAP2K9F4;A0AAN4P7R4;A0AAD2T734;A0A4V6L5C1;A0A412PQI2;A0A2T0G353;A0A448AGV9	W1TUM4;I0SM35;E6J2H5;A0AAP6BNE1;A0AAP2K9F4;A0AAN4P7R4;A0AAD2T734;A0A4V6L5C1;A0A412PQI2;A0A2T0G353;A0A448AGV9	Phosphate-binding protein	Q615_SPAC00116G0062;pstS	tr|W1TUM4|W1TUM4_STRAP Phosphate-binding protein OS=Streptococcus anginosus DORA_7 OX=1403946 GN=Q615_SPAC00116G0062 PE=3 SV=1;tr|I0SM35|I0SM35_STRAP Phosphate-binding protein OS=Streptococcus anginosus subsp. whileyi CCUG 39159 OX=1095729 GN=pstS PE=3 SV=	11	2	2	2	19.1	31.094	288	21.558	17	2	1	1	2	1	1	2	1	1	19.1	11.5	11.5	17274000	8036700	3730500	5506500	1016100	472750	219440	323910
A0AAP6BRS6;A0AAP2K790;A0AAN4T5Z7;A0A412PLB4;A0A3S4MVE5;A0A2T0G7U3;W1TT78;I0SGS2;A0AAD2TA26	A0AAP6BRS6;A0AAP2K790;A0AAN4T5Z7;A0A412PLB4;A0A3S4MVE5;A0A2T0G7U3;W1TT78;I0SGS2;A0AAD2TA26	Glutamyl aminopeptidase;	pepA;	tr|A0AAP6BRS6|A0AAP6BRS6_STRAP Glutamyl aminopeptidase OS=Streptococcus anginosus OX=1328 GN=pepA PE=4 SV=1;tr|A0AAP2K790|A0AAP2K790_STRAP Glutamyl aminopeptidase OS=Streptococcus anginosus OX=1328 GN=pepA PE=4 SV=1;tr|A0AAN4T5Z7|A0AAN4T5Z7_STRAP Cellulase	9	2	2	2	10.2	38.222	354	21.469	22	2	0	0	2	0	0	2	0	0	10.2	0	0	10842000	10842000	0	0	492800	492800	0	0
W1TQY9;A0A412PNB8;A0AAN4T5B6;I0SDV8;A0AAP6EMS3;A0A2T0G1V1;D0EAP6;A0A448AG24	W1TQY9;A0A412PNB8;A0AAN4T5B6;I0SDV8;A0AAP6EMS3;A0A2T0G1V1	Efflux ABC transporter, permease protein;ABC transporter permease	Q615_SPAC00133G0039;DWX18_05090	tr|W1TQY9|W1TQY9_STRAP Efflux ABC transporter, permease protein OS=Streptococcus anginosus DORA_7 OX=1403946 GN=Q615_SPAC00133G0039 PE=4 SV=1;tr|A0A412PNB8|A0A412PNB8_STRAP ABC transporter permease OS=Streptococcus anginosus OX=1328 GN=DWX18_05090 PE=4 SV=	8	3	3	3	7.2	123.85	1121	21.404	62	2	0	2	2	0	2	2	0	2	5.5	0	4.4	9857000	4649600	0	5207400	44700	39935	0	44700
W1TYY3;E6J006;A0AAD2T966;A0A4U9YK57;A0A412PPD7;A0AAP6BNU9;A0AAP2K6A8;A0AAN4P9F1;A0A448AI15;I0SBA4;A0A2T0G022	W1TYY3;E6J006;A0AAD2T966;A0A4U9YK57;A0A412PPD7;A0AAP6BNU9;A0AAP2K6A8;A0AAN4P9F1;A0A448AI15	FemAB family protein;	Q615_SPAC00113G0239;HMPREF0813_00576;	tr|W1TYY3|W1TYY3_STRAP FemAB family protein OS=Streptococcus anginosus DORA_7 OX=1403946 GN=Q615_SPAC00113G0239 PE=3 SV=1;tr|E6J006|E6J006_STRAP FemAB family protein OS=Streptococcus anginosus F0211 OX=706437 GN=HMPREF0813_00576 PE=3 SV=1;tr|A0AAD2T966|A0A	11	3	3	3	8.4	46.559	404	21.302	20	3	2	2	3	2	2	3	2	2	8.4	5.7	5.7	55520000	35200000	8663000	11657000	2776000	1760000	433150	582850
W1TLE6;I0SIE4;E6J2S0;A0AAN4P7E4;A0AAD2T8E9;A0A0P0NA25	W1TLE6;I0SIE4;E6J2S0;A0AAN4P7E4;A0AAD2T8E9;A0A0P0NA25	Translation initiation factor IF-1	infA	tr|W1TLE6|W1TLE6_STRAP Translation initiation factor IF-1 OS=Streptococcus anginosus DORA_7 OX=1403946 GN=infA PE=3 SV=1;tr|I0SIE4|I0SIE4_STRAP Translation initiation factor IF-1 OS=Streptococcus anginosus subsp. whileyi CCUG 39159 OX=1095729 GN=infA PE=3	6	2	2	2	54.2	8.2024	72	21.295	4	2	1	1	2	1	1	2	1	1	54.2	16.7	16.7	98560000	61877000	18842000	17841000	19807000	10636000	4710500	4460200
W1TXH3;A0A4U9ZIK1;A0A3S4P3P4;E6J3T9;A0AAP2P0V1;A0AAD2T8A2;A0A6G4MXS6;A0A412PNE1;A0A2T0G1W8;A0AAP6BND5;I0SE48;A0AAN4P872	W1TXH3;A0A4U9ZIK1;A0A3S4P3P4;E6J3T9;A0AAP2P0V1;A0AAD2T8A2;A0A6G4MXS6;A0A412PNE1;A0A2T0G1W8;A0AAP6BND5;I0SE48;A0AAN4P872	E1-E2 ATPase;Putative cation transporter E1-E2 family ATPase	Q615_SPAC00133G0005;NCTC11062_01354	tr|W1TXH3|W1TXH3_STRAP E1-E2 ATPase OS=Streptococcus anginosus DORA_7 OX=1403946 GN=Q615_SPAC00133G0005 PE=4 SV=1;tr|A0A4U9ZIK1|A0A4U9ZIK1_STRAP Putative cation transporter E1-E2 family ATPase OS=Streptococcus anginosus OX=1328 GN=NCTC11062_01354 PE=4 SV=1	12	3	3	3	4.7	86.187	780	21.282	31	3	2	2	3	2	2	3	2	2	4.7	3.5	3.5	67416000	34345000	9483400	23587000	2174700	1107900	305920	760880
W1TLT3;I0SIC6;E6J2S4;A0AAN4T4Y3;A0AAD2T8F4;A0A3S4M2L7;A0A0P0NB10;A0A2T0G8P3	W1TLT3;I0SIC6;E6J2S4;A0AAN4T4Y3;A0AAD2T8F4;A0A3S4M2L7;A0A0P0NB10;A0A2T0G8P3	Large ribosomal subunit protein uL30	rpmD	tr|W1TLT3|W1TLT3_STRAP Large ribosomal subunit protein uL30 OS=Streptococcus anginosus DORA_7 OX=1403946 GN=rpmD PE=3 SV=1;tr|I0SIC6|I0SIC6_STRAP Large ribosomal subunit protein uL30 OS=Streptococcus anginosus subsp. whileyi CCUG 39159 OX=1095729 GN=rpmD P	8	3	3	3	43.3	6.3985	60	21.168	4	2	1	1	2	1	1	2	1	1	43.3	15	15	274670000	119900000	62008000	92760000	51087000	12395000	15502000	23190000
W1TLZ6;I0S7P3;E6IZ27;A0AAP2K9U8;A0AAN4T521;A0AAD2T8Z6;A0A413KPI7;A0A3S4M2H0;A0A2T0G464;A0A0P0NB39	W1TLZ6;I0S7P3;E6IZ27;A0AAP2K9U8;A0AAN4T521;A0AAD2T8Z6;A0A413KPI7;A0A3S4M2H0;A0A2T0G464;A0A0P0NB39	Major facilitator superfamily permease	Q615_SPAC00137G0080;	tr|W1TLZ6|W1TLZ6_STRAP Major facilitator superfamily permease OS=Streptococcus anginosus DORA_7 OX=1403946 GN=Q615_SPAC00137G0080 PE=4 SV=1;tr|I0S7P3|I0S7P3_STRAP Major facilitator superfamily permease OS=Streptococcus anginosus subsp. whileyi CCUG 39159 O	10	2	2	2	9.5	19.201	169	21.15	8	1	2	2	1	2	2	1	2	2	4.7	9.5	9.5	564260000	0	286520000	277740000	70533000	0	35815000	34718000
W1TRD6;A0AAN4P9F2;A0AAD2T7E5;A0A2I1UVV8;E6J2I2;A0AAP6BMS4;A0AAP2P1L7;A0A4U9Z5P1;A0A3S5E1Q6	W1TRD6;A0AAN4P9F2;A0AAD2T7E5;A0A2I1UVV8;E6J2I2;A0AAP6BMS4;A0AAP2P1L7;A0A4U9Z5P1;A0A3S5E1Q6	Class I glutamine amidotransferase;Predicted glutamine amidotransferases	Q615_SPAC00134G0004;	tr|W1TRD6|W1TRD6_STRAP Class I glutamine amidotransferase OS=Streptococcus anginosus DORA_7 OX=1403946 GN=Q615_SPAC00134G0004 PE=4 SV=1;tr|A0AAN4P9F2|A0AAN4P9F2_STRAP Predicted glutamine amidotransferases OS=Streptococcus anginosus T5 OX=1163302 GN=ANG6_04	9	2	2	2	16.1	26.119	230	21.031	14	1	0	2	1	0	2	1	0	2	7.8	0	16.1	17020000	9121700	0	7898800	958790	651550	0	307240
W1TZY5;I0SIY1;E6J3C8;A0AAN4T4M8;A0AAD2Y9V7;A0A0P0N8I5;A0AAP2K8S1	W1TZY5;I0SIY1;E6J3C8;A0AAN4T4M8;A0AAD2Y9V7;A0A0P0N8I5;A0AAP2K8S1	Small ribosomal subunit protein bS21	rpsU	tr|W1TZY5|W1TZY5_STRAP Small ribosomal subunit protein bS21 OS=Streptococcus anginosus DORA_7 OX=1403946 GN=rpsU PE=3 SV=1;tr|I0SIY1|I0SIY1_STRAP Small ribosomal subunit protein bS21 OS=Streptococcus anginosus subsp. whileyi CCUG 39159 OX=1095729 GN=rpsU P	7	3	3	3	31	6.9861	58	20.84	2	2	3	2	2	3	2	2	3	2	31	31	31	650540000	187200000	254670000	208670000	325270000	93600000	127330000	104340000
W1TWJ5;A0A6G4MWN4;A0A448AIH4;A0A412PNM7;I0SDI2;A0AAP6BQ49;A0AAP2K804;A0AAN4T687;A0AAD2T660;A0A4U9YAL2;A0A2T0GA41;E6J0M8	W1TWJ5;A0A6G4MWN4;A0A448AIH4;A0A412PNM7;I0SDI2;A0AAP6BQ49;A0AAP2K804;A0AAN4T687;A0AAD2T660;A0A4U9YAL2;A0A2T0GA41	FeS assembly protein SufD;Fe-S cluster assembly protein SufD;	Q615_SPAC00113G0466;sufD;	tr|W1TWJ5|W1TWJ5_STRAP FeS assembly protein SufD OS=Streptococcus anginosus DORA_7 OX=1403946 GN=Q615_SPAC00113G0466 PE=3 SV=1;tr|A0A6G4MWN4|A0A6G4MWN4_STRAP Fe-S cluster assembly protein SufD OS=Streptococcus anginosus OX=1328 GN=sufD PE=3 SV=1;tr|A0A448A	12	3	3	3	13.8	46.618	420	20.777	20	3	1	2	3	1	2	3	1	2	13.8	2.1	5.2	95269000	36430000	28116000	30722000	4347300	1405400	1405800	1536100
W1TYI1;I0SFH3;A0A413KRA5;A0AAN4T6A8;A0A448AFC1;A0AAD2T9E9	W1TYI1;I0SFH3;A0A413KRA5;A0AAN4T6A8;A0A448AFC1;A0AAD2T9E9	Methyltransferase protein;Methyltransferase domain protein	Q615_SPAC00127G0017;	tr|W1TYI1|W1TYI1_STRAP Methyltransferase protein OS=Streptococcus anginosus DORA_7 OX=1403946 GN=Q615_SPAC00127G0017 PE=4 SV=1;tr|I0SFH3|I0SFH3_STRAP Methyltransferase domain protein OS=Streptococcus anginosus subsp. whileyi CCUG 39159 OX=1095729 GN=HMPREF	6	2	2	2	13.9	28.206	244	20.722	10	2	0	2	2	0	2	2	0	2	13.9	0	13.9	44918000	33726000	0	11192000	3872900	2780600	0	1092300
W1TSG6;E6IYJ2;A0AAN4P8X2;A0AAD2T9L2;A0A0P0NAE5;I0SFI5;A0AAP2P121	W1TSG6;E6IYJ2;A0AAN4P8X2;A0AAD2T9L2;A0A0P0NAE5;I0SFI5;A0AAP2P121	UPF0237 protein Q615_SPAC00127G0080;UPF0237 protein HMPREF0813_00054	Q615_SPAC00127G0080;HMPREF0813_00054	tr|W1TSG6|W1TSG6_STRAP UPF0237 protein Q615_SPAC00127G0080 OS=Streptococcus anginosus DORA_7 OX=1403946 GN=Q615_SPAC00127G0080 PE=3 SV=1;tr|E6IYJ2|E6IYJ2_STRAP UPF0237 protein HMPREF0813_00054 OS=Streptococcus anginosus F0211 OX=706437 GN=HMPREF0813_00054	7	3	3	3	40.9	9.679	88	20.702	5	3	1	1	3	1	1	3	1	1	40.9	14.8	14.8	82256000	63375000	3243000	15638000	16451000	12675000	648610	3127600
W1TXD8;W1TSF5;A0AAP6EML6;A0A448AJH4;A0A412PLK9;I0S826;A0AAP2K9X6;A0AAD2T8K9;A0A2T0G620;E6J2V5;A0A4U9XVG3;A0AAN4P9N8	W1TXD8;W1TSF5;A0AAP6EML6;A0A448AJH4;A0A412PLK9;I0S826;A0AAP2K9X6;A0AAD2T8K9;A0A2T0G620;E6J2V5;A0A4U9XVG3	beta-lactamase (Fragment);beta-lactamase;	Q615_SPAC00106G0001;Q615_SPAC00138G0006;	tr|W1TXD8|W1TXD8_STRAP beta-lactamase (Fragment) OS=Streptococcus anginosus DORA_7 OX=1403946 GN=Q615_SPAC00106G0001 PE=3 SV=1;tr|W1TSF5|W1TSF5_STRAP beta-lactamase OS=Streptococcus anginosus DORA_7 OX=1403946 GN=Q615_SPAC00138G0006 PE=3 SV=1;tr|A0AAP6EML6	12	3	3	3	17.8	27.141	241	20.661	18	3	1	3	3	1	3	3	1	3	17.8	4.6	17.8	53230000	21884000	9448400	21898000	2957200	1215800	524910	1216500
W1U058;I0SK17;E6J184;A0AAP6EPS5;A0AAN4P961;A0AAD2T9C2;A0A4U9ZXX8;A0A412PLZ3;A0A3S4QMJ6;A0A2T0FZF8;A0AAP2K8Z9	W1U058;I0SK17;E6J184;A0AAP6EPS5;A0AAN4P961;A0AAD2T9C2;A0A4U9ZXX8;A0A412PLZ3;A0A3S4QMJ6;A0A2T0FZF8;A0AAP2K8Z9	Endonuclease MutS2;	mutS2;	tr|W1U058|W1U058_STRAP Endonuclease MutS2 OS=Streptococcus anginosus DORA_7 OX=1403946 GN=mutS2 PE=3 SV=1;tr|I0SK17|I0SK17_STRAP Endonuclease MutS2 OS=Streptococcus anginosus subsp. whileyi CCUG 39159 OX=1095729 GN=mutS2 PE=3 SV=1;tr|E6J184|E6J184_STRAP En	11	3	3	3	3.9	87.418	776	20.637	37	2	2	1	2	2	1	2	2	1	2.7	2.8	1.7	13917000	8022400	2903100	2991800	376150	216820	78463	80860
W1U066;A0AAP6BML0;A0AAP2K5Z5;A0A6G4N0Q1;A0A412PQ34;A0AAN4P8M1	W1U066;A0AAP6BML0;A0AAP2K5Z5;A0A6G4N0Q1;A0A412PQ34	Dihydrolipoamide acetyltransferase	Q615_SPAC00027G0020;SFH28_00415	tr|W1U066|W1U066_STRAP Dihydrolipoamide acetyltransferase OS=Streptococcus anginosus DORA_7 OX=1403946 GN=Q615_SPAC00027G0020 PE=3 SV=1;tr|A0AAP6BML0|A0AAP6BML0_STRAP Dihydrolipoamide acetyltransferase OS=Streptococcus anginosus OX=1328 GN=SFH28_00415 PE=4	6	3	3	3	12.1	38.261	347	20.504	20	3	1	3	3	1	3	3	1	3	12.1	3.2	12.1	37801000	20925000	3438400	13437000	1890100	1046300	171920	671870
W1TYA9;I0SDY7;E6J3W0;A0AAP6BQH5;A0AAP2P1H8;A0AAN4P9H7;A0AAD2YA04;A0A4U9ZJG8;A0A448AFU9;A0A413KP02;A0A2T0G3U9	W1TYA9;I0SDY7;E6J3W0;A0AAP6BQH5;A0AAP2P1H8;A0AAN4P9H7;A0AAD2YA04;A0A4U9ZJG8;A0A448AFU9;A0A413KP02;A0A2T0G3U9	Peptide chain release factor 3;	prfC;	tr|W1TYA9|W1TYA9_STRAP Peptide chain release factor 3 OS=Streptococcus anginosus DORA_7 OX=1403946 GN=prfC PE=3 SV=1;tr|I0SDY7|I0SDY7_STRAP Peptide chain release factor 3 OS=Streptococcus anginosus subsp. whileyi CCUG 39159 OX=1095729 GN=prfC PE=3 SV=1;tr|	11	3	3	3	7.8	58.717	514	20.411	26	3	1	1	3	1	1	3	1	1	7.8	1.9	1.9	64716000	50917000	4841800	8956900	974990	444270	186220	344500
I0SB99;E6IZW9;A0AAP6EM33;A0AAD2YAK8;A0A4U9YJC7;W1TVX4;A0AAP2P0X9;A0AAN4P9J9;A0A6G4MWF4;A0A448AHY8;A0A412PPH7;A0A2T0G5T2	I0SB99;E6IZW9;A0AAP6EM33;A0AAD2YAK8;A0A4U9YJC7;W1TVX4;A0AAP2P0X9;A0AAN4P9J9;A0A6G4MWF4;A0A448AHY8;A0A412PPH7;A0A2T0G5T2	Glycogen synthase;	glgA;	tr|I0SB99|I0SB99_STRAP Glycogen synthase OS=Streptococcus anginosus subsp. whileyi CCUG 39159 OX=1095729 GN=glgA PE=3 SV=1;tr|E6IZW9|E6IZW9_STRAP Glycogen synthase OS=Streptococcus anginosus F0211 OX=706437 GN=glgA PE=3 SV=1;tr|A0AAP6EM33|A0AAP6EM33_STRAP	12	3	3	3	7.8	54.469	476	20.377	28	3	0	2	3	0	2	3	0	2	7.8	0	5	47435000	33359000	0	14077000	1694100	1191400	0	502740
W1TVV4;A0A412PML6;A0A2T0G117;A0AAP6BPW5;A0AAP2P0C7;A0AAN4P8V4;A0A448AKF2;I0SFJ8;E6IYJ0;A0AAD2YB61;A0A5N1G822	W1TVV4;A0A412PML6;A0A2T0G117;A0AAP6BPW5;A0AAP2P0C7;A0AAN4P8V4;A0A448AKF2;I0SFJ8;E6IYJ0;A0AAD2YB61;A0A5N1G822	Phosphoglycerate mutase family protein;Histidine phosphatase family protein	Q615_SPAC00127G0078;	tr|W1TVV4|W1TVV4_STRAP Phosphoglycerate mutase family protein OS=Streptococcus anginosus DORA_7 OX=1403946 GN=Q615_SPAC00127G0078 PE=4 SV=1;tr|A0A412PML6|A0A412PML6_STRAP Histidine phosphatase family protein OS=Streptococcus anginosus OX=1328 GN=DWX18_0643	11	4	3	3	21.8	24.911	229	20.347	12	3	1	3	3	1	2	3	1	2	18.3	6.6	14.4	59839000	42757000	5955600	11127000	4779300	3355800	496300	927220
W1U0A9;E6J3P2;A0AAP6EMD5;A0AAN4P9E2;A0AAD2YAA2;A0A2I1UT14	W1U0A9;E6J3P2;A0AAP6EMD5;A0AAN4P9E2;A0AAD2YAA2;A0A2I1UT14	CBS protein;CBS domain protein;	Q615_SPAC00023G0011;HMPREF0813_01895;	tr|W1U0A9|W1U0A9_STRAP CBS protein OS=Streptococcus anginosus DORA_7 OX=1403946 GN=Q615_SPAC00023G0011 PE=4 SV=1;tr|E6J3P2|E6J3P2_STRAP CBS domain protein OS=Streptococcus anginosus F0211 OX=706437 GN=HMPREF0813_01895 PE=4 SV=1;tr|A0AAP6EMD5|A0AAP6EMD5_STR	6	1	1	1	14.4	17.43	153	20.339	4	1	0	0	1	0	0	1	0	0	14.4	0	0	8744100	8744100	0	0	2186000	2186000	0	0
W1U2L7;E6J101;A0AAP2K8D4;A0AAN4T645;A0AAD2T6M1;A0A4U9Y8B8;A0A448AIW4;A0A2T0GA90;A0A0P0N706	W1U2L7;E6J101;A0AAP2K8D4;A0AAN4T645;A0AAD2T6M1;A0A4U9Y8B8;A0A448AIW4;A0A2T0GA90;A0A0P0N706	Cof-like protein hydrolase;Cof-like hydrolase;	Q615_SPAC00113G0523;HMPREF0813_00924;	tr|W1U2L7|W1U2L7_STRAP Cof-like protein hydrolase OS=Streptococcus anginosus DORA_7 OX=1403946 GN=Q615_SPAC00113G0523 PE=4 SV=1;tr|E6J101|E6J101_STRAP Cof-like hydrolase OS=Streptococcus anginosus F0211 OX=706437 GN=HMPREF0813_00924 PE=4 SV=1;tr|A0AAP2K8D4	9	1	1	1	7.4	30.899	270	20.329	13	1	0	0	1	0	0	1	0	0	7.4	0	0	7466700	7466700	0	0	574360	574360	0	0
W1TST2;I0SHN3;E6IYM3;A0AAP6BQR5;A0AAD2YAT1;A0A4U9ZU55;A0A412PMJ9;A0A2T0G779;A0AAN4P8W8;A0A3S4MGR2;A0AAN4P8W3	W1TST2;I0SHN3;E6IYM3;A0AAP6BQR5;A0AAD2YAT1;A0A4U9ZU55;A0A412PMJ9;A0A2T0G779;A0AAN4P8W8;A0A3S4MGR2	RNA methyltransferase, TrmH family, group 3	Q615_SPAC00127G0104;	tr|W1TST2|W1TST2_STRAP RNA methyltransferase, TrmH family, group 3 OS=Streptococcus anginosus DORA_7 OX=1403946 GN=Q615_SPAC00127G0104 PE=4 SV=1;tr|I0SHN3|I0SHN3_STRAP RNA methyltransferase, TrmH family, group 3 OS=Streptococcus anginosus subsp. whileyi CC	11	3	3	3	13.2	26.341	242	20.326	15	1	2	3	1	2	3	1	2	3	3.3	9.9	13.2	110440000	2443000	47041000	60961000	7363000	162870	3136100	4064000
W1TS35;A0A413KQG6;I0SC46;E6J145;A0AAP6BPB2;A0AAN4P8K4;A0AAD2T888;A0A3S4QS39;A0A0N7JDG9	W1TS35;A0A413KQG6;I0SC46;E6J145;A0AAP6BPB2;A0AAN4P8K4;A0AAD2T888;A0A3S4QS39;A0A0N7JDG9	V-type sodium ATPase, K subunit;V-type ATP synthase subunit K;	Q615_SPAC00130G0017;DWX18_07390;	tr|W1TS35|W1TS35_STRAP V-type sodium ATPase, K subunit OS=Streptococcus anginosus DORA_7 OX=1403946 GN=Q615_SPAC00130G0017 PE=3 SV=1;tr|A0A413KQG6|A0A413KQG6_STRAP V-type ATP synthase subunit K OS=Streptococcus anginosus OX=1328 GN=DWX18_07390 PE=3 SV=1;tr	9	2	2	2	18.2	16.86	159	20.136	6	1	2	2	1	2	2	1	2	2	8.8	18.2	18.2	204350000	79074000	68117000	57158000	34058000	13179000	11353000	9526300
W1TY00;A0A6G4N186;A0A6G4N145;A0A412PN88;A0A412PKB0	W1TY00;A0A6G4N186;A0A6G4N145	LPXTG-motif protein cell wall anchor protein;Peptidase (Fragment)	Q615_SPAC00114G0036;G5T13_10475	tr|W1TY00|W1TY00_STRAP LPXTG-motif protein cell wall anchor protein OS=Streptococcus anginosus DORA_7 OX=1403946 GN=Q615_SPAC00114G0036 PE=4 SV=1;tr|A0A6G4N186|A0A6G4N186_STRAP Peptidase (Fragment) OS=Streptococcus anginosus OX=1328 GN=G5T13_10475 PE=4 SV=	5	4	1	1	7.8	91.773	851	20.069	53	4	2	4	1	0	1	1	0	1	7.8	3.9	7.8	3727800	0	0	3727800	70336	0	0	70336
I0SIU9;A0AAD2T794;A0A6G4N0I5;A0A4U9Z0N4;A0A3S4LQF9;W1TZD8;E6J331;A0AAP6BP93;A0AAP2K8V6;A0A413KSZ3;A0A2T0FY20;A0AAN4P769	I0SIU9;A0AAD2T794;A0A6G4N0I5;A0A4U9Z0N4;A0A3S4LQF9;W1TZD8;E6J331;A0AAP6BP93;A0AAP2K8V6;A0A413KSZ3;A0A2T0FY20;A0AAN4P769	DNA topoisomerase 1;	topA;	tr|I0SIU9|I0SIU9_STRAP DNA topoisomerase 1 OS=Streptococcus anginosus subsp. whileyi CCUG 39159 OX=1095729 GN=topA PE=3 SV=1;tr|A0AAD2T794|A0AAD2T794_STRAP DNA topoisomerase 1 OS=Streptococcus anginosus SK1138 OX=1161422 GN=topA PE=3 SV=1;tr|A0A6G4N0I5|A0A	12	3	3	3	4.8	79.02	694	19.849	44	3	2	2	3	2	2	3	2	2	4.8	3.5	3.5	173510000	123780000	20647000	29083000	3943400	2813200	469240	660980
W1TQJ4;A0A413KLX1	W1TQJ4;A0A413KLX1	Mannitol-1-phosphate 5-dehydrogenase	mtlD	tr|W1TQJ4|W1TQJ4_STRAP Mannitol-1-phosphate 5-dehydrogenase OS=Streptococcus anginosus DORA_7 OX=1403946 GN=mtlD PE=3 SV=1;tr|A0A413KLX1|A0A413KLX1_STRAP Mannitol-1-phosphate 5-dehydrogenase OS=Streptococcus anginosus OX=1328 GN=mtlD PE=3 SV=1	2	3	3	3	9.3	42.656	378	19.815	23	3	2	1	3	2	1	3	2	1	9.3	6.1	3.2	37114000	23658000	5722500	7733600	1545300	1028600	180510	336240
A0AAN4T4M6;A0AAD2T7N6;W1U5Q8;I0SCI5;E6J385;A0AAP6ENA8;A0AAP2K8U3;A0A448AHB9;A0A413KGU1;A0A2T0G3C4	A0AAN4T4M6;A0AAD2T7N6;W1U5Q8;I0SCI5;E6J385;A0AAP6ENA8;A0AAP2K8U3;A0A448AHB9;A0A413KGU1;A0A2T0G3C4	Uncharacterized protein;DUF5590 domain-containing protein	ANG6_0115;HMPREF1126_1801	tr|A0AAN4T4M6|A0AAN4T4M6_STRAP Uncharacterized protein OS=Streptococcus anginosus T5 OX=1163302 GN=ANG6_0115 PE=4 SV=1;tr|A0AAD2T7N6|A0AAD2T7N6_STRAP DUF5590 domain-containing protein OS=Streptococcus anginosus SK1138 OX=1161422 GN=HMPREF1126_1801 PE=4 SV=	10	2	2	2	12.9	13.991	124	19.807	10	2	0	1	2	0	1	2	0	1	12.9	0	6.5	16092000	11148000	0	4944900	1609200	1114800	0	494490
W1TW88;I0SK87;A0AAP6BMZ4;A0AAN4T5D6;A0A413KR24;A0A2T0G0Q4;A0AAP2K8B8;E6J0F7;A0AAD2Y985;A0A4U9YG41;A0A3S4QRL4	W1TW88;I0SK87;A0AAP6BMZ4;A0AAN4T5D6;A0A413KR24;A0A2T0G0Q4;A0AAP2K8B8;E6J0F7;A0AAD2Y985;A0A4U9YG41;A0A3S4QRL4	UDP-N-acetylglucosamine--N-acetylmuramyl-(pentapeptide) pyrophosphoryl-undecaprenol N-acetylglucosamine transferase;	murG;	tr|W1TW88|W1TW88_STRAP UDP-N-acetylglucosamine--N-acetylmuramyl-(pentapeptide) pyrophosphoryl-undecaprenol N-acetylglucosamine transferase OS=Streptococcus anginosus DORA_7 OX=1403946 GN=murG PE=3 SV=1;tr|I0SK87|I0SK87_STRAP UDP-N-acetylglucosamine--N-acet	11	3	3	3	10.4	40.036	356	19.596	24	3	1	3	3	1	3	3	1	3	10.4	3.4	10.4	73226000	32273000	9348400	31604000	3051100	1344700	389520	1316800
W1TWE8;A0AAN4T5D9;A0AAD2T6S2;A0A3S4LRB3;A0A2T0GA20;A0A2I1UWQ3;E6J0K4;I0SDH2;A0A0N7JDL0	W1TWE8;A0AAN4T5D9;A0AAD2T6S2;A0A3S4LRB3;A0A2T0GA20;A0A2I1UWQ3;E6J0K4;I0SDH2;A0A0N7JDL0	Guanylate kinase;	gmk;ANG6_0778;	tr|W1TWE8|W1TWE8_STRAP Guanylate kinase OS=Streptococcus anginosus DORA_7 OX=1403946 GN=gmk PE=3 SV=1;tr|A0AAN4T5D9|A0AAN4T5D9_STRAP Guanylate kinase OS=Streptococcus anginosus T5 OX=1163302 GN=ANG6_0778 PE=4 SV=1;tr|A0AAD2T6S2|A0AAD2T6S2_STRAP Guanylate k	9	2	2	2	18.3	23.737	208	19.561	12	2	0	1	2	0	1	2	0	1	18.3	0	8.2	31341000	22772000	0	8569800	1109600	740950	0	368670
W1U016;A0AAN4P8P3;A0A412PM84;A0A3S4LQG8;A0AAP6BML9;I0SCK9;A0AAP2K6L4;A0AAD2T7G7;A0A4U9Z1X8;A0A2T0FSP1	W1U016;A0AAN4P8P3;A0A412PM84;A0A3S4LQG8;A0AAP6BML9;I0SCK9;A0AAP2K6L4;A0AAD2T7G7;A0A4U9Z1X8;A0A2T0FSP1	Branched-chain-amino-acid aminotransferase;Branched-chain amino acid aminotransferase/4-amino-4-deoxychorismate lyase	Q615_SPAC00028G0013;	tr|W1U016|W1U016_STRAP Branched-chain-amino-acid aminotransferase OS=Streptococcus anginosus DORA_7 OX=1403946 GN=Q615_SPAC00028G0013 PE=3 SV=1;tr|A0AAN4P8P3|A0AAN4P8P3_STRAP Branched-chain amino acid aminotransferase/4-amino-4-deoxychorismate lyase OS=Str	10	2	2	2	9.1	37.607	339	19.373	19	2	1	1	2	1	1	2	1	1	9.1	5.3	5.3	35445000	17605000	11111000	6728700	1641900	926590	361190	354140
W1TWH0;A0A412PL76;A0A0P0N7Z4;E6J0F6;A0AAN4T5B9;A0AAD2T6I8;A0A4U9YD39;A0AAP2P1C2;I0SK75	W1TWH0;A0A412PL76;A0A0P0N7Z4;E6J0F6;A0AAN4T5B9;A0AAD2T6I8;A0A4U9YD39;A0AAP2P1C2;I0SK75	Cell division protein DivIB;	divIB;	tr|W1TWH0|W1TWH0_STRAP Cell division protein DivIB OS=Streptococcus anginosus DORA_7 OX=1403946 GN=divIB PE=3 SV=1;tr|A0A412PL76|A0A412PL76_STRAP Cell division protein DivIB OS=Streptococcus anginosus OX=1328 GN=divIB PE=3 SV=1;tr|A0A0P0N7Z4|A0A0P0N7Z4_STR	9	2	2	2	6.5	40.555	353	19.333	21	1	2	2	1	2	2	1	2	2	2.8	6.5	6.5	63841000	25143000	11806000	26892000	3040000	1197300	562190	1280600
W1TSE9;I0SFJ9;E6IYG8;A0AAN4P8U4;A0AAD2T9N1;A0A2I1UTT1;A0A0P0N9Y8;A0A3S4NKH5	W1TSE9;I0SFJ9;E6IYG8;A0AAN4P8U4;A0AAD2T9N1;A0A2I1UTT1;A0A0P0N9Y8;A0A3S4NKH5	Oligopeptide ABC superfamily ATP binding cassette transporter, membrane protein;	Q615_SPAC00127G0060;	tr|W1TSE9|W1TSE9_STRAP Oligopeptide ABC superfamily ATP binding cassette transporter, membrane protein OS=Streptococcus anginosus DORA_7 OX=1403946 GN=Q615_SPAC00127G0060 PE=3 SV=1;tr|I0SFJ9|I0SFJ9_STRAP Putative oligopeptide ABC transporter, permease prot	8	3	3	3	11	34.502	308	19.303	8	2	3	3	2	3	3	2	3	3	5.5	11	11	537260000	208590000	174270000	154400000	67157000	26074000	21783000	19300000
W1TS65;A0A413KKP2;I0SE82;A0AAP6ENK9;A0AAP2K7S3;A0AAN4P913;A0A2T0G3X2;A0A3S4M097	W1TS65;A0A413KKP2;I0SE82;A0AAP6ENK9;A0AAP2K7S3;A0AAN4P913;A0A2T0G3X2	ADP-dependent (S)-NAD(P)H-hydrate dehydratase	nnrD	tr|W1TS65|W1TS65_STRAP ADP-dependent (S)-NAD(P)H-hydrate dehydratase OS=Streptococcus anginosus DORA_7 OX=1403946 GN=nnrD PE=3 SV=1;tr|A0A413KKP2|A0A413KKP2_STRAP ADP-dependent (S)-NAD(P)H-hydrate dehydratase OS=Streptococcus anginosus OX=1328 GN=nnrD PE=3	8	3	3	3	14.4	30.875	285	19.255	13	3	3	3	3	3	3	3	3	3	14.4	14.4	14.4	81683000	38202000	15399000	28082000	6283300	2938600	1184500	2160200
W1TZK5;A0A412PNQ3;A0AAP2P106;A0A2T0GA29;I0SDK1;A0AAP6BN14;A0A448AIL7;E6J0L6;A0AAN4T5A1;A0AAD2T6M9;A0A418G8Y3	W1TZK5;A0A412PNQ3;A0AAP2P106;A0A2T0GA29;I0SDK1;A0AAP6BN14;A0A448AIL7	NH(3)-dependent NAD(+) synthetase;	nadE;	tr|W1TZK5|W1TZK5_STRAP NH(3)-dependent NAD(+) synthetase OS=Streptococcus anginosus DORA_7 OX=1403946 GN=nadE PE=3 SV=1;tr|A0A412PNQ3|A0A412PNQ3_STRAP NH(3)-dependent NAD(+) synthetase OS=Streptococcus anginosus OX=1328 GN=nadE PE=3 SV=1;tr|A0AAP2P106|A0AA	11	3	3	3	15.3	30.146	274	19.242	19	2	1	1	2	1	1	2	1	1	10.2	5.1	5.1	35792000	20588000	8473300	6730700	1883800	1083600	445960	354250
W1TZS5;I0SKH0;E6J117;A0AAN4PDH1;A0AAD2Y9J6;A0A0P0N7Q2	W1TZS5;I0SKH0;E6J117;A0AAN4PDH1;A0AAD2Y9J6;A0A0P0N7Q2	Acyl carrier protein;	acpP;	tr|W1TZS5|W1TZS5_STRAP Acyl carrier protein OS=Streptococcus anginosus DORA_7 OX=1403946 GN=acpP PE=3 SV=1;tr|I0SKH0|I0SKH0_STRAP Acyl carrier protein OS=Streptococcus anginosus subsp. whileyi CCUG 39159 OX=1095729 GN=acpP PE=3 SV=1;tr|E6J117|E6J117_STRAP	6	1	1	1	14.9	8.3111	74	19.096	2	1	1	1	1	1	1	1	1	1	14.9	14.9	14.9	1585900000	1098000000	136470000	351360000	789690000	545770000	68234000	175680000
W1U5Z3;A0A412PR37;A0AAP6BQL4;A0AAP2P0F0;A0AAN4PCA9;A0A3S4QLJ3;A0A2T0G537	W1U5Z3;A0A412PR37;A0AAP6BQL4;A0AAP2P0F0;A0AAN4PCA9;A0A3S4QLJ3;A0A2T0G537	B3/4 protein;B3/B4 tRNA-binding domain-containing protein;	Q615_SPAC00027G0078;DWX18_00385;	tr|W1U5Z3|W1U5Z3_STRAP B3/4 protein OS=Streptococcus anginosus DORA_7 OX=1403946 GN=Q615_SPAC00027G0078 PE=4 SV=1;tr|A0A412PR37|A0A412PR37_STRAP B3/B4 tRNA-binding domain-containing protein OS=Streptococcus anginosus OX=1328 GN=DWX18_00385 PE=4 SV=1;tr|A0A	7	2	2	2	12.8	26.189	235	19.078	10	2	0	1	2	0	1	2	0	1	12.8	0	6.4	16122000	11482000	0	4639900	1612200	1148200	0	463990
I0SE17;A0AAP6BQ47;A0AAN4P8K5;W1TXK0;A0A2I1UU62;A0AAD2T8C8;A0A4U9ZFT5;A0A3S5E1P6;E6J3R5	I0SE17;A0AAP6BQ47;A0AAN4P8K5;W1TXK0;A0A2I1UU62;A0AAD2T8C8;A0A4U9ZFT5;A0A3S5E1P6;E6J3R5	Large ribosomal subunit protein bL31B;Type B 50S ribosomal protein L31	rpmE;	tr|I0SE17|I0SE17_STRAP Large ribosomal subunit protein bL31B OS=Streptococcus anginosus subsp. whileyi CCUG 39159 OX=1095729 GN=rpmE PE=3 SV=1;tr|A0AAP6BQ47|A0AAP6BQ47_STRAP Type B 50S ribosomal protein L31 OS=Streptococcus anginosus OX=1328 GN=SFH28_04340	9	2	2	2	39.5	9.4915	81	19.068	6	2	2	2	2	2	2	2	2	2	39.5	39.5	39.5	407380000	392220000	6538500	8620700	17349000	14823000	1089800	1436800
W1TVG7;A0A412PMA4;I0SC26;A0AAP6BQ12;A0AAP2K817;A0AAN4PA78;A0A2T0G9F5;E6J1Q1;A0AAD2T8G2;A0A4U9XXS6;A0A3S4M298	W1TVG7;A0A412PMA4;I0SC26;A0AAP6BQ12;A0AAP2K817;A0AAN4PA78	Aminotransferase;	Q615_SPAC00130G0071;DWX18_07655;	tr|W1TVG7|W1TVG7_STRAP Aminotransferase OS=Streptococcus anginosus DORA_7 OX=1403946 GN=Q615_SPAC00130G0071 PE=3 SV=1;tr|A0A412PMA4|A0A412PMA4_STRAP Aminotransferase OS=Streptococcus anginosus OX=1328 GN=DWX18_07655 PE=3 SV=1;tr|I0SC26|I0SC26_STRAP Aminotr	11	3	3	3	10.1	43.931	395	18.996	19	3	1	0	3	1	0	3	1	0	10.1	2.8	0	16552000	13741000	2811800	0	871180	723190	147990	0
I0SGR9;A0AAP2K712;W1TSW5;A0AAN4T5X8;A0A412PLB3;A0A0N7JDJ2;E6J0U1;A0A448AKF4	I0SGR9;A0AAP2K712;W1TSW5;A0AAN4T5X8;A0A412PLB3;A0A0N7JDJ2	DUF4651 domain-containing protein	HMPREF1043_2307;	tr|I0SGR9|I0SGR9_STRAP DUF4651 domain-containing protein OS=Streptococcus anginosus subsp. whileyi CCUG 39159 OX=1095729 GN=HMPREF1043_2307 PE=4 SV=1;tr|A0AAP2K712|A0AAP2K712_STRAP DUF4651 domain-containing protein OS=Streptococcus anginosus OX=1328 GN=K1I	8	3	3	3	40	10.79	95	18.991	5	3	0	2	3	0	2	3	0	2	40	0	31.6	29978000	22671000	0	7307400	4473500	3436700	0	1036700
W1TT34;I0SBI2;A0AAN4P9D5;A0A0P0NA68;E6IZ59;A0AAD2T8U2;A0A3R8QY55	W1TT34;I0SBI2;A0AAN4P9D5;A0A0P0NA68;E6IZ59;A0AAD2T8U2;A0A3R8QY55	D-alanyl carrier protein;	dltC;	tr|W1TT34|W1TT34_STRAP D-alanyl carrier protein OS=Streptococcus anginosus DORA_7 OX=1403946 GN=dltC PE=3 SV=1;tr|I0SBI2|I0SBI2_STRAP D-alanyl carrier protein OS=Streptococcus anginosus subsp. whileyi CCUG 39159 OX=1095729 GN=dltC PE=3 SV=1;tr|A0AAN4P9D5|A	7	3	3	3	36.7	8.9769	79	18.919	3	1	2	3	1	2	3	1	2	3	11.4	26.6	36.7	393230000	157510000	102290000	133430000	121500000	52503000	25201000	43795000
W1TWE3;I0SAK9;E6J1W7;A0AAP6BQB7;A0AAP2P1B6;A0AAN4T662;A0AAD2YBE0;A0A412PKY2;A0A2T0G6K3;A0A4U9Y651;A0A448AK93	W1TWE3;I0SAK9;E6J1W7;A0AAP6BQB7;A0AAP2P1B6;A0AAN4T662;A0AAD2YBE0;A0A412PKY2;A0A2T0G6K3;A0A4U9Y651;A0A448AK93	Recombination factor protein RarA	Q615_SPAC00126G0054;	tr|W1TWE3|W1TWE3_STRAP Recombination factor protein RarA OS=Streptococcus anginosus DORA_7 OX=1403946 GN=Q615_SPAC00126G0054 PE=3 SV=1;tr|I0SAK9|I0SAK9_STRAP Recombination factor protein RarA OS=Streptococcus anginosus subsp. whileyi CCUG 39159 OX=1095729	11	2	2	2	6.4	46.82	423	18.833	29	2	1	1	2	1	1	2	1	1	6.4	2.8	2.8	12165000	12165000	0	0	419480	419480	0	0
W1U2H0;E6J0M5;A0AAP6EMA2;A0AAN4T694;A0AAD2T6V1;A0A448AIM3;A0A413KQT5;A0A2T0GA40;A0AAP2K8A0;I0SDK2	W1U2H0;E6J0M5;A0AAP6EMA2;A0AAN4T694;A0AAD2T6V1;A0A448AIM3;A0A413KQT5;A0A2T0GA40;A0AAP2K8A0	serine-type D-Ala-D-Ala carboxypeptidase	Q615_SPAC00113G0463;	tr|W1U2H0|W1U2H0_STRAP serine-type D-Ala-D-Ala carboxypeptidase OS=Streptococcus anginosus DORA_7 OX=1403946 GN=Q615_SPAC00113G0463 PE=3 SV=1;tr|E6J0M5|E6J0M5_STRAP serine-type D-Ala-D-Ala carboxypeptidase OS=Streptococcus anginosus F0211 OX=706437 GN=HMPR	10	3	3	3	9.4	45.817	413	18.673	28	3	1	2	3	1	2	3	1	2	9.4	3.1	6.3	63121000	32961000	16047000	14113000	2119500	1055300	573110	491110
W1TZD3;E6J326;A0AAP2K622;A0AAN4T4S0;A0AAD2Y9D9;A0A6G4N0R8;A0A4U9Z158;A0A412PPZ9;A0A2T0FY27;I0SIV5;A0AAP6BMN7;A0A3S5E1R7	W1TZD3;E6J326;A0AAP2K622;A0AAN4T4S0;A0AAD2Y9D9;A0A6G4N0R8;A0A4U9Z158;A0A412PPZ9;A0A2T0FY27;I0SIV5;A0AAP6BMN7;A0A3S5E1R7	Ribosome biogenesis GTPase A;	Q615_SPAC00027G0007;ylqF;	tr|W1TZD3|W1TZD3_STRAP Ribosome biogenesis GTPase A OS=Streptococcus anginosus DORA_7 OX=1403946 GN=Q615_SPAC00027G0007 PE=3 SV=1;tr|E6J326|E6J326_STRAP Ribosome biogenesis GTPase A OS=Streptococcus anginosus F0211 OX=706437 GN=ylqF PE=3 SV=1;tr|A0AAP2K622	12	3	3	3	11.7	32.498	283	18.666	20	3	1	2	3	1	2	3	1	2	11.7	2.8	6.7	37327000	27561000	2468400	7297800	1866400	1378000	123420	364890
W1TV38;A0A412PPI9;A0AAD2T988;A0A418G8A2;A0A2T0G5S2;E6IZY2;A0AAP6EMK6;A0AAP2P0M8;A0AAN4P9D2;A0A448AHX9;I0SB96	W1TV38;A0A412PPI9;A0AAD2T988;A0A418G8A2;A0A2T0G5S2;E6IZY2;A0AAP6EMK6;A0AAP2P0M8;A0AAN4P9D2;A0A448AHX9;I0SB96	DNA/RNA non-specific endonuclease	Q615_SPAC00113G0182;DWX18_02370	tr|W1TV38|W1TV38_STRAP DNA/RNA non-specific endonuclease OS=Streptococcus anginosus DORA_7 OX=1403946 GN=Q615_SPAC00113G0182 PE=3 SV=1;tr|A0A412PPI9|A0A412PPI9_STRAP DNA/RNA non-specific endonuclease OS=Streptococcus anginosus OX=1328 GN=DWX18_02370 PE=3 S	11	3	3	3	11.4	30.753	281	18.65	15	3	3	1	3	3	1	3	3	1	11.4	11.4	4.3	112030000	28611000	50301000	33118000	7468700	1907400	3353400	2207900
W1TX20;I0S614;A0AAP6BNZ3;A0A4U9ZP74;A0A412PLD2;A0A3S4ME55;A0A2T0FZ43;A0AAN4P9V9;E6J3K3;A0AAP2K8V3;A0AAD2T826	W1TX20;I0S614;A0AAP6BNZ3;A0A4U9ZP74;A0A412PLD2;A0A3S4ME55;A0A2T0FZ43;A0AAN4P9V9;E6J3K3;A0AAP2K8V3;A0AAD2T826	Protease HtpX homolog;	htpX;	tr|W1TX20|W1TX20_STRAP Protease HtpX homolog OS=Streptococcus anginosus DORA_7 OX=1403946 GN=htpX PE=3 SV=1;tr|I0S614|I0S614_STRAP Protease HtpX homolog OS=Streptococcus anginosus subsp. whileyi CCUG 39159 OX=1095729 GN=htpX PE=3 SV=1;tr|A0AAP6BNZ3|A0AAP6B	11	2	2	2	8.1	32.588	298	18.505	13	2	1	1	2	1	1	2	1	1	8.1	4.4	4.4	41217000	32878000	2784300	5554500	2064500	1423100	214170	427270
A0A412PKP6	A0A412PKP6	Recombinase RecT	DWX18_10650	tr|A0A412PKP6|A0A412PKP6_STRAP Recombinase RecT OS=Streptococcus anginosus OX=1328 GN=DWX18_10650 PE=4 SV=1	1	2	2	2	16.4	33.275	298	18.477	18	2	2	2	2	2	2	2	2	2	16.4	16.4	16.4	43204000	8013300	12145000	23046000	1390900	371130	359730	660040
A0A2I1UV55;I0S7N0;A0AAD2YAH9;A0A448AJS7;A0AAN4T510;E6IZD9;W1TL64	A0A2I1UV55;I0S7N0;A0AAD2YAH9;A0A448AJS7;A0AAN4T510;E6IZD9;W1TL64	UPF0297 protein C6A27_01270;UPF0297 protein HMPREF1043_2198	C6A27_01270;	tr|A0A2I1UV55|A0A2I1UV55_STRAP UPF0297 protein C6A27_01270 OS=Streptococcus anginosus OX=1328 GN=C6A27_01270 PE=3 SV=1;tr|I0S7N0|I0S7N0_STRAP UPF0297 protein HMPREF1043_2198 OS=Streptococcus anginosus subsp. whileyi CCUG 39159 OX=1095729 GN=HMPREF1043_2198	7	3	3	3	27.3	10.282	88	18.469	7	3	2	2	3	2	2	3	2	2	27.3	19.3	18.2	257310000	117180000	55577000	84546000	36758000	16741000	7939600	12078000
W1TW93;I0SK61;E6J0G2;A0AAP2K7N1;A0AAN4P8A9;A0AAD2Y9C2;A0A2T0GDV7;A0A0N7JDL5;A0A3E5D3N6	W1TW93;I0SK61;E6J0G2;A0AAP2K7N1;A0AAN4P8A9;A0AAD2Y9C2;A0A2T0GDV7;A0A0N7JDL5;A0A3E5D3N6	Rhodanese-like protein	Q615_SPAC00113G0396;HMPREF1043_0776	tr|W1TW93|W1TW93_STRAP Rhodanese-like protein OS=Streptococcus anginosus DORA_7 OX=1403946 GN=Q615_SPAC00113G0396 PE=4 SV=1;tr|I0SK61|I0SK61_STRAP Rhodanese-like protein OS=Streptococcus anginosus subsp. whileyi CCUG 39159 OX=1095729 GN=HMPREF1043_0776 PE=	9	3	3	3	23	14.343	126	18.354	10	3	2	3	3	2	3	3	2	3	23	16.7	23	198520000	113410000	27230000	57875000	19852000	11341000	2723000	5787500
W1U2M6;I0SKJ8;E6J111;A0AAP6BPQ6;A0AAN4T6E8;A0AAD2T6H3;A0A413KIE7;A0A2T0GAA0	W1U2M6;I0SKJ8;E6J111;A0AAP6BPQ6;A0AAN4T6E8;A0AAD2T6H3;A0A413KIE7;A0A2T0GAA0	3-hydroxyacyl-[acyl-carrier-protein] dehydratase FabZ	fabZ;	tr|W1U2M6|W1U2M6_STRAP 3-hydroxyacyl-[acyl-carrier-protein] dehydratase FabZ OS=Streptococcus anginosus DORA_7 OX=1403946 GN=fabZ PE=3 SV=1;tr|I0SKJ8|I0SKJ8_STRAP 3-hydroxyacyl-[acyl-carrier-protein] dehydratase FabZ OS=Streptococcus anginosus subsp. while	8	3	3	3	20.7	15.487	140	18.336	9	3	2	1	3	2	1	3	2	1	20.7	15	5.7	67901000	25937000	21403000	20561000	7544500	2881900	2378100	2284500
W1TRC7;A0A413KM79;A0AAP6EMB7;A0A2T0G7N2;I0SLI7;A0AAN4P7M9;A0A3S4MGK7	W1TRC7;A0A413KM79;A0AAP6EMB7;A0A2T0G7N2	2,3,4,5-tetrahydropyridine-2,6-dicarboxylate N-acetyltransferase	dapH;	tr|W1TRC7|W1TRC7_STRAP 2,3,4,5-tetrahydropyridine-2,6-dicarboxylate N-acetyltransferase OS=Streptococcus anginosus DORA_7 OX=1403946 GN=dapH PE=3 SV=1;tr|A0A413KM79|A0A413KM79_STRAP 2,3,4,5-tetrahydropyridine-2,6-dicarboxylate N-acetyltransferase OS=Strept	7	3	3	3	15.9	24.215	232	18.272	12	3	2	2	3	2	2	3	2	2	15.9	10.8	10.8	57156000	21532000	22355000	13269000	4307100	1338500	1862900	1105700
W1TX03;A0AAP6EMM7;A0AAP2K896;A0A412PLH6;A0A2T0FZ27;I0S612;E6J3M5;A0AAN4T631;A0AAD2T7R4;A0A4U9ZNG5;A0A3S4M061	W1TX03;A0AAP6EMM7;A0AAP2K896;A0A412PLH6;A0A2T0FZ27;I0S612;E6J3M5;A0AAN4T631;A0AAD2T7R4;A0A4U9ZNG5	UDP-N-acetylmuramate--L-alanine ligase;	murC;	tr|W1TX03|W1TX03_STRAP UDP-N-acetylmuramate--L-alanine ligase OS=Streptococcus anginosus DORA_7 OX=1403946 GN=murC PE=3 SV=1;tr|A0AAP6EMM7|A0AAP6EMM7_STRAP UDP-N-acetylmuramate--L-alanine ligase OS=Streptococcus anginosus OX=1328 GN=murC PE=4 SV=1;tr|A0AAP	11	3	3	3	7.2	49.664	443	18.26	26	3	1	0	3	1	0	3	1	0	7.2	1.8	0	292530000	132360000	160170000	0	11251000	5090800	6160200	0
W1U1Q7;I0SBE7;E6IZW6;A0AAP2P0Q9;A0AAN4T5U0;A0A6G4MWC4;A0A448AHW3;A0A413KSH3;A0AAD2T933;A0A2T0G5T9;A0A0P0N791	W1U1Q7;I0SBE7;E6IZW6;A0AAP2P0Q9;A0AAN4T5U0;A0A6G4MWC4;A0A448AHW3;A0A413KSH3;A0AAD2T933;A0A2T0G5T9;A0A0P0N791	1,4-alpha-glucan branching enzyme GlgB	glgB;	tr|W1U1Q7|W1U1Q7_STRAP 1,4-alpha-glucan branching enzyme GlgB OS=Streptococcus anginosus DORA_7 OX=1403946 GN=glgB PE=3 SV=1;tr|I0SBE7|I0SBE7_STRAP 1,4-alpha-glucan branching enzyme GlgB OS=Streptococcus anginosus subsp. whileyi CCUG 39159 OX=1095729 GN=gl	11	3	3	3	5.8	74.439	636	18.159	34	3	0	1	3	0	1	3	0	1	5.8	0	2.2	37059000	29702000	0	7356600	1090000	873590	0	216370
I0SBL5;E6IZ84;A0AAN4T5Q4;A0AAD2T8L1;A0A4V0A6D8;A0A412PMX0;A0A3S4LRU4;A0A2T0G4D0;A0AAP6BQB1	I0SBL5;E6IZ84;A0AAN4T5Q4;A0AAD2T8L1;A0A4V0A6D8;A0A412PMX0;A0A3S4LRU4;A0A2T0G4D0;A0AAP6BQB1	tRNA-specific 2-thiouridylase MnmA	trmU;mnmA	tr|I0SBL5|I0SBL5_STRAP tRNA-specific 2-thiouridylase MnmA OS=Streptococcus anginosus subsp. whileyi CCUG 39159 OX=1095729 GN=trmU PE=3 SV=1;tr|E6IZ84|E6IZ84_STRAP tRNA-specific 2-thiouridylase MnmA OS=Streptococcus anginosus F0211 OX=706437 GN=mnmA PE=3 SV	9	2	2	2	6.2	41.712	373	18.02	22	2	1	2	2	1	2	2	1	2	6.2	2.7	6.2	95421000	67755000	8640200	19025000	4337300	3079800	392740	864780
W1TT09;A0A6G4N096;A0A412PL04;I0SAJ6;E6J1V9;A0AAP6EP99;A0AAP2K8Z0;A0AAN4P9S4;A0AAD2T9M2;A0A4U9Y4X6;A0A3S4QST2;A0A2T0G6J9	W1TT09;A0A6G4N096;A0A412PL04;I0SAJ6;E6J1V9;A0AAP6EP99;A0AAP2K8Z0;A0AAN4P9S4;A0AAD2T9M2;A0A4U9Y4X6;A0A3S4QST2	GTP diphosphokinase;	Q615_SPAC00126G0061;G5T13_09040;	tr|W1TT09|W1TT09_STRAP GTP diphosphokinase OS=Streptococcus anginosus DORA_7 OX=1403946 GN=Q615_SPAC00126G0061 PE=3 SV=1;tr|A0A6G4N096|A0A6G4N096_STRAP GTP diphosphokinase OS=Streptococcus anginosus OX=1328 GN=G5T13_09040 PE=3 SV=1;tr|A0A412PL04|A0A412PL04	12	3	3	3	4.6	84.181	738	18.007	46	3	1	1	3	1	1	3	1	1	4.6	1.6	1.6	24668000	16323000	3704300	4640600	410170	228760	80529	100880
Q93QC2	Q93QC2	Elongation factor Tu (Fragment)	tuf	tr|Q93QC2|Q93QC2_STRAP Elongation factor Tu (Fragment) OS=Streptococcus anginosus OX=1328 GN=tuf PE=4 SV=1	1	15	1	1	64.7	30.649	275	17.973	17	15	7	8	1	0	1	1	0	1	64.7	31.6	44.4	71687000	68815000	0	2871900	3175500	3006500	0	168930
W1TUL9;A0AAP6ENF1;A0AAP2K7S0;A0A413KTL6;I0SM26;E6J2H0;A0AAD2YA42;A0A4U9Z4U8;A0A2T0G332;A0A448AGY9;A0AAN4T541	W1TUL9;A0AAP6ENF1;A0AAP2K7S0;A0A413KTL6;I0SM26;E6J2H0;A0AAD2YA42;A0A4U9Z4U8;A0A2T0G332;A0A448AGY9	Riboflavin biosynthesis protein;Bifunctional riboflavin kinase/FAD synthetase	Q615_SPAC00116G0057;	tr|W1TUL9|W1TUL9_STRAP Riboflavin biosynthesis protein OS=Streptococcus anginosus DORA_7 OX=1403946 GN=Q615_SPAC00116G0057 PE=3 SV=1;tr|A0AAP6ENF1|A0AAP6ENF1_STRAP Bifunctional riboflavin kinase/FAD synthetase OS=Streptococcus anginosus OX=1328 GN=SFH28_01	11	3	3	3	13.2	35.288	310	17.848	20	3	0	1	3	0	1	3	0	1	13.2	0	2.9	23571000	16118000	0	7453100	937930	565280	0	372650
W1TVI5;A0AAP2KA28;A0A412PNH7;A0A2T0G3V6;E6J3X2;A0A4V6L885;A0AAP6BP51	W1TVI5;A0AAP2KA28;A0A412PNH7;A0A2T0G3V6	UDP-N-acetylmuramoyl-tripeptide--D-alanyl-D-alanine ligase	murF;	tr|W1TVI5|W1TVI5_STRAP UDP-N-acetylmuramoyl-tripeptide--D-alanyl-D-alanine ligase OS=Streptococcus anginosus DORA_7 OX=1403946 GN=murF PE=3 SV=1;tr|A0AAP2KA28|A0AAP2KA28_STRAP UDP-N-acetylmuramoyl-tripeptide--D-alanyl-D-alanine ligase OS=Streptococcus angi	7	3	3	3	10.5	50.765	456	17.833	29	3	0	1	3	0	1	3	0	1	10.5	0	2.6	18047000	16835000	0	1212200	493290	451490	0	41798
I0SDH0;A0AAP6BPK5;A0AAP2P1R3;A0A3S4NJA6;W1TZL8;E6J0N1;A0AAN4PD28;A0AAD2Y9Q0;A0A412PNS2;A0A2T0GA43	I0SDH0;A0AAP6BPK5;A0AAP2P1R3;A0A3S4NJA6;W1TZL8;E6J0N1;A0AAN4PD28;A0AAD2Y9Q0;A0A412PNS2;A0A2T0GA43	Adapter protein MecA;Adaptor protein MecA;	mecA;	tr|I0SDH0|I0SDH0_STRAP Adapter protein MecA OS=Streptococcus anginosus subsp. whileyi CCUG 39159 OX=1095729 GN=mecA PE=3 SV=1;tr|A0AAP6BPK5|A0AAP6BPK5_STRAP Adaptor protein MecA OS=Streptococcus anginosus OX=1328 GN=mecA PE=4 SV=1;tr|A0AAP2P1R3|A0AAP2P1R3_	10	2	2	2	15.6	28.988	250	17.827	15	2	0	1	2	0	1	2	0	1	15.6	0	5.2	25176000	18038000	0	7138500	1084000	608070	0	475900
W1TV18;A0AAN4P743;A0A448AHJ9;A0A2T0G5A5;A0A412PMJ0	W1TV18;A0AAN4P743;A0A448AHJ9;A0A2T0G5A5;A0A412PMJ0	Pyrroline-5-carboxylate reductase;	proC;ANG6_0182;	tr|W1TV18|W1TV18_STRAP Pyrroline-5-carboxylate reductase OS=Streptococcus anginosus DORA_7 OX=1403946 GN=proC PE=3 SV=1;tr|A0AAN4P743|A0AAN4P743_STRAP Pyrroline-5-carboxylate reductase OS=Streptococcus anginosus T5 OX=1163302 GN=ANG6_0182 PE=4 SV=1;tr|A0A4	5	1	1	1	7.2	27.884	264	17.693	12	1	0	1	1	0	1	1	0	1	7.2	0	7.2	28694000	27372000	0	1322600	804610	804610	0	110220
W1TTK7;I0SK08;A0AAP6BRT6;A0AAN4P8Q5;A0A4U9ZYJ3;A0A448AJ30;A0A413KJ76;A0A2T0FZE6;A0AAD2YAU3;E6J180	W1TTK7;I0SK08;A0AAP6BRT6;A0AAN4P8Q5;A0A4U9ZYJ3;A0A448AJ30;A0A413KJ76;A0A2T0FZE6;A0AAD2YAU3	Signal peptidase I;	Q615_SPAC00119G0074;lepB;	tr|W1TTK7|W1TTK7_STRAP Signal peptidase I OS=Streptococcus anginosus DORA_7 OX=1403946 GN=Q615_SPAC00119G0074 PE=3 SV=1;tr|I0SK08|I0SK08_STRAP Signal peptidase I OS=Streptococcus anginosus subsp. whileyi CCUG 39159 OX=1095729 GN=lepB PE=3 SV=1;tr|A0AAP6BRT	10	3	3	3	13.2	23.551	204	17.651	15	3	2	2	3	2	2	3	2	2	13.2	9.3	9.3	425740000	335370000	42119000	48252000	28383000	22358000	2807900	3216800
W1TR38;A0A412PQI9	W1TR38;A0A412PQI9	Bacterocin transport accessory protein;Thioredoxin	Q615_SPAC00134G0015;DWX18_01155	tr|W1TR38|W1TR38_STRAP Bacterocin transport accessory protein OS=Streptococcus anginosus DORA_7 OX=1403946 GN=Q615_SPAC00134G0015 PE=4 SV=1;tr|A0A412PQI9|A0A412PQI9_STRAP Thioredoxin OS=Streptococcus anginosus OX=1328 GN=DWX18_01155 PE=4 SV=1	2	1	1	1	13	12.968	115	17.56	6	1	1	1	1	1	1	1	1	1	13	13	13	36926000	25362000	2201700	9362100	6154300	4227000	366950	1560300
W1TVJ3;I0SBC6;A0AAP6BPK8;A0AAN4P979;A0AAD2T973;A0A412PPK6;A0A2T0FYX8	W1TVJ3;I0SBC6;A0AAP6BPK8;A0AAN4P979;A0AAD2T973;A0A412PPK6;A0A2T0FYX8	Glycosyl transferase;Glycosyltransferase, group 2 family protein	Q615_SPAC00113G0161;	tr|W1TVJ3|W1TVJ3_STRAP Glycosyl transferase OS=Streptococcus anginosus DORA_7 OX=1403946 GN=Q615_SPAC00113G0161 PE=4 SV=1;tr|I0SBC6|I0SBC6_STRAP Glycosyltransferase, group 2 family protein OS=Streptococcus anginosus subsp. whileyi CCUG 39159 OX=1095729 GN=	7	3	3	3	14.3	26.016	231	17.551	11	1	3	3	1	3	3	1	3	3	4.8	14.3	14.3	104830000	20847000	43445000	40534000	9529600	1895200	3949500	3685000
W1TRS2;A0A413KGT6;I0SE87;A0AAP6BR45;A0AAP2K7F8;A0A2T0G1R0;E6J212;A0AAD2T7K6;A0A4U9ZI43;A0A3S5E1P9	W1TRS2;A0A413KGT6;I0SE87;A0AAP6BR45;A0AAP2K7F8;A0A2T0G1R0;E6J212;A0AAD2T7K6;A0A4U9ZI43;A0A3S5E1P9	3-dehydroquinate dehydratase;	aroD;	tr|W1TRS2|W1TRS2_STRAP 3-dehydroquinate dehydratase OS=Streptococcus anginosus DORA_7 OX=1403946 GN=aroD PE=3 SV=1;tr|A0A413KGT6|A0A413KGT6_STRAP 3-dehydroquinate dehydratase OS=Streptococcus anginosus OX=1328 GN=aroD PE=3 SV=1;tr|I0SE87|I0SE87_STRAP 3-deh	10	2	2	2	14.7	25.722	225	17.33	13	1	1	2	1	1	2	1	1	2	5.8	5.8	14.7	72030000	34980000	17368000	19682000	5311600	2690800	1336000	1284800
W1TYI5;E6IYX4;A0AAP6EMU4;A0AAP2P000;A0AAD2YB20;A0A448AHR8;A0A418G858;A0A413KNP0;A0A2T0G5M4;I0SI46;A0AAN4P845	W1TYI5;E6IYX4;A0AAP6EMU4;A0AAP2P000;A0AAD2YB20;A0A448AHR8;A0A418G858;A0A413KNP0;A0A2T0G5M4	Cof-like protein hydrolase;Cof-like hydrolase;	Q615_SPAC00113G0079;HMPREF0813_00186;	tr|W1TYI5|W1TYI5_STRAP Cof-like protein hydrolase OS=Streptococcus anginosus DORA_7 OX=1403946 GN=Q615_SPAC00113G0079 PE=4 SV=1;tr|E6IYX4|E6IYX4_STRAP Cof-like hydrolase OS=Streptococcus anginosus F0211 OX=706437 GN=HMPREF0813_00186 PE=4 SV=1;tr|A0AAP6EMU4	11	3	3	3	12.6	29.702	270	17.315	15	3	2	2	3	2	2	3	2	2	12.6	6.3	6.3	83796000	35936000	19453000	28407000	5170300	1979700	1296800	1893800
W1TUN1;A0A412PPY8;I0SI39;A0AAP6BS93;A0AAP2K9P7;A0AAN4P7C8;A0A4U9YTQ7;A0A3S5E1S3;A0A2T0G5C2;E6IYP8;A0AAD2T825	W1TUN1;A0A412PPY8;I0SI39;A0AAP6BS93;A0AAP2K9P7;A0AAN4P7C8;A0A4U9YTQ7;A0A3S5E1S3;A0A2T0G5C2	Pseudouridine synthase;	Q615_SPAC00113G0002;DWX18_03255;	tr|W1TUN1|W1TUN1_STRAP Pseudouridine synthase OS=Streptococcus anginosus DORA_7 OX=1403946 GN=Q615_SPAC00113G0002 PE=3 SV=1;tr|A0A412PPY8|A0A412PPY8_STRAP Pseudouridine synthase OS=Streptococcus anginosus OX=1328 GN=DWX18_03255 PE=3 SV=1;tr|I0SI39|I0SI39_S	11	3	3	3	13.4	32.967	298	17.271	18	2	2	1	2	2	1	2	2	1	10.4	6.4	3.4	20009000	8995800	4141600	6871200	969070	357250	230090	381730
I0S827;A0AAP6EMK8;A0AAP2K8N7;A0A6G4N050;W1TX76;A0AAN4P9A8;A0A413KHZ6;A0A2T0G4B0;A0AAD2T8R3;E6IZ92;A0A418G582;A0A3S4LXL5	I0S827;A0AAP6EMK8;A0AAP2K8N7;A0A6G4N050;W1TX76;A0AAN4P9A8;A0A413KHZ6;A0A2T0G4B0;A0AAD2T8R3;E6IZ92;A0A418G582;A0A3S4LXL5	Cobalt ATP-binding cassette C-terminal domain protein;	HMPREF1043_0524;	tr|I0S827|I0S827_STRAP Cobalt ATP-binding cassette C-terminal domain protein OS=Streptococcus anginosus subsp. whileyi CCUG 39159 OX=1095729 GN=HMPREF1043_0524 PE=3 SV=1;tr|A0AAP6EMK8|A0AAP6EMK8_STRAP Energy-coupling factor ABC transporter ATP-binding prot	12	2	2	2	10.9	31.161	275	17.265	16	2	0	1	2	0	1	2	0	1	10.9	0	6.2	16669000	15094000	0	1575000	1041800	943350	0	98439
W1TVV6;I0SBF5;E6J023;A0AAP6BQW3;A0AAN4P9D9;A0AAD2T965;A0A418G8F9;A0A412PPB9;A0A2T0G004;A0A3S4MFF0	W1TVV6;I0SBF5;E6J023;A0AAP6BQW3;A0AAN4P9D9;A0AAD2T965;A0A418G8F9;A0A412PPB9;A0A2T0G004;A0A3S4MFF0	S-adenosylmethionine:tRNA ribosyltransferase-isomerase	queA;	tr|W1TVV6|W1TVV6_STRAP S-adenosylmethionine:tRNA ribosyltransferase-isomerase OS=Streptococcus anginosus DORA_7 OX=1403946 GN=queA PE=3 SV=1;tr|I0SBF5|I0SBF5_STRAP S-adenosylmethionine:tRNA ribosyltransferase-isomerase OS=Streptococcus anginosus subsp. whi	10	2	2	2	9.1	38.149	342	17.208	20	2	0	0	2	0	0	2	0	0	9.1	0	0	3958200	3958200	0	0	197910	197910	0	0
A0AAP6BSH7;A0AAD2YAI2;A0A448AJH7;E6IZ82;W1TM46;I0SBM3;A0AAP2P1W9;A0AAN4T5V0;A0A4V0A874;A0A412PMU9;A0A2T0G4A1	A0AAP6BSH7;A0AAD2YAI2;A0A448AJH7;E6IZ82;W1TM46;I0SBM3;A0AAP2P1W9;A0AAN4T5V0;A0A4V0A874;A0A412PMU9;A0A2T0G4A1	DHH family phosphoesterase;Cyclic-di-AMP phosphodiesterase;	SFH28_09300;HMPREF1126_0668;	tr|A0AAP6BSH7|A0AAP6BSH7_STRAP DHH family phosphoesterase OS=Streptococcus anginosus OX=1328 GN=SFH28_09300 PE=4 SV=1;tr|A0AAD2YAI2|A0AAD2YAI2_STRAP Cyclic-di-AMP phosphodiesterase OS=Streptococcus anginosus SK1138 OX=1161422 GN=HMPREF1126_0668 PE=3 SV=1;t	11	3	3	3	6.1	73.361	658	17.039	27	3	3	0	3	3	0	3	3	0	6.1	6.1	0	545390000	505160000	40229000	0	1357700	1013700	343960	0
W1TUR2;A0A6G4MXA5;A0A412PPW1	W1TUR2;A0A6G4MXA5;A0A412PPW1	DEAD/DEAH box helicase;	Q615_SPAC00113G0037;G5T13_03075;	tr|W1TUR2|W1TUR2_STRAP DEAD/DEAH box helicase OS=Streptococcus anginosus DORA_7 OX=1403946 GN=Q615_SPAC00113G0037 PE=4 SV=1;tr|A0A6G4MXA5|A0A6G4MXA5_STRAP DEAD/DEAH box helicase OS=Streptococcus anginosus OX=1328 GN=G5T13_03075 PE=4 SV=1;tr|A0A412PPW1|A0A4	3	3	3	1	7.8	41.746	361	16.906	21	3	1	1	3	1	1	1	0	0	7.8	2.8	2.8	25059000	10705000	4080400	10273000	1193300	509790	194300	489190
W1TV94;A0AAP6BQU0;A0A413KNZ0;A0AAN4PAP1;A0AAD2YAR7;A0A3E5D7S1;A0A2T0G5H4	W1TV94;A0AAP6BQU0;A0A413KNZ0;A0AAN4PAP1;A0AAD2YAR7;A0A3E5D7S1;A0A2T0G5H4	Diadenylate cyclase;Diadenylate cyclase CdaA;	dacA;cdaA;	tr|W1TV94|W1TV94_STRAP Diadenylate cyclase OS=Streptococcus anginosus DORA_7 OX=1403946 GN=dacA PE=3 SV=1;tr|A0AAP6BQU0|A0AAP6BQU0_STRAP Diadenylate cyclase CdaA OS=Streptococcus anginosus OX=1328 GN=cdaA PE=4 SV=1;tr|A0A413KNZ0|A0A413KNZ0_STRAP Diadenylat	7	2	2	2	8.4	31.345	285	16.684	9	1	2	2	1	2	2	1	2	2	5.3	8.4	8.4	59535000	15767000	11344000	32424000	6615000	1751800	1260500	3602600
W1TZA6;A0AAP2K9X9;A0A412PNZ1;I0SK66;E6J0C8;A0AAP6EMH9;A0AAN4T5B1;A0AAD2Y9I5;A0A4U9YF20;A0A448AID6;A0A2T0G0J2	W1TZA6;A0AAP2K9X9;A0A412PNZ1;I0SK66;E6J0C8;A0AAP6EMH9;A0AAN4T5B1;A0AAD2Y9I5;A0A4U9YF20;A0A448AID6;A0A2T0G0J2	Magnesium-transporting ATPase, P-type 1;Magnesium-translocating P-type ATPase	Q615_SPAC00113G0359;mgtA	tr|W1TZA6|W1TZA6_STRAP Magnesium-transporting ATPase, P-type 1 OS=Streptococcus anginosus DORA_7 OX=1403946 GN=Q615_SPAC00113G0359 PE=3 SV=1;tr|A0AAP2K9X9|A0AAP2K9X9_STRAP Magnesium-translocating P-type ATPase OS=Streptococcus anginosus OX=1328 GN=mgtA PE=	11	3	3	3	6.9	98.505	884	16.481	47	0	2	1	0	2	1	0	2	1	0	5.8	1.1	27221000	0	21159000	6061900	128980	0	57199	128980
W1TSN4;A0A412PMS6;A0A2T0G0U8;A0AAN4T5L0;A0A4U9ZUK0	W1TSN4;A0A412PMS6;A0A2T0G0U8;A0AAN4T5L0;A0A4U9ZUK0	Alanine racemase;	Q615_SPAC00127G0039;DWX18_06615;	tr|W1TSN4|W1TSN4_STRAP Alanine racemase OS=Streptococcus anginosus DORA_7 OX=1403946 GN=Q615_SPAC00127G0039 PE=3 SV=1;tr|A0A412PMS6|A0A412PMS6_STRAP Alanine racemase OS=Streptococcus anginosus OX=1328 GN=DWX18_06615 PE=3 SV=1;tr|A0A2T0G0U8|A0A2T0G0U8_STRAP	5	2	2	2	7.6	39.897	368	16.362	17	2	2	1	2	2	1	2	2	1	7.6	7.6	5.2	126630000	61440000	41614000	23577000	5353100	2308600	2447900	596650
W1TUV2;A0A412PNB4	W1TUV2;A0A412PNB4	HNH endonuclease family;DUF262 domain-containing protein	Q615_SPAC00133G0051;DWX18_05030	tr|W1TUV2|W1TUV2_STRAP HNH endonuclease family OS=Streptococcus anginosus DORA_7 OX=1403946 GN=Q615_SPAC00133G0051 PE=4 SV=1;tr|A0A412PNB4|A0A412PNB4_STRAP DUF262 domain-containing protein OS=Streptococcus anginosus OX=1328 GN=DWX18_05030 PE=4 SV=1	2	2	2	2	6.3	47.035	412	16.271	20	2	1	1	2	1	1	2	1	1	6.3	3.2	3.2	42525000	20555000	11737000	10233000	2126300	1027800	586860	511640
W1U088;E6J361;A0AAP6BN28;A0AAP2K601;A0AAN4P8K0;A0A4U9Z064;A0A413KSU4;A0A3S4NIH7;A0A2T0FY33	W1U088;E6J361;A0AAP6BN28;A0AAP2K601;A0AAN4P8K0;A0A4U9Z064;A0A413KSU4;A0A3S4NIH7;A0A2T0FY33	GMP reductase	guaC;	tr|W1U088|W1U088_STRAP GMP reductase OS=Streptococcus anginosus DORA_7 OX=1403946 GN=guaC PE=3 SV=1;tr|E6J361|E6J361_STRAP GMP reductase OS=Streptococcus anginosus F0211 OX=706437 GN=guaC PE=3 SV=1;tr|A0AAP6BN28|A0AAP6BN28_STRAP GMP reductase OS=Streptococ	9	2	2	2	8.3	35.891	327	16.186	20	2	0	1	2	0	1	2	0	1	8.3	0	5.8	60752000	52972000	0	7779700	2041200	1914500	0	126720
W1TV70;I0SI25;A0AAP2K5Y3;A0AAN4P765;A0AAD2YAJ4;A0A412PPX7;E6IYR0;A0A0P0N7W9;A0A4U9YSK6	W1TV70;I0SI25;A0AAP2K5Y3;A0AAN4P765;A0AAD2YAJ4;A0A412PPX7;E6IYR0;A0A0P0N7W9;A0A4U9YSK6	Large ribosomal subunit protein bL21	rplU	tr|W1TV70|W1TV70_STRAP Large ribosomal subunit protein bL21 OS=Streptococcus anginosus DORA_7 OX=1403946 GN=rplU PE=3 SV=1;tr|I0SI25|I0SI25_STRAP Large ribosomal subunit protein bL21 OS=Streptococcus anginosus subsp. whileyi CCUG 39159 OX=1095729 GN=rplU P	9	2	2	2	18.3	11.229	104	15.989	3	1	2	2	1	2	2	1	2	2	10.6	18.3	18.3	588480000	206500000	171180000	210800000	196160000	68834000	57059000	70268000
W1TWP6;E6J109;A0AAD2Y9H3;A0A412PNY0	W1TWP6;E6J109;A0AAD2Y9H3;A0A412PNY0	Acetyl-coenzyme A carboxylase carboxyl transferase subunit beta	accD;	tr|W1TWP6|W1TWP6_STRAP Acetyl-coenzyme A carboxylase carboxyl transferase subunit beta OS=Streptococcus anginosus DORA_7 OX=1403946 GN=accD PE=3 SV=1;tr|E6J109|E6J109_STRAP Acetyl-coenzyme A carboxylase carboxyl transferase subunit beta OS=Streptococcus an	4	1	1	1	6.3	31.924	287	15.969	16	1	0	1	1	0	1	1	0	1	6.3	0	6.3	46247000	33042000	0	13205000	1073900	807700	0	266250
W1TS20;A0AAP6BPR2;A0AAN4P8X8;A0A412PMJ8;E6IYI8;A0AAD2T9A4;A0A4U9ZRL1;A0A3S4P670;A0A2T0G112	W1TS20;A0AAP6BPR2;A0AAN4P8X8;A0A412PMJ8;E6IYI8;A0AAD2T9A4;A0A4U9ZRL1;A0A3S4P670;A0A2T0G112	Heat-inducible transcription repressor HrcA;Heat-inducible transcriptional repressor HrcA	hrcA	tr|W1TS20|W1TS20_STRAP Heat-inducible transcription repressor HrcA OS=Streptococcus anginosus DORA_7 OX=1403946 GN=hrcA PE=3 SV=1;tr|A0AAP6BPR2|A0AAP6BPR2_STRAP Heat-inducible transcriptional repressor HrcA OS=Streptococcus anginosus OX=1328 GN=hrcA PE=4 S	9	2	2	2	7.8	39.422	344	15.852	24	1	1	2	1	1	2	1	1	2	4.1	4.1	7.8	18118000	4136600	3878100	10104000	754930	172360	161590	420980
A0AAP6BPU8;A0A2I1UY49;W1TW17;A0AAN4T672;A0AAD2Y9H2;A0AAP2K8N4;A0A4U9YAJ4;A0A2T0GAB7;I0SDJ3;E6J0M9	A0AAP6BPU8;A0A2I1UY49;W1TW17;A0AAN4T672;A0AAD2Y9H2;A0AAP2K8N4;A0A4U9YAJ4;A0A2T0GAB7;I0SDJ3;E6J0M9	Fe-S cluster assembly ATPase SufC;	sufC;	tr|A0AAP6BPU8|A0AAP6BPU8_STRAP Fe-S cluster assembly ATPase SufC OS=Streptococcus anginosus OX=1328 GN=sufC PE=4 SV=1;tr|A0A2I1UY49|A0A2I1UY49_STRAP Fe-S cluster assembly ATPase SufC OS=Streptococcus anginosus OX=1328 GN=sufC PE=3 SV=1;tr|W1TW17|W1TW17_STR	10	2	2	2	9	28.431	256	15.838	18	2	1	2	2	1	2	2	1	2	9	4.7	9	185310000	71922000	36062000	77328000	10295000	3995700	2003500	4296000
W1TTQ1;A0AAP2K8U1;A0A413KLD2;A0A2T0FZ36	W1TTQ1;A0AAP2K8U1;A0A413KLD2;A0A2T0FZ36	Replication initiation and membrane attachment protein;DNA helicase	Q615_SPAC00121G0013;K1I51_05930	tr|W1TTQ1|W1TTQ1_STRAP Replication initiation and membrane attachment protein OS=Streptococcus anginosus DORA_7 OX=1403946 GN=Q615_SPAC00121G0013 PE=4 SV=1;tr|A0AAP2K8U1|A0AAP2K8U1_STRAP DNA helicase OS=Streptococcus anginosus OX=1328 GN=K1I51_05930 PE=4 S	4	1	1	1	5	43.743	382	15.786	22	1	0	1	1	0	1	1	0	1	5	0	5	19674000	11348000	0	8326100	223400	135410	0	87989
A0AAN4T5Q9;A0A3S4MU36	A0AAN4T5Q9;A0A3S4MU36	Uncharacterized protein;Membrane protein	ANG6_1138;NCTC10713_00885	tr|A0AAN4T5Q9|A0AAN4T5Q9_STRAP Uncharacterized protein OS=Streptococcus anginosus T5 OX=1163302 GN=ANG6_1138 PE=4 SV=1;tr|A0A3S4MU36|A0A3S4MU36_STRAP Membrane protein OS=Streptococcus anginosus OX=1328 GN=NCTC10713_00885 PE=4 SV=1	2	2	2	2	4.9	53.899	474	15.692	22	1	1	1	1	1	1	1	1	1	1.5	1.5	3.4	68731000	31015000	28366000	9350000	3124100	1409800	1289400	425000
W1TRD4;A0A412PM62;I0SC67;A0AAP2K854;A0AAN4T5B4	W1TRD4;A0A412PM62;I0SC67;A0AAP2K854;A0AAN4T5B4	Threonine synthase;	Q615_SPAC00130G0009;DWX18_07350;	tr|W1TRD4|W1TRD4_STRAP Threonine synthase OS=Streptococcus anginosus DORA_7 OX=1403946 GN=Q615_SPAC00130G0009 PE=3 SV=1;tr|A0A412PM62|A0A412PM62_STRAP Threonine synthase OS=Streptococcus anginosus OX=1328 GN=DWX18_07350 PE=3 SV=1;tr|I0SC67|I0SC67_STRAP Thr	5	2	2	2	8.3	53.822	494	15.556	23	1	1	1	1	1	1	1	1	1	4.5	3.8	3.8	11542000	3924100	3072000	4546200	331230	170610	133570	197660
W1U098;A0AAP2K7W5;A0AAN4T4N7;A0AAD2Y9P6;A0A2I1UW67;E6J3C7;I0SIX5;A0A4V6L4M1;A0A3S4LWC7	W1U098;A0AAP2K7W5;A0AAN4T4N7;A0AAD2Y9P6;A0A2I1UW67;E6J3C7;I0SIX5;A0A4V6L4M1;A0A3S4LWC7	Large-conductance mechanosensitive channel;Large conductance mechanosensitive channel protein MscL	mscL;	tr|W1U098|W1U098_STRAP Large-conductance mechanosensitive channel OS=Streptococcus anginosus DORA_7 OX=1403946 GN=mscL PE=3 SV=1;tr|A0AAP2K7W5|A0AAP2K7W5_STRAP Large conductance mechanosensitive channel protein MscL OS=Streptococcus anginosus OX=1328 GN=ms	9	2	2	2	26.2	13.444	126	15.338	5	1	1	2	1	1	2	1	1	2	8.7	8.7	26.2	114740000	30012000	38651000	46078000	21784000	6002400	7730200	8051100
W1TU21;I0S4Y6;A0AAP6BQ36;A0AAP2KAE6;A0A412PLX4;A0A3S4MUN5;A0A2T0G711;A0AAN4T5K9;A0AAD2T9T6	W1TU21;I0S4Y6;A0AAP6BQ36;A0AAP2KAE6;A0A412PLX4;A0A3S4MUN5;A0A2T0G711;A0AAN4T5K9;A0AAD2T9T6	Dihydroorotate dehydrogenase;	pyrD;	tr|W1TU21|W1TU21_STRAP Dihydroorotate dehydrogenase OS=Streptococcus anginosus DORA_7 OX=1403946 GN=pyrD PE=3 SV=1;tr|I0S4Y6|I0S4Y6_STRAP Dihydroorotate dehydrogenase OS=Streptococcus anginosus subsp. whileyi CCUG 39159 OX=1095729 GN=pyrD PE=3 SV=1;tr|A0AA	9	2	2	2	10.6	34.261	311	15.299	19	2	0	0	2	0	0	2	0	0	10.6	0	0	18897000	18897000	0	0	328410	328410	0	0
W1TY47;I0SC11;E6IZM1;A0AAP2P1E3;A0AAN4P8Z9;A0AAD2T8A0;A0A2I1UTE6;A0A0P0N5E8	W1TY47;I0SC11;E6IZM1;A0AAP2P1E3;A0AAN4P8Z9;A0AAD2T8A0;A0A2I1UTE6;A0A0P0N5E8	Transcriptional regulator, GntR family;UbiC transcription regulator-associated domain protein	Q615_SPAC00130G0045;	tr|W1TY47|W1TY47_STRAP Transcriptional regulator, GntR family OS=Streptococcus anginosus DORA_7 OX=1403946 GN=Q615_SPAC00130G0045 PE=4 SV=1;tr|I0SC11|I0SC11_STRAP UbiC transcription regulator-associated domain protein OS=Streptococcus anginosus subsp. whil	8	1	1	1	7.6	28.026	238	15.266	8	1	0	1	1	0	1	1	0	1	7.6	0	7.6	13751000	7339900	0	6410800	1718800	917490	0	801360
W1TYW5;A0AAP6BPI2;A0AAN4P9F4;A0A412PPF4	W1TYW5;A0AAP6BPI2;A0AAN4P9F4;A0A412PPF4	HAD-superfamily hydrolase, subfamily IA, variant 1;HAD-IA family hydrolase	Q615_SPAC00113G0219;	tr|W1TYW5|W1TYW5_STRAP HAD-superfamily hydrolase, subfamily IA, variant 1 OS=Streptococcus anginosus DORA_7 OX=1403946 GN=Q615_SPAC00113G0219 PE=4 SV=1;tr|A0AAP6BPI2|A0AAP6BPI2_STRAP HAD-IA family hydrolase OS=Streptococcus anginosus OX=1328 GN=SFH28_05280	4	1	1	1	8.6	21.001	187	15.15	9	1	0	1	1	0	1	1	0	1	8.6	0	8.6	17404000	17041000	0	363460	1933800	1893400	0	40384
W1U1U2;I0SBC5;A0AAP6BPJ4;A0AAN4P9I2;A0A413KSE5;A0A3E5D809;E6J005;A0AAP2K6K9;A0AAD2T941;A0A4U9YHG4;A0A2T0G037	W1U1U2;I0SBC5;A0AAP6BPJ4;A0AAN4P9I2;A0A413KSE5;A0A3E5D809;E6J005;A0AAP2K6K9;A0AAD2T941;A0A4U9YHG4;A0A2T0G037	Cof-like protein hydrolase;Cof-like hydrolase	Q615_SPAC00113G0238;HMPREF1043_1630	tr|W1U1U2|W1U1U2_STRAP Cof-like protein hydrolase OS=Streptococcus anginosus DORA_7 OX=1403946 GN=Q615_SPAC00113G0238 PE=4 SV=1;tr|I0SBC5|I0SBC5_STRAP Cof-like hydrolase OS=Streptococcus anginosus subsp. whileyi CCUG 39159 OX=1095729 GN=HMPREF1043_1630 PE=	11	2	2	2	10.4	30.018	269	15.018	15	2	1	1	2	1	1	2	1	1	10.4	5.2	5.2	18852000	8619000	3802900	6429900	1256800	574600	253530	428660
W1TYD8;E6J453;A0AAP6BNW9;A0AAP2P1F5;A0AAN4T5P7;A0AAD2T853;A0A4U9ZP94;A0A448AG07;A0A412PNJ9;A0A2T0G3X1;I0SE96;I0S5W7	W1TYD8;E6J453;A0AAP6BNW9;A0AAP2P1F5;A0AAN4T5P7;A0AAD2T853;A0A4U9ZP94;A0A448AG07;A0A412PNJ9;A0A2T0G3X1;I0SE96;I0S5W7	Ferrous iron transport protein B;	Q615_SPAC00129G0047;feoB;	tr|W1TYD8|W1TYD8_STRAP Ferrous iron transport protein B OS=Streptococcus anginosus DORA_7 OX=1403946 GN=Q615_SPAC00129G0047 PE=3 SV=1;tr|E6J453|E6J453_STRAP Ferrous iron transport protein B OS=Streptococcus anginosus F0211 OX=706437 GN=feoB PE=3 SV=1;tr|A0	12	2	2	2	3.9	78.938	714	14.803	30	0	1	1	0	1	1	0	1	1	0	1.7	2.2	13302000	0	3529300	9773100	443420	0	117640	325770
W1U1D1;I0SI09;E6IYW0;A0AAN4T599;A0AAD2YAS6;A0A5N1G4S2;A0A412PPV2;A0A3S4M1A7;A0AAP2K7K4;A0A2T0G5M9	W1U1D1;I0SI09;E6IYW0;A0AAN4T599;A0AAD2YAS6;A0A5N1G4S2;A0A412PPV2;A0A3S4M1A7;A0AAP2K7K4;A0A2T0G5M9	HPr kinase/phosphorylase;	hprK;	tr|W1U1D1|W1U1D1_STRAP HPr kinase/phosphorylase OS=Streptococcus anginosus DORA_7 OX=1403946 GN=hprK PE=3 SV=1;tr|I0SI09|I0SI09_STRAP HPr kinase/phosphorylase OS=Streptococcus anginosus subsp. whileyi CCUG 39159 OX=1095729 GN=hprK PE=3 SV=1;tr|E6IYW0|E6IYW	10	2	2	2	9.7	35.166	310	14.73	22	2	2	2	2	2	2	2	2	2	9.7	9.7	9.7	684720000	585510000	18331000	80881000	28340000	26519000	833240	988430
W1TZM2;I0SDI0;E6J0N6;A0AAN4T5Z3;A0AAD2T6N9;A0A0P0N7X3	W1TZM2;I0SDI0;E6J0N6;A0AAN4T5Z3;A0AAD2T6N9;A0A0P0N7X3	Spermidine synthase	Q615_SPAC00113G0474;HMPREF1043_0453	tr|W1TZM2|W1TZM2_STRAP Spermidine synthase OS=Streptococcus anginosus DORA_7 OX=1403946 GN=Q615_SPAC00113G0474 PE=4 SV=1;tr|I0SDI0|I0SDI0_STRAP Spermidine synthase OS=Streptococcus anginosus subsp. whileyi CCUG 39159 OX=1095729 GN=HMPREF1043_0453 PE=4 SV=1	6	2	2	2	28.2	8.1823	71	14.72	3	2	1	0	2	1	0	2	1	0	28.2	15.5	0	97896000	94186000	3709900	0	32632000	31395000	1236600	0
A0AAP6EP58;A0AAP2P028;A0A412PPE1;A0A2T0G047;W1TV83;I0SBF4;E6IZZ5;A0AAN4T5S3;A0AAD2T8W9;A0A448AHY5;A0A0P0N6U6	A0AAP6EP58;A0AAP2P028;A0A412PPE1;A0A2T0G047;W1TV83;I0SBF4;E6IZZ5;A0AAN4T5S3;A0AAD2T8W9;A0A448AHY5;A0A0P0N6U6	Peptide chain release factor 2;	prfB;	tr|A0AAP6EP58|A0AAP6EP58_STRAP Peptide chain release factor 2 OS=Streptococcus anginosus OX=1328 GN=prfB PE=4 SV=1;tr|A0AAP2P028|A0AAP2P028_STRAP Peptide chain release factor 2 OS=Streptococcus anginosus OX=1328 GN=prfB PE=4 SV=1;tr|A0A412PPE1|A0A412PPE1_S	11	2	2	2	9.3	41.385	364	14.707	21	2	0	0	2	0	0	2	0	0	9.3	0	0	5781000	5781000	0	0	139260	139260	0	0
A0AAN4T689;W1TTZ4;A0AAP6EPA3;A0AAP2K919;A0A412PM36;A0A2T0FXL0;I0SA09;E6J1E2;A0AAD2T9E2;A0A4U9ZZZ7;A0A2T0G745	A0AAN4T689;W1TTZ4;A0AAP6EPA3;A0AAP2K919;A0A412PM36;A0A2T0FXL0;I0SA09;E6J1E2;A0AAD2T9E2;A0A4U9ZZZ7;A0A2T0G745	Uncharacterized protein;Phosphodiester glycosidase domain-containing protein	ANG6_1599;	tr|A0AAN4T689|A0AAN4T689_STRAP Uncharacterized protein OS=Streptococcus anginosus T5 OX=1163302 GN=ANG6_1599 PE=4 SV=1;tr|W1TTZ4|W1TTZ4_STRAP Phosphodiester glycosidase domain-containing protein OS=Streptococcus anginosus DORA_7 OX=1403946 GN=Q615_SPAC0011	11	2	2	2	9.1	31.707	297	14.707	19	1	1	2	1	1	2	1	1	2	5.1	5.1	9.1	30284000	7669600	8047800	14566000	1593900	403660	423570	766640
W1TU84;E6J1E7;A0AAD2T9P3;A0A413KMA2;A0A3E5D4C1;A0A2T0G739;I0SA05;A0AAN4P9W5;A0AAP6BPZ3;A0AAP2P1T8;A0A3S4NJG2	W1TU84;E6J1E7;A0AAD2T9P3;A0A413KMA2;A0A3E5D4C1;A0A2T0G739;I0SA05;A0AAN4P9W5;A0AAP6BPZ3;A0AAP2P1T8;A0A3S4NJG2	Integral membrane protein;DUF1129 domain-containing protein	Q615_SPAC00119G0022;HMPREF0813_01072	tr|W1TU84|W1TU84_STRAP Integral membrane protein OS=Streptococcus anginosus DORA_7 OX=1403946 GN=Q615_SPAC00119G0022 PE=4 SV=1;tr|E6J1E7|E6J1E7_STRAP DUF1129 domain-containing protein OS=Streptococcus anginosus F0211 OX=706437 GN=HMPREF0813_01072 PE=4 SV=1	11	2	2	2	14.7	25.251	225	14.582	11	2	1	0	2	1	0	2	1	0	14.7	7.6	0	112370000	100250000	12126000	0	8401300	7299000	1102300	0
W1U106;I0SHW0;E6IZP3;A0AAP6BQQ8;A0AAP2P0R7;A0AAN4P7B1;A0AAD2T6Y0;A0A4U9YTF8;A0A448AHJ2;A0A413KRV0;A0A2T0G5A4	W1U106;I0SHW0;E6IZP3;A0AAP6BQQ8;A0AAP2P0R7;A0AAN4P7B1;A0AAD2T6Y0;A0A4U9YTF8;A0A448AHJ2;A0A413KRV0;A0A2T0G5A4	Thymidylate synthase;	thyA;	tr|W1U106|W1U106_STRAP Thymidylate synthase OS=Streptococcus anginosus DORA_7 OX=1403946 GN=thyA PE=3 SV=1;tr|I0SHW0|I0SHW0_STRAP Thymidylate synthase OS=Streptococcus anginosus subsp. whileyi CCUG 39159 OX=1095729 GN=thyA PE=3 SV=1;tr|E6IZP3|E6IZP3_STRAP	11	2	2	2	10.4	32.649	279	14.517	16	2	0	0	2	0	0	2	0	0	10.4	0	0	11866000	11866000	0	0	400230	400230	0	0
W1TT14;E6J1V4;A0AAP2K733;A0AAN4PCN2;A0AAD2YBD4;A0A3S4QND7;A0A2T0G149;A0A2I1UT87;A0A0P0N761;I0SAJ1	W1TT14;E6J1V4;A0AAP2K733;A0AAN4PCN2;A0AAD2YBD4;A0A3S4QND7;A0A2T0G149;A0A2I1UT87;A0A0P0N761;I0SAJ1	ABC transporter, ATP-binding protein	Q615_SPAC00126G0066;	tr|W1TT14|W1TT14_STRAP ABC transporter, ATP-binding protein OS=Streptococcus anginosus DORA_7 OX=1403946 GN=Q615_SPAC00126G0066 PE=4 SV=1;tr|E6J1V4|E6J1V4_STRAP ABC transporter, ATP-binding protein OS=Streptococcus anginosus F0211 OX=706437 GN=HMPREF0813_0	10	2	2	2	10.5	23.492	210	14.409	13	2	2	2	2	2	2	2	2	2	10.5	10.5	10.5	70976000	43890000	17178000	9907800	5459700	3376100	1321400	762140
W1TRX6;I0SFN0;A0AAP6BQX3;A0AAN4PAT6;A0A413KR94;A0A3E5D4M8;E6J1T0;A0AAD2T9M7;A0A4U9ZJ70;A0A2T0G0T6	W1TRX6;I0SFN0;A0AAP6BQX3;A0AAN4PAT6;A0A413KR94;A0A3E5D4M8;E6J1T0;A0AAD2T9M7;A0A4U9ZJ70;A0A2T0G0T6	Probable nicotinate-nucleotide adenylyltransferase	nadD;	tr|W1TRX6|W1TRX6_STRAP Probable nicotinate-nucleotide adenylyltransferase OS=Streptococcus anginosus DORA_7 OX=1403946 GN=nadD PE=3 SV=1;tr|I0SFN0|I0SFN0_STRAP Probable nicotinate-nucleotide adenylyltransferase OS=Streptococcus anginosus subsp. whileyi CCU	10	2	2	2	10.8	24.352	212	14.409	14	2	0	1	2	0	1	2	0	1	10.8	0	3.8	20237000	7288700	0	12948000	1028600	103680	0	924890
W1U1C7;I0SI01;A0AAP6EM21;A0AAN4P839;A0AAD2T8Y7;A0A413KNQ8;A0A3S4LQT9;A0A2T0G5M2;E6IYV5;A0AAP2K5N3;A0A4U9YN18	W1U1C7;I0SI01;A0AAP6EM21;A0AAN4P839;A0AAD2T8Y7;A0A413KNQ8;A0A3S4LQT9;A0A2T0G5M2;E6IYV5;A0AAP2K5N3;A0A4U9YN18	Peptidase, U32 family	Q615_SPAC00113G0063;HMPREF1043_1239	tr|W1U1C7|W1U1C7_STRAP Peptidase, U32 family OS=Streptococcus anginosus DORA_7 OX=1403946 GN=Q615_SPAC00113G0063 PE=4 SV=1;tr|I0SI01|I0SI01_STRAP Peptidase, U32 family OS=Streptococcus anginosus subsp. whileyi CCUG 39159 OX=1095729 GN=HMPREF1043_1239 PE=4	11	2	2	2	8.1	35.566	309	14.336	19	2	1	1	2	1	1	2	1	1	8.1	3.2	3.2	51508000	22865000	15610000	13033000	2710900	1203400	821570	685920
W1U197;A0AAP2P070;A0AAN4P7E6;A0AAD2T9C7;A0A413KLR7;I0SI32;E6IYS3;A0A4U9YRC9;A0A2T0G5D1;A0A0P0N7P1	W1U197;A0AAP2P070;A0AAN4P7E6;A0AAD2T9C7;A0A413KLR7;I0SI32;E6IYS3;A0A4U9YRC9;A0A2T0G5D1;A0A0P0N7P1	UDP-N-acetylenolpyruvoylglucosamine reductase;UDP-N-acetylmuramate dehydrogenase;	murB;	tr|W1U197|W1U197_STRAP UDP-N-acetylenolpyruvoylglucosamine reductase OS=Streptococcus anginosus DORA_7 OX=1403946 GN=murB PE=3 SV=1;tr|A0AAP2P070|A0AAP2P070_STRAP UDP-N-acetylmuramate dehydrogenase OS=Streptococcus anginosus OX=1328 GN=murB PE=4 SV=1;tr|A0	10	2	2	2	7	33.018	300	14.294	14	2	1	1	2	1	1	2	1	1	7	4	4	63421000	53475000	3545700	6400500	4530100	3819600	253260	457180
A0A6G4MY37	A0A6G4MY37	Helix-turn-helix transcriptional regulator	G5T13_04580	tr|A0A6G4MY37|A0A6G4MY37_STRAP Helix-turn-helix transcriptional regulator OS=Streptococcus anginosus OX=1328 GN=G5T13_04580 PE=4 SV=1	1	2	2	2	19.9	21.234	181	14.271	11	1	2	2	1	2	2	1	2	2	12.2	19.9	19.9	30764000	8586900	10488000	11690000	968960	780620	272630	696320
W1TYE9;E6IYT3;A0A448AHL5;A0A412PPV6;A0A0P0N7U7;I0SHX5;A0AAP2K6F5;A0AAN4T683;A0AAD2T958;A0A418G819;A0A2T0G5E5	W1TYE9;E6IYT3;A0A448AHL5;A0A412PPV6;A0A0P0N7U7;I0SHX5;A0AAP2K6F5;A0AAN4T683;A0AAD2T958;A0A418G819;A0A2T0G5E5	Aldoketomutase;	Q615_SPAC00113G0039;HMPREF0813_00145;	tr|W1TYE9|W1TYE9_STRAP Aldoketomutase OS=Streptococcus anginosus DORA_7 OX=1403946 GN=Q615_SPAC00113G0039 PE=4 SV=1;tr|E6IYT3|E6IYT3_STRAP Aldoketomutase OS=Streptococcus anginosus F0211 OX=706437 GN=HMPREF0813_00145 PE=4 SV=1;tr|A0A448AHL5|A0A448AHL5_STRA	11	2	2	2	14.8	14.668	128	14.151	7	2	1	1	2	1	1	2	1	1	14.8	5.5	5.5	103980000	36065000	52426000	15486000	14854000	5152100	7489400	2212300
W1TWJ1;E6J0M3;A0AAP6ELW3;A0AAP2K9L1;A0AAN4P8V8;A0AAD2T6G5;A0A4U9YA32;A0A412PNQ4;I0SDK9;A0A6G4MWV8;A0A2T0GA75;A0A3S5E1U4	W1TWJ1;E6J0M3;A0AAP6ELW3;A0AAP2K9L1;A0AAN4P8V8;A0AAD2T6G5;A0A4U9YA32;A0A412PNQ4;I0SDK9;A0A6G4MWV8;A0A2T0GA75;A0A3S5E1U4	ABC transmembrane type-1 domain-containing protein;ABC transporter, permease protein	Q615_SPAC00113G0461;	tr|W1TWJ1|W1TWJ1_STRAP ABC transmembrane type-1 domain-containing protein OS=Streptococcus anginosus DORA_7 OX=1403946 GN=Q615_SPAC00113G0461 PE=3 SV=1;tr|E6J0M3|E6J0M3_STRAP ABC transporter, permease protein OS=Streptococcus anginosus F0211 OX=706437 GN=H	12	2	2	2	11.5	29.6	269	13.987	12	2	0	1	2	0	1	2	0	1	11.5	0	5.9	14769000	11464000	0	3304700	1230700	955360	0	275390
W1TUH5;I0S9Q7;E6J2C9;A0AAP6EM53;A0AAD2T7U8;A0A4U9Z9H8;A0A448AG84;A0A412PQU5;A0AAP2K6N5;A0AAN4T565;A0A2T0G2Z7	W1TUH5;I0S9Q7;E6J2C9;A0AAP6EM53;A0AAD2T7U8;A0A4U9Z9H8;A0A448AG84;A0A412PQU5;A0AAP2K6N5;A0AAN4T565;A0A2T0G2Z7	ABC transporter, ATP-binding protein	Q615_SPAC00116G0012;	tr|W1TUH5|W1TUH5_STRAP ABC transporter, ATP-binding protein OS=Streptococcus anginosus DORA_7 OX=1403946 GN=Q615_SPAC00116G0012 PE=4 SV=1;tr|I0S9Q7|I0S9Q7_STRAP ABC transporter, ATP-binding protein OS=Streptococcus anginosus subsp. whileyi CCUG 39159 OX=10	11	2	2	2	3.5	71.009	621	13.959	40	2	1	0	2	1	0	2	1	0	3.5	1.6	0	5712800	4907100	805730	0	142820	122680	20143	0
W1TV80;A0A412PPY3	W1TV80;A0A412PPY3	Cof-like protein hydrolase;Cof-type HAD-IIB family hydrolase	Q615_SPAC00113G0031;DWX18_03120	tr|W1TV80|W1TV80_STRAP Cof-like protein hydrolase OS=Streptococcus anginosus DORA_7 OX=1403946 GN=Q615_SPAC00113G0031 PE=4 SV=1;tr|A0A412PPY3|A0A412PPY3_STRAP Cof-type HAD-IIB family hydrolase OS=Streptococcus anginosus OX=1328 GN=DWX18_03120 PE=4 SV=1	2	2	2	2	9.2	30.205	271	13.865	14	2	1	1	2	1	1	2	1	1	9.2	4.8	4.8	16934000	14469000	295710	2168700	1209600	1033500	21122	154900
W1TV00;E6IYY2;A0AAP2K852;A0AAN4T548;A0AAD2T8S0;A0A2T0GCE2;A0A2I1UXK8;A0A0P0N857;I0SI36	W1TV00;E6IYY2;A0AAP2K852;A0AAN4T548;A0AAD2T8S0;A0A2T0GCE2;A0A2I1UXK8;A0A0P0N857;I0SI36	Transcriptional regulatory protein WalR	Q615_SPAC00113G0142;	tr|W1TV00|W1TV00_STRAP Transcriptional regulatory protein WalR OS=Streptococcus anginosus DORA_7 OX=1403946 GN=Q615_SPAC00113G0142 PE=4 SV=1;tr|E6IYY2|E6IYY2_STRAP Transcriptional regulatory protein WalR OS=Streptococcus anginosus F0211 OX=706437 GN=HMPREF	9	2	2	2	11.6	26.888	233	13.753	15	2	1	1	2	1	1	2	1	1	11.6	5.2	5.2	32046000	23726000	2920600	5399100	1510000	955400	194700	359940
W1U0W8;A0AAP6EPP9;A0A412PMG7;A0A3S4LQL7;A0A2T0G586;I0SES9;E6IZS0;A0AAN4T4T8;A0AAD2T7J6	W1U0W8;A0AAP6EPP9;A0A412PMG7;A0A3S4LQL7;A0A2T0G586;I0SES9;E6IZS0;A0AAN4T4T8;A0AAD2T7J6	Bifunctional protein PyrR;Bifunctional pyr operon transcriptional regulator/uracil phosphoribosyltransferase PyrR	pyrR;	tr|W1U0W8|W1U0W8_STRAP Bifunctional protein PyrR OS=Streptococcus anginosus DORA_7 OX=1403946 GN=pyrR PE=3 SV=1;tr|A0AAP6EPP9|A0AAP6EPP9_STRAP Bifunctional pyr operon transcriptional regulator/uracil phosphoribosyltransferase PyrR OS=Streptococcus anginosu	9	2	2	2	14.5	19.775	173	13.741	14	2	0	0	2	0	0	2	0	0	14.5	0	0	22953000	22953000	0	0	1087500	1087500	0	0
W1TLA6;A0A3S4LXQ1;A0A413KPP0	W1TLA6;A0A3S4LXQ1;A0A413KPP0	Cadmium resistance protein CadD;Cadmium resistance protein;	Q615_SPAC00137G0112;cadD;	tr|W1TLA6|W1TLA6_STRAP Cadmium resistance protein CadD OS=Streptococcus anginosus DORA_7 OX=1403946 GN=Q615_SPAC00137G0112 PE=4 SV=1;tr|A0A3S4LXQ1|A0A3S4LXQ1_STRAP Cadmium resistance protein OS=Streptococcus anginosus OX=1328 GN=cadD PE=4 SV=1;tr|A0A413KPP	3	2	2	2	13.2	22.631	204	13.685	5	2	2	2	2	2	2	2	2	2	13.2	13.2	13.2	74693000	22235000	21840000	30618000	14939000	4446900	4368100	6123700
W1U0G0;I0SEU1;E6IZT4;A0AAP6BPZ1;A0AAP2K7S8;A0AAN4PA68;A0AAD2Y9X5;A0A448AGM7;A0A2T0G564;A0A2I1UVZ8	W1U0G0;I0SEU1;E6IZT4;A0AAP6BPZ1;A0AAP2K7S8;A0AAN4PA68;A0AAD2Y9X5;A0A448AGM7;A0A2T0G564;A0A2I1UVZ8	Orotidine 5-phosphate decarboxylase	pyrF	tr|W1U0G0|W1U0G0_STRAP Orotidine 5-phosphate decarboxylase OS=Streptococcus anginosus DORA_7 OX=1403946 GN=pyrF PE=3 SV=1;tr|I0SEU1|I0SEU1_STRAP Orotidine 5-phosphate decarboxylase OS=Streptococcus anginosus subsp. whileyi CCUG 39159 OX=1095729 GN=pyrF P	10	1	1	1	7.4	25.49	231	13.656	16	1	0	0	1	0	0	1	0	0	7.4	0	0	17094000	17094000	0	0	1068400	1068400	0	0
W1TZL3;A0A412PNR8;I0SDH8;E6J0M6;A0AAN4T617;A0AAD2Y9D1;A0A2T0GA36;A0A2T0G893	W1TZL3;A0A412PNR8;I0SDH8;E6J0M6;A0AAN4T617;A0AAD2Y9D1;A0A2T0GA36;A0A2T0G893	SUF system FeS assembly protein, NifU family;SUF system NifU family Fe-S cluster assembly protein	Q615_SPAC00113G0464;	tr|W1TZL3|W1TZL3_STRAP SUF system FeS assembly protein, NifU family OS=Streptococcus anginosus DORA_7 OX=1403946 GN=Q615_SPAC00113G0464 PE=3 SV=1;tr|A0A412PNR8|A0A412PNR8_STRAP SUF system NifU family Fe-S cluster assembly protein OS=Streptococcus anginosus	8	2	2	2	21.2	16.254	151	13.619	7	1	0	1	1	0	1	1	0	1	12.6	0	8.6	3508900	3508900	0	0	501270	501270	0	0
W1TST4;I0SIB9;E6J2S2;A0AAP2K8A2;A0AAN4T4Z3;A0AAD2T8G7;A0A3E5D3C0;A0A2T0G8P1;A0A0P0N9U9	W1TST4;I0SIB9;E6J2S2;A0AAP2K8A2;A0AAN4T4Z3;A0AAD2T8G7;A0A3E5D3C0;A0A2T0G8P1;A0A0P0N9U9	Protein translocase subunit SecY	secY	tr|W1TST4|W1TST4_STRAP Protein translocase subunit SecY OS=Streptococcus anginosus DORA_7 OX=1403946 GN=secY PE=3 SV=1;tr|I0SIB9|I0SIB9_STRAP Protein translocase subunit SecY OS=Streptococcus anginosus subsp. whileyi CCUG 39159 OX=1095729 GN=secY PE=3 SV=1	9	2	2	2	4.8	47.41	435	13.613	19	2	2	2	2	2	2	2	2	2	4.8	4.8	4.8	829520000	272730000	216400000	340380000	43659000	14354000	11390000	17915000
I0SJ22;A0AAP6BNN7;A0AAD2T7H1;W1U2W3;E6J3C6;A0A4U9YYL6;A0A412PQ63;A0A3S4QLK2;A0A2T0FY71	I0SJ22;A0AAP6BNN7;A0AAD2T7H1;W1U2W3;E6J3C6;A0A4U9YYL6;A0A412PQ63;A0A3S4QLK2;A0A2T0FY71	DNA primase;	dnaG;	tr|I0SJ22|I0SJ22_STRAP DNA primase OS=Streptococcus anginosus subsp. whileyi CCUG 39159 OX=1095729 GN=dnaG PE=3 SV=1;tr|A0AAP6BNN7|A0AAP6BNN7_STRAP DNA primase OS=Streptococcus anginosus OX=1328 GN=dnaG PE=4 SV=1;tr|A0AAD2T7H1|A0AAD2T7H1_STRAP DNA primase	9	2	2	1	5.4	67.762	591	13.606	38	1	0	2	1	0	2	1	0	1	3.7	0	5.4	5098400	2871200	0	2227300	134170	75557	0	58613
A0A6G4N0R3;A0A412PKK2	A0A6G4N0R3;A0A412PKK2	site-specific DNA-methyltransferase (adenine-specific)	G5T13_10065;	tr|A0A6G4N0R3|A0A6G4N0R3_STRAP site-specific DNA-methyltransferase (adenine-specific) OS=Streptococcus anginosus OX=1328 GN=G5T13_10065 PE=4 SV=1;tr|A0A412PKK2|A0A412PKK2_STRAP site-specific DNA-methyltransferase (adenine-specific) OS=Streptococcus anginos	2	1	1	1	1.9	106.58	929	13.604	53	1	0	0	1	0	0	1	0	0	1.9	0	0	6416800	6416800	0	0	121070	121070	0	0
W1TS69;A0AAP6BP55;A0AAP2P0P6;A0AAN4P912;A0AAD2T7Z6;A0A412PNE0;A0A3S4LPQ2;A0A2T0G3W6	W1TS69;A0AAP6BP55;A0AAP2P0P6;A0AAN4P912;A0AAD2T7Z6;A0A412PNE0;A0A3S4LPQ2;A0A2T0G3W6	Cytosolic protein;ClbS/DfsB family four-helix bundle protein;	Q615_SPAC00129G0045;SFH28_03675;	tr|W1TS69|W1TS69_STRAP Cytosolic protein OS=Streptococcus anginosus DORA_7 OX=1403946 GN=Q615_SPAC00129G0045 PE=4 SV=1;tr|A0AAP6BP55|A0AAP6BP55_STRAP ClbS/DfsB family four-helix bundle protein OS=Streptococcus anginosus OX=1328 GN=SFH28_03675 PE=4 SV=1;tr|	8	1	1	1	7.8	21.146	180	13.546	10	1	0	1	1	0	1	1	0	1	7.8	0	7.8	14882000	12894000	0	1988200	1488200	1289400	0	198820
W1TVQ9;I0SK69;E6J0F8;A0AAP6BNT8;A0AAP2K9Q8;A0AAN4T5C3;A0AAD2Y937;A0A4U9YD09;A0A448AIB2;A0A412PLA3;A0A2T0G0N9	W1TVQ9;I0SK69;E6J0F8;A0AAP6BNT8;A0AAP2K9Q8;A0AAN4T5C3;A0AAD2Y937;A0A4U9YD09;A0A448AIB2;A0A412PLA3;A0A2T0G0N9	UDP-N-acetylmuramoylalanine--D-glutamate ligase	murD;	tr|W1TVQ9|W1TVQ9_STRAP UDP-N-acetylmuramoylalanine--D-glutamate ligase OS=Streptococcus anginosus DORA_7 OX=1403946 GN=murD PE=3 SV=1;tr|I0SK69|I0SK69_STRAP UDP-N-acetylmuramoylalanine--D-glutamate ligase OS=Streptococcus anginosus subsp. whileyi CCUG 3915	11	2	2	2	8.2	48.478	450	13.447	24	2	0	0	2	0	0	2	0	0	8.2	0	0	24550000	24550000	0	0	394850	394850	0	0
W1U0Z1;I0SHZ8;E6IZP8;A0AAP6BRQ0;A0AAP2K8H6;A0AAN4P8U5;A0AAD2YA12;A0A4V6L547;A0A412PMI9;A0A3S4LWK1;A0A2T0G5A6	W1U0Z1;I0SHZ8;E6IZP8;A0AAP6BRQ0;A0AAP2K8H6;A0AAN4P8U5;A0AAD2YA12;A0A4V6L547;A0A412PMI9;A0A3S4LWK1;A0A2T0G5A6	Mannosyl-glycoprotein endo-beta-N-acetylglucosaminidase;Gametolysin	Q615_SPAC00114G0090;	tr|W1U0Z1|W1U0Z1_STRAP Mannosyl-glycoprotein endo-beta-N-acetylglucosaminidase OS=Streptococcus anginosus DORA_7 OX=1403946 GN=Q615_SPAC00114G0090 PE=3 SV=1;tr|I0SHZ8|I0SHZ8_STRAP Gametolysin OS=Streptococcus anginosus subsp. whileyi CCUG 39159 OX=1095729	11	1	1	1	11.9	26.231	235	13.279	12	1	1	1	1	1	1	1	1	1	11.9	11.9	11.9	18072000	6511400	3357600	8202600	1506000	542620	279800	683550
W1TVK6;E6J450;A0AAP2P170;A0AAN4P9F7;A0AAD2YAC1;A0A2T0G3Y9;A0A2I1UUI5	W1TVK6;E6J450;A0AAP2P170;A0AAN4P9F7;A0AAD2YAC1;A0A2T0G3Y9;A0A2I1UUI5	ABC transporter, ATP-binding protein	Q615_SPAC00129G0043;	tr|W1TVK6|W1TVK6_STRAP ABC transporter, ATP-binding protein OS=Streptococcus anginosus DORA_7 OX=1403946 GN=Q615_SPAC00129G0043 PE=4 SV=1;tr|E6J450|E6J450_STRAP ABC transporter, ATP-binding protein OS=Streptococcus anginosus F0211 OX=706437 GN=HMPREF0813_0	7	2	2	2	10.2	23.87	215	13.129	12	2	1	2	2	1	2	2	1	2	10.2	5.1	10.2	43380000	21938000	6568200	14874000	3615000	1828200	547350	1239500
W1TV45;I0SES0;E6IZR8;A0AAP6BRY0;A0AAP2K7R8;A0AAN4T4T0;A0A4U9YUE9;A0A412PMH3;A0A2T0G589	W1TV45;I0SES0;E6IZR8;A0AAP6BRY0;A0AAP2K7R8;A0AAN4T4T0;A0A4U9YUE9;A0A412PMH3;A0A2T0G589	Putative gluconeogenesis factor	Q615_SPAC00114G0072;	tr|W1TV45|W1TV45_STRAP Putative gluconeogenesis factor OS=Streptococcus anginosus DORA_7 OX=1403946 GN=Q615_SPAC00114G0072 PE=3 SV=1;tr|I0SES0|I0SES0_STRAP Putative gluconeogenesis factor OS=Streptococcus anginosus subsp. whileyi CCUG 39159 OX=1095729 GN=H	9	1	1	1	5.5	35.958	325	13.119	12	1	0	0	1	0	0	1	0	0	5.5	0	0	4688100	4688100	0	0	390680	390680	0	0
W1TRF7;A0A448AGF6;A0A412PQK8;I0SKU2;E6J2K3;A0AAP6EM42;A0AAP2K7Y9	W1TRF7;A0A448AGF6;A0A412PQK8;I0SKU2;E6J2K3;A0AAP6EM42;A0AAP2K7Y9	Aspartate-semialdehyde dehydrogenase;	asd;	tr|W1TRF7|W1TRF7_STRAP Aspartate-semialdehyde dehydrogenase OS=Streptococcus anginosus DORA_7 OX=1403946 GN=asd PE=3 SV=1;tr|A0A448AGF6|A0A448AGF6_STRAP Aspartate-semialdehyde dehydrogenase OS=Streptococcus anginosus OX=1328 GN=asd PE=3 SV=1;tr|A0A412PQK8|	7	2	2	2	5.9	38.921	358	13.083	19	1	1	2	1	1	2	1	1	2	3.1	3.1	5.9	40911000	12268000	6486600	22157000	2153200	645670	341400	1166100
W1U027;I0SCQ5;A0AAP2KA81;A0AAN4T4T3;A0A448AHA2;A0A2T0G3B7;E6J397;A0AAP6BNT7;A0AAD2T791;A0A4U9Z1J2	W1U027;I0SCQ5;A0AAP2KA81;A0AAN4T4T3;A0A448AHA2;A0A2T0G3B7;E6J397;A0AAP6BNT7;A0AAD2T791;A0A4U9Z1J2	EDD protein;DegV family protein;	Q615_SPAC00028G0023;HMPREF1043_1061;	tr|W1U027|W1U027_STRAP EDD protein OS=Streptococcus anginosus DORA_7 OX=1403946 GN=Q615_SPAC00028G0023 PE=4 SV=1;tr|I0SCQ5|I0SCQ5_STRAP DegV family protein OS=Streptococcus anginosus subsp. whileyi CCUG 39159 OX=1095729 GN=HMPREF1043_1061 PE=4 SV=1;tr|A0AA	10	2	2	2	10	30.943	281	12.853	15	2	0	0	2	0	0	2	0	0	10	0	0	3934000	3934000	0	0	262270	262270	0	0
W1TU41;O33598;I0S837;E6J2X1;A0AAP6BR08;A0AAN4P9A1;A0AAD2T8N0;A0A4V0A713;A0A412PLH3;A0A3E5D416;A0A2T0G4D1	W1TU41;O33598;I0S837;E6J2X1;A0AAP6BR08;A0AAN4P9A1;A0AAD2T8N0;A0A4V0A713;A0A412PLH3;A0A3E5D416;A0A2T0G4D1	Response regulator receiver protein;Response regulator;	Q615_SPAC00120G0010;comE;	tr|W1TU41|W1TU41_STRAP Response regulator receiver protein OS=Streptococcus anginosus DORA_7 OX=1403946 GN=Q615_SPAC00120G0010 PE=4 SV=1;tr|O33598|O33598_STRAP Response regulator OS=Streptococcus anginosus OX=1328 GN=comE PE=4 SV=1;tr|I0S837|I0S837_STRAP L	11	2	2	2	8.8	29.244	249	12.769	18	2	2	0	2	2	0	2	2	0	8.8	8.8	0	16328000	13237000	3090800	0	907120	735410	171710	0
W1U0B8;I0S9P7;A0AAP2K830;A0AAN4T560;A0AAD2T7F4;A0A4U9ZA01;A0A412PQM6;A0A2T0G2Y7;A0A0P0N877;E6J2E0	W1U0B8;I0S9P7;A0AAP2K830;A0AAN4T560;A0AAD2T7F4;A0A4U9ZA01;A0A412PQM6;A0A2T0G2Y7;A0A0P0N877;E6J2E0	Efflux ABC transporter, permease protein	Q615_SPAC00116G0025;	tr|W1U0B8|W1U0B8_STRAP Efflux ABC transporter, permease protein OS=Streptococcus anginosus DORA_7 OX=1403946 GN=Q615_SPAC00116G0025 PE=3 SV=1;tr|I0S9P7|I0S9P7_STRAP Efflux ABC transporter, permease protein OS=Streptococcus anginosus subsp. whileyi CCUG 391	10	2	2	2	6.6	45.821	425	12.734	16	2	1	1	2	1	1	2	1	1	6.6	2.6	4	24540000	19350000	1270700	3918900	1533700	1209400	79417	244930
E6J221;A0AAP6BQK1;A0AAN4T532;A0AAD2T733;A0A4U9ZEF7;A0A413KHW4;W1TRU6;I0SE76;A0AAP2K768;A0A3S4P3U0;A0A2T0G1Z9	E6J221;A0AAP6BQK1;A0AAN4T532;A0AAD2T733;A0A4U9ZEF7;A0A413KHW4;W1TRU6;I0SE76;A0AAP2K768;A0A3S4P3U0;A0A2T0G1Z9	3-phosphoshikimate 1-carboxyvinyltransferase	aroA	tr|E6J221|E6J221_STRAP 3-phosphoshikimate 1-carboxyvinyltransferase OS=Streptococcus anginosus F0211 OX=706437 GN=aroA PE=3 SV=1;tr|A0AAP6BQK1|A0AAP6BQK1_STRAP 3-phosphoshikimate 1-carboxyvinyltransferase OS=Streptococcus anginosus OX=1328 GN=aroA PE=4 SV=	11	2	2	2	4.7	45.898	427	12.659	26	2	2	2	2	2	2	2	2	2	4.7	4.7	4.7	24786000	13863000	4476100	6447000	953300	533180	172160	247960
A0AAP2K8N1;W1TTP9;E6J2C6;A0AAP6BPN2;A0A4U9ZB80;A0A412PQQ0;A0A3S4P3W7	A0AAP2K8N1;W1TTP9;E6J2C6;A0AAP6BPN2;A0A4U9ZB80;A0A412PQQ0;A0A3S4P3W7	DegV family protein;EDD protein;	K1I51_03210;Q615_SPAC00116G0009;	tr|A0AAP2K8N1|A0AAP2K8N1_STRAP DegV family protein OS=Streptococcus anginosus OX=1328 GN=K1I51_03210 PE=4 SV=1;tr|W1TTP9|W1TTP9_STRAP EDD protein OS=Streptococcus anginosus DORA_7 OX=1403946 GN=Q615_SPAC00116G0009 PE=4 SV=1;tr|E6J2C6|E6J2C6_STRAP EDD domai	7	2	2	2	9.9	30.729	282	12.632	10	2	1	1	2	1	1	2	1	1	9.9	5	5	217760000	202580000	9888500	5290200	3498500	1980600	988850	529020
W1TZE8;I0SIW3;A0AAP6BMN1;A0AAN4T4R4;A0A6G4N0R2;A0A412PQ28;E6J341;A0AAP2K616;A0AAD2T746;A0A4U9YZQ8;A0A448AH68;A0A2T0FY30	W1TZE8;I0SIW3;A0AAP6BMN1;A0AAN4T4R4;A0A6G4N0R2;A0A412PQ28;E6J341;A0AAP2K616;A0AAD2T746;A0A4U9YZQ8;A0A448AH68;A0A2T0FY30	lipoate--protein ligase	Q615_SPAC00027G0022;HMPREF1043_2094	tr|W1TZE8|W1TZE8_STRAP lipoate--protein ligase OS=Streptococcus anginosus DORA_7 OX=1403946 GN=Q615_SPAC00027G0022 PE=4 SV=1;tr|I0SIW3|I0SIW3_STRAP lipoate--protein ligase OS=Streptococcus anginosus subsp. whileyi CCUG 39159 OX=1095729 GN=HMPREF1043_2094 P	12	2	2	2	5.5	37.716	329	12.618	22	1	1	1	1	1	1	1	1	1	2.1	3.3	3.3	27521000	11891000	7393200	8237300	1251000	540490	336050	374420
W1TWA7;I0SGP3;A0AAP6EPH7;A0AAP2K711;A0AAN4T5Y6;A0AAD2YBE8;A0A448AKE7;A0A426SX31;A0A412PLD5;A0A2T0G7S5;E6J0T9	W1TWA7;I0SGP3;A0AAP6EPH7;A0AAP2K711;A0AAN4T5Y6;A0AAD2YBE8;A0A448AKE7;A0A426SX31;A0A412PLD5;A0A2T0G7S5;E6J0T9	Integral membrane protein;PF07155 family protein	Q615_SPAC00126G0019;HMPREF1043_2305	tr|W1TWA7|W1TWA7_STRAP Integral membrane protein OS=Streptococcus anginosus DORA_7 OX=1403946 GN=Q615_SPAC00126G0019 PE=4 SV=1;tr|I0SGP3|I0SGP3_STRAP PF07155 family protein OS=Streptococcus anginosus subsp. whileyi CCUG 39159 OX=1095729 GN=HMPREF1043_2305	11	2	2	2	9.7	21.12	186	12.611	5	2	0	0	2	0	0	2	0	0	9.7	0	0	15398000	15398000	0	0	3079700	3079700	0	0
W1TVU6;A0A413KRC5;I0SFF1;A0AAP6EP86;A0AAP2K9D8;A0A3S5E1Y3	W1TVU6;A0A413KRC5;I0SFF1;A0AAP6EP86;A0AAP2K9D8;A0A3S5E1Y3	UPF0340 protein Q615_SPAC00127G0068;UPF0340 protein DWX18_06480;	Q615_SPAC00127G0068;DWX18_06480;	tr|W1TVU6|W1TVU6_STRAP UPF0340 protein Q615_SPAC00127G0068 OS=Streptococcus anginosus DORA_7 OX=1403946 GN=Q615_SPAC00127G0068 PE=3 SV=1;tr|A0A413KRC5|A0A413KRC5_STRAP UPF0340 protein DWX18_06480 OS=Streptococcus anginosus OX=1328 GN=DWX18_06480 PE=3 SV=1;	6	2	2	2	10.7	20.125	187	12.607	12	2	1	1	2	1	1	2	1	1	10.7	3.7	3.7	27642000	15457000	6217100	5967300	2303500	1288100	518090	497270
W1TRY9;I0SFM2;A0AAP2K8Q4;A0AAN4T5F8;A0A412PMT6;A0A2T0G0W4;E6IYE0;A0AAP6BQY2;A0AAD2YAS8;A0A4V6L8U5;A0A448AKN0	W1TRY9;I0SFM2;A0AAP2K8Q4;A0AAN4T5F8;A0A412PMT6;A0A2T0G0W4;E6IYE0;A0AAP6BQY2;A0AAD2YAS8;A0A4V6L8U5;A0A448AKN0	L-asparaginase, type II;Asparaginase;	Q615_SPAC00127G0036;HMPREF1043_0939;	tr|W1TRY9|W1TRY9_STRAP L-asparaginase, type II OS=Streptococcus anginosus DORA_7 OX=1403946 GN=Q615_SPAC00127G0036 PE=3 SV=1;tr|I0SFM2|I0SFM2_STRAP Asparaginase OS=Streptococcus anginosus subsp. whileyi CCUG 39159 OX=1095729 GN=HMPREF1043_0939 PE=3 SV=1;tr	11	2	2	2	8.4	34.883	320	12.565	14	2	0	2	2	0	2	2	0	2	8.4	0	8.4	8840800	6106400	0	2734400	631490	436170	0	195310
W1TM00;I0S7N9;E6IZ31;A0AAP6EMF4;A0AAN4P7J7;A0AAD2T8W0;A0A412PN14;A0AAP2P127;A0A4V0A6J9;A0A448AJM1;A0A2T0G488	W1TM00;I0S7N9;E6IZ31;A0AAP6EMF4;A0AAN4P7J7;A0AAD2T8W0;A0A412PN14;A0AAP2P127;A0A4V0A6J9;A0A448AJM1;A0A2T0G488	Maltose/maltodextrin transport system permease protein	Q615_SPAC00137G0085;	tr|W1TM00|W1TM00_STRAP Maltose/maltodextrin transport system permease protein OS=Streptococcus anginosus DORA_7 OX=1403946 GN=Q615_SPAC00137G0085 PE=3 SV=1;tr|I0S7N9|I0S7N9_STRAP Maltose/maltodextrin transport system permease protein OS=Streptococcus angin	11	2	2	2	4.9	48.103	431	12.538	10	2	1	1	2	1	1	2	1	1	4.9	2.8	2.8	65362000	41334000	5793600	18234000	6536200	4133400	579360	1823400
A0A6G4MZG1	A0A6G4MZG1	DUF4355 domain-containing protein	G5T13_07520	tr|A0A6G4MZG1|A0A6G4MZG1_STRAP DUF4355 domain-containing protein OS=Streptococcus anginosus OX=1328 GN=G5T13_07520 PE=4 SV=1	1	2	2	2	15.3	22.016	196	12.509	11	2	0	2	2	0	2	2	0	2	15.3	0	15.3	14921000	5776400	0	9144100	728720	525130	0	728720
A0A6G4MZB3;A0AAP2K8D6	A0A6G4MZB3;A0AAP2K8D6	PTS mannose/fructose/sorbose transporter subunit IIC	G5T13_07020;	tr|A0A6G4MZB3|A0A6G4MZB3_STRAP PTS mannose/fructose/sorbose transporter subunit IIC OS=Streptococcus anginosus OX=1328 GN=G5T13_07020 PE=4 SV=1;tr|A0AAP2K8D6|A0AAP2K8D6_STRAP PTS mannose/fructose/sorbose transporter subunit IIC OS=Streptococcus anginosus O	2	2	2	2	9	26.971	267	12.476	5	2	1	2	2	1	2	2	1	2	9	3.4	9	291360000	126380000	32299000	132680000	31791000	208360	6459800	25123000
A0AAP6BQE9;A0AAN4T4Y4;A0A448AJZ4;I0SD79;A0AAP2KBB0;A0A412PLT7;A0A2T0G8R3;E6J1P5;W1TXT1	A0AAP6BQE9;A0AAN4T4Y4;A0A448AJZ4;I0SD79;A0AAP2KBB0;A0A412PLT7;A0A2T0G8R3;E6J1P5;W1TXT1	CtsR family transcriptional regulator;Transcriptional repressor of class III stress genes	SFH28_09160;	tr|A0AAP6BQE9|A0AAP6BQE9_STRAP CtsR family transcriptional regulator OS=Streptococcus anginosus OX=1328 GN=SFH28_09160 PE=4 SV=1;tr|A0AAN4T4Y4|A0AAN4T4Y4_STRAP Transcriptional repressor of class III stress genes OS=Streptococcus anginosus T5 OX=1163302 GN=	9	2	2	2	14.4	17.33	153	12.403	8	2	1	2	2	1	2	2	1	2	14.4	6.5	14.4	20477000	12524000	2006600	5947000	2559600	1565400	250830	743370
I0SLX7	I0SLX7	Leucine--tRNA ligase	leuS	tr|I0SLX7|I0SLX7_STRAP Leucine--tRNA ligase OS=Streptococcus anginosus subsp. whileyi CCUG 39159 OX=1095729 GN=leuS PE=3 SV=1	1	5	1	1	9.8	94.345	833	12.372	39	4	2	0	1	0	0	1	0	0	8.9	1.8	0	0	0	0	0	0	0	0	0
W1TS34;A0AAP2K7R7;A0AAN4P9A2;A0AAD2T7W2;A0A0P0N9E3;E6J3V2;A0A4V6L740;I0SDW9;A0A413KP15;A0A2T0G3W4	W1TS34;A0AAP2K7R7;A0AAN4P9A2;A0AAD2T7W2;A0A0P0N9E3;E6J3V2;A0A4V6L740;I0SDW9;A0A413KP15;A0A2T0G3W4	Phosphoenolpyruvate-dependent sugar phosphotransferase system, EIIA 2;PTS sugar transporter subunit IIA	Q615_SPAC00129G0005;	tr|W1TS34|W1TS34_STRAP Phosphoenolpyruvate-dependent sugar phosphotransferase system, EIIA 2 OS=Streptococcus anginosus DORA_7 OX=1403946 GN=Q615_SPAC00129G0005 PE=4 SV=1;tr|A0AAP2K7R7|A0AAP2K7R7_STRAP PTS sugar transporter subunit IIA OS=Streptococcus ang	10	2	2	2	13.2	18.165	159	12.327	7	1	0	2	1	0	2	1	0	2	8.2	0	13.2	35570000	9226400	0	26343000	5081400	1318100	0	3763400
W1TXM2;A0AAP2K8E0;A0AAN4T551;A0AAD2T705;A0A448AGP3;A0A412PQN9;I0SM25;E6J2G9;A0AAP6BPK3;A0A4U9Z6A8;A0A2T0G340	W1TXM2;A0AAP2K8E0;A0AAN4T551;A0AAD2T705;A0A448AGP3;A0A412PQN9;I0SM25;E6J2G9;A0AAP6BPK3;A0A4U9Z6A8;A0A2T0G340	tRNA pseudouridine synthase B;tRNA pseudouridine(55) synthase TruB;	truB;	tr|W1TXM2|W1TXM2_STRAP tRNA pseudouridine synthase B OS=Streptococcus anginosus DORA_7 OX=1403946 GN=truB PE=3 SV=1;tr|A0AAP2K8E0|A0AAP2K8E0_STRAP tRNA pseudouridine(55) synthase TruB OS=Streptococcus anginosus OX=1328 GN=truB PE=4 SV=1;tr|A0AAN4T551|A0AAN	11	2	2	2	8.2	32.364	292	12.289	16	1	1	1	1	1	1	1	1	1	4.1	4.1	4.1	15745000	5139600	4645900	5959800	984080	321230	290370	372490
W1U2H5;A0AAP2P1F7;A0A412PNS6;A0AAD2Y9R7;A0A4U9Y8J0;A0A3S4QMC3;I0SDH3;E6J0N0;A0AAP6BN31;A0AAN4PA26;A0A2T0GA39	W1U2H5;A0AAP2P1F7;A0A412PNS6;A0AAD2Y9R7;A0A4U9Y8J0;A0A3S4QMC3;I0SDH3;E6J0N0;A0AAP6BN31;A0AAN4PA26;A0A2T0GA39	RgpG protein;Undecaprenyl/decaprenyl-phosphate alpha-N-acetylglucosaminyl 1-phosphate transferase	Q615_SPAC00113G0468;	tr|W1U2H5|W1U2H5_STRAP RgpG protein OS=Streptococcus anginosus DORA_7 OX=1403946 GN=Q615_SPAC00113G0468 PE=4 SV=1;tr|A0AAP2P1F7|A0AAP2P1F7_STRAP Undecaprenyl/decaprenyl-phosphate alpha-N-acetylglucosaminyl 1-phosphate transferase OS=Streptococcus anginosus	11	2	2	2	4.7	42.46	386	12.225	13	2	1	1	2	1	1	2	1	1	4.7	2.6	2.6	36449000	21496000	11791000	3162200	2803700	1653500	906960	243240
W1TUC5;I0S4Z4;A0AAN4P8W7;A0A412PLZ5;A0A3S4LRI5;E6J196;A0AAP6BQU1;A0AAD2T9C9;A0A4V6L837;A0A2T0G6Z6	W1TUC5;I0S4Z4;A0AAN4P8W7;A0A412PLZ5;A0A3S4LRI5;E6J196;A0AAP6BQU1;A0AAD2T9C9;A0A4V6L837;A0A2T0G6Z6	Multifunctional fusion protein;	msrA;msrB;	tr|W1TUC5|W1TUC5_STRAP Multifunctional fusion protein OS=Streptococcus anginosus DORA_7 OX=1403946 GN=msrA PE=3 SV=1;tr|I0S4Z4|I0S4Z4_STRAP Multifunctional fusion protein OS=Streptococcus anginosus subsp. whileyi CCUG 39159 OX=1095729 GN=msrB PE=3 SV=1;tr|	10	2	2	2	6.8	35.577	311	12.21	17	2	1	2	2	1	2	2	1	2	6.8	2.9	6.8	88533000	79425000	1631000	7476900	5207800	4672100	95943	439820
W1TVN2;I0SK95;A0AAP6BMY9;A0AAP2P157;A0AAN4T5D3;A0A6G4MX98;A0A413KNL3;A0A3S4QRJ9;A0A2T0G0K1;E6J0D9;A0AAD2Y9K9;A0A4U9YDX4	W1TVN2;I0SK95;A0AAP6BMY9;A0AAP2P157;A0AAN4T5D3;A0A6G4MX98;A0A413KNL3;A0A3S4QRJ9;A0A2T0G0K1;E6J0D9;A0AAD2Y9K9;A0A4U9YDX4	Alpha,alpha-phosphotrehalase	Q615_SPAC00113G0372;treC	tr|W1TVN2|W1TVN2_STRAP Alpha,alpha-phosphotrehalase OS=Streptococcus anginosus DORA_7 OX=1403946 GN=Q615_SPAC00113G0372 PE=3 SV=1;tr|I0SK95|I0SK95_STRAP Alpha,alpha-phosphotrehalase OS=Streptococcus anginosus subsp. whileyi CCUG 39159 OX=1095729 GN=treC PE	12	2	2	2	3.9	62.637	543	12.192	26	1	0	1	1	0	1	1	0	1	1.7	0	2.2	9539000	4375400	0	5163600	366890	168280	0	198600
W1U1K3;I0SHW5;E6IYX6;A0AAP6ENT3;A0AAP2P0P1;A0AAN4P8G4;A0AAD2T905;A0A6G4MWB9;A0A4U9YNQ8;A0A448AHQ8;A0A412PPJ3;A0A2T0G5N0	W1U1K3;I0SHW5;E6IYX6;A0AAP6ENT3;A0AAP2P0P1;A0AAN4P8G4;A0AAD2T905;A0A6G4MWB9;A0A4U9YNQ8;A0A448AHQ8;A0A412PPJ3;A0A2T0G5N0	Chromosome partition protein Smc;	smc;	tr|W1U1K3|W1U1K3_STRAP Chromosome partition protein Smc OS=Streptococcus anginosus DORA_7 OX=1403946 GN=smc PE=3 SV=1;tr|I0SHW5|I0SHW5_STRAP Chromosome partition protein Smc OS=Streptococcus anginosus subsp. whileyi CCUG 39159 OX=1095729 GN=smc PE=3 SV=1;t	12	2	2	2	1.8	133.28	1177	12.161	77	2	1	1	2	1	1	2	1	1	1.8	0.9	0.9	23126000	14139000	3857100	5130600	300340	183620	50092	66631
W1TW19;A0A412PP95;A0AAD2YAV1;I0SB67;E6J007;A0AAP6BPQ5;A0AAP2K6J4;A0A4U9YKU5;A0A3S4MFE0;A0A2T0G010;A0AAN4P9V1	W1TW19;A0A412PP95;A0AAD2YAV1;I0SB67;E6J007;A0AAP6BPQ5;A0AAP2K6J4;A0A4U9YKU5;A0A3S4MFE0;A0A2T0G010;A0AAN4P9V1	Aminoacyltransferase FemA;	Q615_SPAC00113G0240;DWX18_04080;	tr|W1TW19|W1TW19_STRAP Aminoacyltransferase FemA OS=Streptococcus anginosus DORA_7 OX=1403946 GN=Q615_SPAC00113G0240 PE=3 SV=1;tr|A0A412PP95|A0A412PP95_STRAP Aminoacyltransferase FemA OS=Streptococcus anginosus OX=1328 GN=DWX18_04080 PE=3 SV=1;tr|A0AAD2YAV	11	2	2	2	4.4	47.8	412	12.106	17	0	2	1	0	2	1	0	2	1	0	4.4	2.2	11912000	0	6454900	5457400	700720	0	379700	321020
W1TXH4;A0A412PQM8	W1TXH4;A0A412PQM8	Phosphoenolpyruvate-dependent sugar phosphotransferase system, EIIA 2;PTS fructose transporter subunit IIC	Q615_SPAC00116G0006;	tr|W1TXH4|W1TXH4_STRAP Phosphoenolpyruvate-dependent sugar phosphotransferase system, EIIA 2 OS=Streptococcus anginosus DORA_7 OX=1403946 GN=Q615_SPAC00116G0006 PE=4 SV=1;tr|A0A412PQM8|A0A412PQM8_STRAP PTS fructose transporter subunit IIC OS=Streptococcus	2	15	1	1	30.4	67.116	649	12.09	29	15	8	13	1	0	1	1	0	1	30.4	13.9	25.9	92715000	80971000	0	11744000	1198200	1076800	0	121390
W1TWT7;I0SKI2;A0AAN4P9X0;A0A0N7JDK3;E6J0W7;A0AAD2T6J4;A0A3E5D495;A0A2T0GA72	W1TWT7;I0SKI2;A0AAN4P9X0;A0A0N7JDK3;E6J0W7;A0AAD2T6J4;A0A3E5D495;A0A2T0GA72	TrkA-N protein;Trk system potassium uptake protein TrkA, N-terminal domain protein	Q615_SPAC00113G0495;	tr|W1TWT7|W1TWT7_STRAP TrkA-N protein OS=Streptococcus anginosus DORA_7 OX=1403946 GN=Q615_SPAC00113G0495 PE=4 SV=1;tr|I0SKI2|I0SKI2_STRAP Trk system potassium uptake protein TrkA, N-terminal domain protein OS=Streptococcus anginosus subsp. whileyi CCUG 39	8	2	2	2	11.8	24.537	221	12.087	12	1	1	2	1	1	2	1	1	2	8.1	8.1	11.8	13941000	6028100	3652800	4259900	1161700	502350	304400	354990
W1TUK4;E6J2J6;A0AAP6BP05;A0AAD2T7A9;A0A413KTH7;I0SKX5;A0AAP2P0S8;A0AAN4P8A3;A0A4U9Z501;A0A3S4LQ79;A0A2T0FQS2	W1TUK4;E6J2J6;A0AAP6BP05;A0AAD2T7A9;A0A413KTH7;I0SKX5;A0AAP2P0S8;A0AAN4P8A3;A0A4U9Z501;A0A3S4LQ79;A0A2T0FQS2	Phosphopantothenoylcysteine decarboxylase	Q615_SPAC00134G0018;	tr|W1TUK4|W1TUK4_STRAP Phosphopantothenoylcysteine decarboxylase OS=Streptococcus anginosus DORA_7 OX=1403946 GN=Q615_SPAC00134G0018 PE=4 SV=1;tr|E6J2J6|E6J2J6_STRAP Phosphopantothenoylcysteine decarboxylase OS=Streptococcus anginosus F0211 OX=706437 GN=co	11	2	2	2	14.8	19.847	183	12.08	12	1	1	2	1	1	2	1	1	2	5.5	5.5	14.8	26982000	7053600	6916700	13012000	2083700	587800	576390	919520
A0AAD2T914;A0A4U9YLK5;A0A448AHY7;E6IZW5;W1TYV0;I0SB94;A0AAP6EP45;A0AAP2K735;A0AAN4T5N3;A0A6G4MWG0;A0A412PPZ0;A0A2T0G5W6	A0AAD2T914;A0A4U9YLK5;A0A448AHY7;E6IZW5;W1TYV0;I0SB94;A0AAP6EP45;A0AAP2K735;A0AAN4T5N3;A0A6G4MWG0;A0A412PPZ0;A0A2T0G5W6	ATP-dependent helicase/nuclease subunit A	addA;rexA	tr|A0AAD2T914|A0AAD2T914_STRAP ATP-dependent helicase/nuclease subunit A OS=Streptococcus anginosus SK1138 OX=1161422 GN=addA PE=3 SV=1;tr|A0A4U9YLK5|A0A4U9YLK5_STRAP ATP-dependent helicase/nuclease subunit A OS=Streptococcus anginosus OX=1328 GN=rexA PE=3	12	2	2	2	1.7	141.47	1226	12.055	85	2	0	1	2	0	1	2	0	1	1.7	0	0.6	73847000	32417000	0	41430000	783520	296110	0	487410
A0AAP6ENR3;A0AAP2K612;A0A412PPY9;W1U186;I0SI02;A0AAN4P7D5;A0AAD2T948;E6IYR3;A0A4U9YRQ9;A0A3S4M184	A0AAP6ENR3;A0AAP2K612;A0A412PPY9;W1U186;I0SI02;A0AAN4P7D5;A0AAD2T948;E6IYR3;A0A4U9YRQ9;A0A3S4M184	Cysteine desulfurase family protein;Cysteine desulfurase;	SFH28_04550;K1I51_00285;	tr|A0AAP6ENR3|A0AAP6ENR3_STRAP Cysteine desulfurase family protein OS=Streptococcus anginosus OX=1328 GN=SFH28_04550 PE=4 SV=1;tr|A0AAP2K612|A0AAP2K612_STRAP Cysteine desulfurase OS=Streptococcus anginosus OX=1328 GN=K1I51_00285 PE=4 SV=1;tr|A0A412PPY9|A0A	10	2	2	2	4.5	41.527	380	11.948	24	2	1	1	2	1	1	2	1	1	4.5	2.1	2.1	65444000	34593000	12352000	18499000	2726800	1441400	514690	770780
W1TVP9;I0SB52;A0AAP6EMW4;A0AAP2P023;A0AAD2YAU5;A0A4U9YM80;A0A412PPW5;A0A3S4NIY3;A0A2T0G058;E6IZV2;A0AAN4P9F8	W1TVP9;I0SB52;A0AAP6EMW4;A0AAP2P023;A0AAD2YAU5;A0A4U9YM80;A0A412PPW5;A0A3S4NIY3;A0A2T0G058;E6IZV2;A0AAN4P9F8	Tetratricopeptide repeat protein	Q615_SPAC00113G0211;	tr|W1TVP9|W1TVP9_STRAP Tetratricopeptide repeat protein OS=Streptococcus anginosus DORA_7 OX=1403946 GN=Q615_SPAC00113G0211 PE=4 SV=1;tr|I0SB52|I0SB52_STRAP Tetratricopeptide repeat protein OS=Streptococcus anginosus subsp. whileyi CCUG 39159 OX=1095729 GN	11	2	2	2	5.2	46.812	403	11.947	24	2	1	0	2	1	0	2	1	0	5.2	1.7	0	41088000	26846000	14242000	0	1712000	1118600	593420	0
W1U5Y7;E6J3E3;A0AAN4T5W1;A0A412PQ66;A0A2T0FX80;A0A0P0N7R6;A0AAD2T7D6;A0A4U9YV83;I0SIU5	W1U5Y7;E6J3E3;A0AAN4T5W1;A0A412PQ66;A0A2T0FX80;A0A0P0N7R6;A0AAD2T7D6;A0A4U9YV83;I0SIU5	Diacylglycerol kinase;Putative lipid kinase;	Q615_SPAC00027G0073;HMPREF0813_01790;	tr|W1U5Y7|W1U5Y7_STRAP Diacylglycerol kinase OS=Streptococcus anginosus DORA_7 OX=1403946 GN=Q615_SPAC00027G0073 PE=3 SV=1;tr|E6J3E3|E6J3E3_STRAP Putative lipid kinase OS=Streptococcus anginosus F0211 OX=706437 GN=HMPREF0813_01790 PE=3 SV=1;tr|A0AAN4T5W1|A	9	2	2	2	6.9	34.765	319	11.895	13	2	1	1	2	1	1	2	1	1	6.9	4.1	4.1	15671000	6521000	2696700	6453700	1205500	501620	207440	496440
W1TVS4;E6IYE8;A0AAP2K7C7;A0AAD2T9K5;A0A4U9ZT23;A0A413KRB2;I0SFK3;A0AAP6BP03;A0AAN4P8V6;A0A3S4QT02;A0A2T0G0W7	W1TVS4;E6IYE8;A0AAP2K7C7;A0AAD2T9K5;A0A4U9ZT23;A0A413KRB2;I0SFK3;A0AAP6BP03;A0AAN4P8V6;A0A3S4QT02;A0A2T0G0W7	Amino acid transporter;Cation diffusion facilitator family transporter	Q615_SPAC00127G0043;	tr|W1TVS4|W1TVS4_STRAP Amino acid transporter OS=Streptococcus anginosus DORA_7 OX=1403946 GN=Q615_SPAC00127G0043 PE=4 SV=1;tr|E6IYE8|E6IYE8_STRAP Cation diffusion facilitator family transporter OS=Streptococcus anginosus F0211 OX=706437 GN=HMPREF0813_0001	11	2	2	2	4.1	67.596	615	11.891	22	2	1	0	2	1	0	2	1	0	4.1	2.1	0	45235000	29393000	15842000	0	1217900	497850	720100	0
W1U0C3;A0AAP6BNG0;A0AAP2KAA2;A0AAN4P7T9;A0A448AGT7;A0A413KTG8;I0S9Q9;E6J2E5;A0AAD2T7E9;A0A4V6L5T1;A0A2T0G2Y6	W1U0C3;A0AAP6BNG0;A0AAP2KAA2;A0AAN4P7T9;A0A448AGT7;A0A413KTG8;I0S9Q9;E6J2E5;A0AAD2T7E9;A0A4V6L5T1;A0A2T0G2Y6	Ribonuclease Z	rnz;	tr|W1U0C3|W1U0C3_STRAP Ribonuclease Z OS=Streptococcus anginosus DORA_7 OX=1403946 GN=rnz PE=3 SV=1;tr|A0AAP6BNG0|A0AAP6BNG0_STRAP Ribonuclease Z OS=Streptococcus anginosus OX=1328 GN=rnz PE=4 SV=1;tr|A0AAP2KAA2|A0AAP2KAA2_STRAP Ribonuclease Z OS=Streptoco	11	2	2	2	7.4	34.496	309	11.782	24	2	1	2	2	1	2	2	1	2	7.4	3.6	7.4	16931000	13688000	2118700	1124600	705480	570340	88279	46858
W1TQ20;I0SID1;E6J2T4;A0AAN4P7L5;A0A0P0N9V9;A0AAD2T8N6	W1TQ20;I0SID1;E6J2T4;A0AAN4P7L5;A0A0P0N9V9;A0AAD2T8N6	Small ribosomal subunit protein uS17	rpsQ	tr|W1TQ20|W1TQ20_STRAP Small ribosomal subunit protein uS17 OS=Streptococcus anginosus DORA_7 OX=1403946 GN=rpsQ PE=3 SV=1;tr|I0SID1|I0SID1_STRAP Small ribosomal subunit protein uS17 OS=Streptococcus anginosus subsp. whileyi CCUG 39159 OX=1095729 GN=rpsQ P	6	2	2	2	20.9	10.041	86	11.738	6	2	1	2	2	1	2	2	1	2	20.9	12.8	20.9	176030000	99277000	10782000	65973000	29339000	16546000	1797000	10995000
A0A448AJ84;W1U0I2;I0SC76;E6J172;A0AAP2K9H5;A0AAD2T8F7;A0A412PKJ8;A0A2T0G8Z0;A0AAP6EMS9;A0AAN4P8P5;A0A2T0G955	A0A448AJ84;W1U0I2;I0SC76;E6J172;A0AAP2K9H5;A0AAD2T8F7;A0A412PKJ8;A0A2T0G8Z0;A0AAP6EMS9;A0AAN4P8P5;A0A2T0G955	Pseudouridine synthase;	rluD2;Q615_SPAC00018G0005;	tr|A0A448AJ84|A0A448AJ84_STRAP Pseudouridine synthase OS=Streptococcus anginosus OX=1328 GN=rluD2 PE=3 SV=1;tr|W1U0I2|W1U0I2_STRAP Pseudouridine synthase OS=Streptococcus anginosus DORA_7 OX=1403946 GN=Q615_SPAC00018G0005 PE=4 SV=1;tr|I0SC76|I0SC76_STRAP P	11	2	2	2	7.7	33.295	286	11.566	17	2	1	0	2	1	0	2	1	0	7.7	4.2	0	49978000	49223000	755540	0	171610	171610	44443	0
W1TUP5;I0SD66;A0AAP2P1V4;A0A412PLP0;E6J1K1;A0AAP6EN15;A0AAN4P7D8;A0A4V6L872;A0A2T0FZG0	W1TUP5;I0SD66;A0AAP2P1V4;A0A412PLP0;E6J1K1;A0AAP6EN15;A0AAN4P7D8;A0A4V6L872;A0A2T0FZG0	Universal bacterial protein YeaZ	Q615_SPAC00115G0008;	tr|W1TUP5|W1TUP5_STRAP Universal bacterial protein YeaZ OS=Streptococcus anginosus DORA_7 OX=1403946 GN=Q615_SPAC00115G0008 PE=4 SV=1;tr|I0SD66|I0SD66_STRAP Universal bacterial protein YeaZ OS=Streptococcus anginosus subsp. whileyi CCUG 39159 OX=1095729 GN	9	2	2	2	7.5	24.884	227	11.495	18	0	1	2	0	1	2	0	1	2	0	3.5	7.5	12084000	0	3575300	8508300	671310	0	198630	472690
W1TU65;I0S9R0;A0AAN4P7U4;A0A413KTE8;A0A2T0GAU5	W1TU65;I0S9R0;A0AAN4P7U4;A0A413KTE8;A0A2T0GAU5	Transposase;PF06619 family protein;	Q615_SPAC00116G0008;HMPREF1043_1876;	tr|W1TU65|W1TU65_STRAP Transposase OS=Streptococcus anginosus DORA_7 OX=1403946 GN=Q615_SPAC00116G0008 PE=4 SV=1;tr|I0S9R0|I0S9R0_STRAP PF06619 family protein OS=Streptococcus anginosus subsp. whileyi CCUG 39159 OX=1095729 GN=HMPREF1043_1876 PE=4 SV=1;tr|A	5	1	1	1	6.5	14.321	124	11.476	5	1	1	1	1	1	1	1	1	1	6.5	6.5	6.5	53456000	39606000	4285600	9564200	10691000	7921200	857130	1912800
A0A412PPU1;I0SI04;E6IYX5;A0AAP6EMJ5;A0AAP2P0L1;A0AAN4P866;A0AAD2T8R0;A0A4U9YPU2;A0A448AHS1;A0A2T0G5N9;W1TVL0	A0A412PPU1;I0SI04;E6IYX5;A0AAP6EMJ5;A0AAP2P0L1;A0AAN4P866;A0AAD2T8R0;A0A4U9YPU2;A0A448AHS1;A0A2T0G5N9;W1TVL0	Cof-type HAD-IIB family hydrolase;Cof-like hydrolase	DWX18_02895;HMPREF1043_1260	tr|A0A412PPU1|A0A412PPU1_STRAP Cof-type HAD-IIB family hydrolase OS=Streptococcus anginosus OX=1328 GN=DWX18_02895 PE=4 SV=1;tr|I0SI04|I0SI04_STRAP Cof-like hydrolase OS=Streptococcus anginosus subsp. whileyi CCUG 39159 OX=1095729 GN=HMPREF1043_1260 PE=4 S	11	2	2	2	9.5	29.643	263	11.429	17	2	1	2	2	1	2	2	1	2	9.5	3.8	9.5	49320000	34515000	3752800	11053000	2901200	2030300	220750	650160
W1TQQ1;A0A2T0G325;I0SM37;E6J2I4;A0AAP6BPJ5;A0AAP2K8D0;A0AAN4T547;A0AAD2YAC2;A0A2T0GBU5	W1TQQ1;A0A2T0G325;I0SM37;E6J2I4;A0AAP6BPJ5;A0AAP2K8D0;A0AAN4T547;A0AAD2YAC2;A0A2T0GBU5	Cysteine desulfurase;	Q615_SPAC00134G0006;C6A27_05360;	tr|W1TQQ1|W1TQQ1_STRAP Cysteine desulfurase OS=Streptococcus anginosus DORA_7 OX=1403946 GN=Q615_SPAC00134G0006 PE=4 SV=1;tr|A0A2T0G325|A0A2T0G325_STRAP Cysteine desulfurase OS=Streptococcus anginosus OX=1328 GN=C6A27_05360 PE=4 SV=1;tr|I0SM37|I0SM37_STRAP	9	2	2	2	13.9	13.271	115	11.405	10	2	1	1	2	1	1	2	1	1	13.9	7	7	136660000	81254000	32104000	23298000	13666000	8125400	3210400	2329800
W1TY14;A0A412PM49;A0A3S4LRM4;A0A2T0G9A3;A0AAP6BPB9	W1TY14;A0A412PM49;A0A3S4LRM4;A0A2T0G9A3;A0AAP6BPB9	ATP synthase subunit;V-type ATP synthase subunit C;	Q615_SPAC00130G0015;DWX18_07380;	tr|W1TY14|W1TY14_STRAP ATP synthase subunit OS=Streptococcus anginosus DORA_7 OX=1403946 GN=Q615_SPAC00130G0015 PE=3 SV=1;tr|A0A412PM49|A0A412PM49_STRAP V-type ATP synthase subunit C OS=Streptococcus anginosus OX=1328 GN=DWX18_07380 PE=3 SV=1;tr|A0A3S4LRM4	5	2	2	2	6.2	38.894	336	11.394	18	2	0	1	2	0	1	2	0	1	6.2	0	3.3	9703000	8166500	0	1536400	539050	453700	0	85357
W1TSL0;I0SFM6;E6J1T7;A0AAN4T6C6;A0AAD2YAP8;A0A4U9ZRV5;A0A412PMV0;A0A2T0G0T4;A0A0P0N9I5	W1TSL0;I0SFM6;E6J1T7;A0AAN4T6C6;A0AAD2YAP8;A0A4U9ZRV5;A0A412PMV0;A0A2T0G0T4;A0A0P0N9I5	Probable transcriptional regulatory protein Q615_SPAC00127G0009;Probable transcriptional regulatory protein HMPREF1043_0915	Q615_SPAC00127G0009;	tr|W1TSL0|W1TSL0_STRAP Probable transcriptional regulatory protein Q615_SPAC00127G0009 OS=Streptococcus anginosus DORA_7 OX=1403946 GN=Q615_SPAC00127G0009 PE=3 SV=1;tr|I0SFM6|I0SFM6_STRAP Probable transcriptional regulatory protein HMPREF1043_0915 OS=Strep	9	1	1	1	5.5	25.824	238	11.369	12	1	1	1	1	1	1	1	1	1	5.5	5.5	5.5	57508000	24434000	13707000	19367000	4792300	2036200	1142200	1613900
W1TVU1;I0SB43;A0AAP6BQV3;A0AAN4P9M3;A0A413KSC8;A0A3S4QRE6;A0A2T0FZZ8;E6J016;A0AAD2YAP2;A0A418G8N7	W1TVU1;I0SB43;A0AAP6BQV3;A0AAN4P9M3;A0A413KSC8;A0A3S4QRE6;A0A2T0FZZ8;E6J016;A0AAD2YAP2;A0A418G8N7	tRNA 5-hydroxyuridine methyltransferase	trmR;	tr|W1TVU1|W1TVU1_STRAP tRNA 5-hydroxyuridine methyltransferase OS=Streptococcus anginosus DORA_7 OX=1403946 GN=trmR PE=3 SV=1;tr|I0SB43|I0SB43_STRAP tRNA 5-hydroxyuridine methyltransferase OS=Streptococcus anginosus subsp. whileyi CCUG 39159 OX=1095729 GN=	10	2	2	2	7.9	25.888	227	11.321	15	2	1	0	2	1	0	2	1	0	7.9	3.5	0	13585000	13031000	553900	0	905670	868740	36927	0
W1U0G7;A0AAP6EMJ1;A0A4V0A0J4;A0A412PLR4;E6J1J9;A0AAD2YA40;A0A3S4QSP5;A0AAP2P1N1;A0AAN4P7S6	W1U0G7;A0AAP6EMJ1;A0A4V0A0J4;A0A412PLR4;E6J1J9;A0AAD2YA40;A0A3S4QSP5;A0AAP2P1N1;A0AAN4P7S6	tRNA N6-adenosine threonylcarbamoyltransferase;tRNA (Adenosine(37)-N6)-threonylcarbamoyltransferase complex transferase subunit TsaD	tsaD;	tr|W1U0G7|W1U0G7_STRAP tRNA N6-adenosine threonylcarbamoyltransferase OS=Streptococcus anginosus DORA_7 OX=1403946 GN=tsaD PE=3 SV=1;tr|A0AAP6EMJ1|A0AAP6EMJ1_STRAP tRNA (Adenosine(37)-N6)-threonylcarbamoyltransferase complex transferase subunit TsaD OS=Str	9	2	2	2	4.7	36.271	337	11.321	20	2	1	1	2	1	1	2	1	1	4.7	2.7	2.7	30059000	16809000	7682700	5567600	1503000	840450	384130	278380
I0SGQ5;W1TSI7;A0AAP6BPP3;A0AAP2P0G3;A0AAN4P9H8;A0AAD2T9V5;A0A448AKG3;A0A412PKW3;A0A2T0G7R0;E6J0U5;A0A4U9Y5G2	I0SGQ5;W1TSI7;A0AAP6BPP3;A0AAP2P0G3;A0AAN4P9H8;A0AAD2T9V5;A0A448AKG3;A0A412PKW3;A0A2T0G7R0;E6J0U5;A0A4U9Y5G2	Periplasmic binding protein domain-containing protein;Periplasmic binding protein and sugar binding protein	HMPREF1043_2312;	tr|I0SGQ5|I0SGQ5_STRAP Periplasmic binding protein domain-containing protein OS=Streptococcus anginosus subsp. whileyi CCUG 39159 OX=1095729 GN=HMPREF1043_2312 PE=3 SV=1;tr|W1TSI7|W1TSI7_STRAP Periplasmic binding protein and sugar binding protein OS=Strept	11	2	2	2	17	11.078	100	11.289	8	2	2	2	2	2	2	2	2	2	17	17	17	133860000	115810000	9001600	9051900	16733000	14476000	1125200	1131500
A0AAN4P7L2;A0A4U9YRY7;A0A3S4LWJ3;W1TV50;I0SET3;E6IZR3;A0AAP6BQQ4;A0AAP2P0D5;A0AAD2T6K5;A0A413KRW5;A0A2T0G5A7	A0AAN4P7L2;A0A4U9YRY7;A0A3S4LWJ3;W1TV50;I0SET3;E6IZR3;A0AAP6BQQ4;A0AAP2P0D5;A0AAD2T6K5;A0A413KRW5;A0A2T0G5A7	Predicted sugar phosphatases of the HAD superfamily;Putative hydrolase;	ANG6_0151;yutF;	tr|A0AAN4P7L2|A0AAN4P7L2_STRAP Predicted sugar phosphatases of the HAD superfamily OS=Streptococcus anginosus T5 OX=1163302 GN=ANG6_0151 PE=4 SV=1;tr|A0A4U9YRY7|A0A4U9YRY7_STRAP Putative hydrolase OS=Streptococcus anginosus OX=1328 GN=yutF PE=3 SV=1;tr|A0A	11	2	2	2	8.9	28.441	257	11.218	14	2	1	0	2	1	0	2	1	0	8.9	3.9	0	8222400	8036700	185720	0	587320	574050	13265	0
W1TUA0;I0S9Q4;E6J2F3;A0AAP6BPC9;A0AAP2K8F0;A0AAN4P810;A0AAD2T713;A0A4U9Z8D1;A0A412PQM2;A0A3S4MEM9;A0A2T0G308	W1TUA0;I0S9Q4;E6J2F3;A0AAP6BPC9;A0AAP2K8F0;A0AAN4P810;A0AAD2T713;A0A4U9Z8D1;A0A412PQM2;A0A3S4MEM9;A0A2T0G308	Transcriptional regulator, GntR family;Bacterial regulatory protein, GntR family	Q615_SPAC00116G0038;	tr|W1TUA0|W1TUA0_STRAP Transcriptional regulator, GntR family OS=Streptococcus anginosus DORA_7 OX=1403946 GN=Q615_SPAC00116G0038 PE=4 SV=1;tr|I0S9Q4|I0S9Q4_STRAP Bacterial regulatory protein, GntR family OS=Streptococcus anginosus subsp. whileyi CCUG 3915	11	1	1	1	12.4	13.982	121	11.059	10	1	1	1	1	1	1	1	1	1	12.4	12.4	12.4	23810000	8706700	8453400	6649500	2381000	870670	845340	664950
W1U034;A0A3S4QQU4;I0SLR1;A0AAN4T612;A0A412PR54;A0AAD2T6X0	W1U034;A0A3S4QQU4;I0SLR1;A0AAN4T612;A0A412PR54;A0AAD2T6X0	AB hydrolase-1 domain-containing protein;Alpha/beta hydrolase	Q615_SPAC00027G0106;NCTC10713_00545	tr|W1U034|W1U034_STRAP AB hydrolase-1 domain-containing protein OS=Streptococcus anginosus DORA_7 OX=1403946 GN=Q615_SPAC00027G0106 PE=4 SV=1;tr|A0A3S4QQU4|A0A3S4QQU4_STRAP Alpha/beta hydrolase OS=Streptococcus anginosus OX=1328 GN=NCTC10713_00545 PE=4 SV=	6	2	2	2	12.7	17.579	158	10.977	11	1	1	0	1	1	0	1	1	0	4.4	8.2	0	0	0	0	0	0	0	0	0
A0AAD2T922;A0A2T0FXE8;A0A3S4QM55;A0AAN4PC48;A0AAP2K932;E6J089;W1TVH9;A0A413KQ13;A0A448AI89;A0A4U9YGZ2;A0AAD2T911;I0SJB0;A0AAN4P9W2;A0AAP2P0I5;A0AAP6BMZ0;E6J096;A0A2T0FX13;A0A2T0GE03	A0AAD2T922;A0A2T0FXE8;A0A3S4QM55;A0AAN4PC48;A0AAP2K932;E6J089;W1TVH9;A0A413KQ13;A0A448AI89;A0A4U9YGZ2;A0AAD2T911;I0SJB0;A0AAN4P9W2;A0AAP2P0I5;A0AAP6BMZ0;E6J096;A0A2T0FX13;A0A2T0GE03	ABC transporter, ATP-binding protein;ABC transporter ATP-binding protein (Fragment)	HMPREF1126_0327;	tr|A0AAD2T922|A0AAD2T922_STRAP ABC transporter, ATP-binding protein OS=Streptococcus anginosus SK1138 OX=1161422 GN=HMPREF1126_0327 PE=3 SV=1;tr|A0A2T0FXE8|A0A2T0FXE8_STRAP ABC transporter ATP-binding protein (Fragment) OS=Streptococcus anginosus OX=1328 G	18	1	1	1	11.7	20.161	180	10.953	11	0	1	1	0	1	1	0	1	1	0	11.7	11.7	30711000	0	21527000	9184300	723860	0	723860	834940
[truncated: 148 more rows]

## Sheet: SS
Protein IDs	Majority protein IDs	Protein names	Gene names	Fasta headers	Number of proteins	Peptides	Razor + unique peptides	Unique peptides	Sequence coverage [%]	Mol. weight [kDa]	Sequence length	Score	iBAQ peptides	Peptides SSEVs-1	Peptides SSEVs-2	Peptides SSEVs-3	Razor + unique peptides SSEVs-1	Razor + unique peptides SSEVs-2	Razor + unique peptides SSEVs-3	Unique peptides SSEVs-1	Unique peptides SSEVs-2	Unique peptides SSEVs-3	Sequence coverage SSEVs-1 [%]	Sequence coverage SSEVs-2 [%]	Sequence coverage SSEVs-3 [%]	Intensity	Intensity SSEVs-1	Intensity SSEVs-2	Intensity SSEVs-3	iBAQ	iBAQ SSEVs-1	iBAQ SSEVs-2	iBAQ SSEVs-3
[truncated: 206 more rows]
